# Supplementary material for: Off-the-shelf proximity biotinylation for interaction proteomics
Source: Nat Commun. 2021 Aug 18;12:5015. doi: 10.1038/s41467-021-25338-4 (PMC8373943; doi:10.1038/s41467-021-25338-4)
Supplement: Supplementary file 4 — Source Data [file 41467_2021_25338_MOESM4_ESM.xlsx]

## Sheet: Fig1d_Emerin_Hela_fixed
Emerin_1	Emerin_2	Emerin_3	IgG_1	IgG_2	IgG_3	Intensity	MS/MS Count	iBAQ Emerin_1	iBAQ Emerin_2	iBAQ Emerin_3	iBAQ IgG_1	iBAQ IgG_2	iBAQ IgG_3	Unique peptides	#NAME?	t-test Difference	Protein IDs	Majority protein IDs	Protein names	Gene names
19.3903	19.4489	19.5037	23.3669	23.4383	23.3352	73468000	14	223610	0	92279	949980	4211000	3706600	4	6.99766	-3.93256	P98179;A0A024QYX3	P98179;A0A024QYX3	Putative RNA-binding protein 3	RBM3
23.2394	23.2348	23.459	19.2157	18.2666	19.9995	26728000	8	669160	559720	535320	17629	0	0	4	2.91807	4.15047	M0R073;M0QYA8;Q8IV63;A0A024QZI4;M0QXV1;M0QXD7;M0QX88;M0R025;M0R200;B4DGW1;M0QYG0;B4E0U5	M0R073;M0QYA8;Q8IV63;A0A024QZI4	Inactive serine/threonine-protein kinase VRK3	VRK3
24.1388	25.7266	25.3984	20.6681	18.7774	21.4155	107220000	21	1221600	1210200	634620	7246.1	37119	42571	12	2.18775	4.80092	B4DIU6;Q9UH99;A0A024R1P7;B4E2A6;Q6NT72;A8K129;A0A024R1S6;B0QY60	B4DIU6;Q9UH99;A0A024R1P7;B4E2A6;Q6NT72;A8K129	SUN domain-containing protein 2	SUN2;UNC84B
22.7877	20.299	21.1258	23.3592	26.4689	26.2782	415490000	28	360420	102630	105190	640880	11261000	10612000	11	1.47712	-3.96458	Q15024;B2RDZ9;A0A024R2P7;B4DIU0	Q15024;B2RDZ9;A0A024R2P7;B4DIU0	Exosome complex component RRP42	EXOSC7
27.7747	28.4344	28.2637	25.582	24.2739	24.3522	913920000	40	11309000	14153000	10798000	2139400	2800500	2319500	12	2.73208	3.4216	A0A024R3R5;Q14739;C9JXK0;B4E0Z3;C9JES9	A0A024R3R5;Q14739;C9JXK0;B4E0Z3	Lamin-B receptor	LBR
23.4363	23.2711	24.0795	21.1515	20.4213	20.8758	40194000	10	1272300	1459800	1023600	334850	231290	144160	3	2.98478	2.77943	A0A087WZA9;A0A024R4K9;Q9BXJ8;A0A087X266	A0A087WZA9;A0A024R4K9;Q9BXJ8;A0A087X266	Transmembrane protein 120A	TMEM120A
19.6952	20.9012	19.7391	22.965	24.9762	24.8956	164660000	23	15073	13754	0	63939	2583000	1244800	16	2.25454	-4.16708	Q15361;B4DZG2;A0A024R8C1;A0A087WY09	Q15361;B4DZG2;A0A024R8C1	Transcription termination factor 1	TTF1
21.4648	19.6236	20.7964	22.1554	25.6757	26.0057	282190000	52	35281	1058.1	0	48765	1475300	1441600	19	1.38275	-3.984	Q9H2Y7;A0A024R9R5;A0A0C4DGM5;H3BNX5;Q86T35;H3BS99;U3KQH7;Q0VGA6;H3BRD4;H3BSS6;H3BNJ4;Q05C49	Q9H2Y7;A0A024R9R5;A0A0C4DGM5	Zinc finger protein 106	ZNF106
27.0478	27.6927	24.8182	20.8362	19.562	18.6234	328190000	54	2043200	2430200	1765200	44633	19774	8476.4	25	2.49652	6.84564	Q9Y2U8;A0A024RBB9;B4DI45;B4E2K7	Q9Y2U8;A0A024RBB9	Inner nuclear membrane protein Man1	LEMD3
28.748	29.1703	29.1674	26.3431	24.4367	24.2689	1575200000	60	20450000	24010000	20000000	3319900	1884200	1934500	4	2.38473	4.01235	P42167;A0A024RBE7;Q9P1N8	P42167;A0A024RBE7	Lamina-associated polypeptide 2, isoforms beta/gamma;Thymopoietin;Thymopentin	TMPO
26.1794	26.0908	26.4121	23.8551	20.6151	20.8956	239930000	37	2271900	2605100	1980200	637180	135070	368280	11	1.88589	4.43885	Q8NC56;A0A024RCZ1;H7C2Z0;D6RBV0;H0Y9B7	Q8NC56;A0A024RCZ1	LEM domain-containing protein 2	LEMD2
27.0584	27.492	27.5337	23.3339	20.8455	20.4373	462920000	74	3499200	4241600	3286500	310530	124020	111240	2	2.49988	5.82247	E9PHI4;A0A146IHP0;A4D2Q0;O94901;H0Y742;H0Y6N5;B4E278;H7C2K3;C9JK55;H7C019;C9K051;Q5S4N2;H7C3X3;C9JS54;C9JJU6;C9JR15	E9PHI4;A0A146IHP0;A4D2Q0;O94901;H0Y742;H0Y6N5;B4E278	SUN domain-containing protein 1	SUN1;UNC84A
22.1187	22.259	22.1382	19.5281	18.556	18.7141	12213000	5	150200	168810	88095	0	0	0	3	3.35525	3.23925	A0A1B0GW05;H7C3M5;Q2PZI1	A0A1B0GW05;H7C3M5;Q2PZI1	Probable C-mannosyltransferase DPY19L1	DPY19L1
19.7502	20.0281	19.7947	22.296	22.6787	22.8324	45418000	11	12337	33847	11302	24663	280350	277180	9	3.95501	-2.74471	A7E2X7;A0AV47;Q92547;H0Y8I7	A7E2X7;A0AV47;Q92547	DNA topoisomerase 2-binding protein 1	TOPBP1
27.5535	24.1973	24.9115	19.4797	17.2845	17.3003	233300000	5	42026000	7866000	7518400	314500	601050	0	1	2.4122	7.53259	K7EK07;P84243;B2R4P9;B4E380;B2R6Y1;K7EMV3;B4DEB1;A8K4Y7;K7ES00;Q6NXT2;K7EP01	K7EK07;P84243;B2R4P9;B4E380;B2R6Y1;K7EMV3;B4DEB1;A8K4Y7;K7ES00;Q6NXT2;K7EP01	Histone H3;Histone H3.3;Histone H3.3C	H3F3B;H3F3A;H3F3C
23.6425	23.8208	23.3697	19.9299	18.7623	18.7089	37103000	13	1496100	1568300	636810	132560	142970	145870	3	3.36027	4.47732	Q8N6S5;B3KMZ5	Q8N6S5;B3KMZ5	ADP-ribosylation factor-like protein 6-interacting protein 6	ARL6IP6
22.3936	23.0347	22.9827	19.4101	17.9708	20.0612	22908000	6	260710	350340	277770	72157	43797	86074	2	2.30657	3.65629	B4DY51;X5DNN3;B4DT03;X5D7G6;P0CG08;B7ZAQ6;X5D920;X5D2I6;A0A087WW78;A0A087WW82;U3KPV2;E9PKY3;X5D9J6	B4DY51;X5DNN3;B4DT03;X5D7G6;P0CG08;B7ZAQ6;X5D920;X5D2I6;A0A087WW78;A0A087WW82;U3KPV2;E9PKY3;X5D9J6	Golgi pH regulator B;Golgi pH regulator A	GPR89B;GPR89A
22.3294	18.1868	19.2061	22.3774	25.217	24.9036	172980000	14	589280	99844	52430	531870	10134000	7812700	8	1.29882	-4.25858	H3BNT4;Q99547;Q53HB4;H3BU96;H3BSB3;Q8NHT4;H3BNK8	H3BNT4;Q99547;Q53HB4;H3BU96;H3BSB3	M-phase phosphoprotein 6	MPHOSPH6
24.0403	24.3687	24.1894	20.3284	18.4195	19.3424	51681000	6	1060300	1075900	636560	98443	0	0	4	3.007	4.83599	O14524;G3V5K2	O14524	Transmembrane protein 194A	TMEM194A
22.5813	22.8208	22.5902	20.3129	19.4807	19.719	17322000	6	157920	160150	117620	8465.9	0	0	3	3.39391	2.82658	O95672;H7C3M0;Q86SN0	O95672	Endothelin-converting enzyme-like 1	ECEL1
24.5179	24.9901	24.9237	22.0588	21.5186	21.5508	91486000	27	442710	477820	343260	77814	80591	102570	14	3.76511	3.10117	V9HW29;P33176;A8K048;D3DRX6;M1VRN1;M1VKJ2;M1VE91;C1PHA2;M1V490;M1VPF9;M1VPF7;M1VRN0;M1VKI9;M1VE89;M1V481;Q6P164;Q2TA90;Q66K46;B4DS27;A0A0G2JMZ6;A1L179;J3KNA1;B7Z2M7;O60282;Q12840;B2RCP3;B0I1S7;A5D6Y6;Q6PJC4;Q6PKD1;Q57YV6;Q59GB8;Q57Z91	V9HW29;P33176;A8K048;D3DRX6;M1VRN1;M1VKJ2;M1VE91;C1PHA2;M1V490;M1VPF9;M1VPF7;M1VRN0;M1VKI9;M1VE89;M1V481;Q6P164;Q2TA90;Q66K46	Kinesin-1 heavy chain;Tyrosine-protein kinase receptor	KIF5B;KIF5B-RET(NM_020630)_K23;R12;KIF5B-RET(NM_020975)_K23;R12;KIF5B-RET(NM_020630)_K24;R11;KIF5B-ALK;KIF5B-RET(NM_020630)_K22;R12;KIF5B-RET(NM_020975)_K22;R12;KIF5B-RET(NM_020630)_K15;R12;KIF5B-RET(NM_020975)_K15;R12;KIF5B-RET(NM_020630)_K16;R12;KIF5B-RET(NM_020975)_K16;R12;KIF5B-ALK_K17;A20
29.2063	29.6902	29.5598	26.6147	25.3781	25.3736	2144000000	128	17043000	20653000	16846000	1746400	1393100	1874400	22	2.96854	3.6966	P42166	P42166	Lamina-associated polypeptide 2, isoform alpha;Thymopoietin;Thymopentin	TMPO
20.5212	20.3956	20.8592	24.926	24.7383	24.3809	176040000	9	2131400	1034700	994220	3472000	8750200	5621900	3	4.37515	-4.08973	P46783;Q59GE4;F6U211;Q9NQ39;A0A1W2PQS6;S4R435	P46783;Q59GE4;F6U211;Q9NQ39;A0A1W2PQS6	40S ribosomal protein S10;Putative 40S ribosomal protein S10-like	RPS10;RPS10P5
28.3417	28.6641	28.7094	25.5748	23.6966	23.2931	1127400000	63	30983000	31324000	25121000	3376400	2060500	1082700	15	2.45086	4.38361	P50402;Q5HY57;F8WEQ1	P50402;Q5HY57	Emerin	EMD
24.0446	23.8584	23.4644	18.3925	18.8703	21.7056	46517000	7	3775800	2938400	2773700	585960	0	1555300	2	1.7719	4.13299	Q6EZE9;P59666;P59665	Q6EZE9;P59666;P59665	Neutrophil defensin 3;HP 3-56;Neutrophil defensin 2;Neutrophil defensin 1;HP 1-56;Neutrophil defensin 2	DEFA3;DEFA1
24.0839	24.5189	24.6334	21.719	20.7157	20.7012	64971000	18	521070	1045600	738940	90124	97978	105110	7	3.06446	3.36678	Q05CR6;Q86Y07;A8K9L2;B7Z2X1	Q05CR6;Q86Y07;A8K9L2	Serine/threonine-protein kinase VRK2	VRK2
25.2295	25.9553	26.0232	22.529	21.4345	18.2938	174020000	27	2006500	2125500	1842900	193930	208650	67768	8	1.7375	4.98359	Q5SNT2;H0Y4R5;H0Y994	Q5SNT2;H0Y4R5	Transmembrane protein 201	TMEM201
20.2672	21.1963	19.0304	22.3443	24.8311	24.6412	139220000	15	84596	83685	20619	160320	3763100	3215300	8	1.68685	-3.77428	Q8IUF8;H0Y9L8;D6RCB6	Q8IUF8	Bifunctional lysine-specific demethylase and histidyl-hydroxylase MINA	MINA
21.9493	21.5424	19.1649	23.2092	26.4292	26.5437	467590000	44	307500	168520	0	494670	17244000	15185000	12	1.49516	-4.50851	Q8NEJ9;H0YJ17;H0YJQ1;G3V4G1	Q8NEJ9;H0YJ17	Neuroguidin	NGDN
24.7988	25.0145	25.0351	22.5436	21.4596	21.4151	118120000	28	913990	941280	822270	242970	271600	282120	7	2.94823	3.14334	Q8TCJ2	Q8TCJ2	Dolichyl-diphosphooligosaccharide--protein glycosyltransferase subunit STT3B	STT3B
25.1643	25.631	25.6822	19.6411	18.4599	19.0814	122440000	39	86584	123540	91365	607.97	6328.5	0	25	4.15131	6.4317	Q8WXH0;G3V5X4;A0A0A0MRE3;D4YW74;A0A0C4DGK3;G3V4T3;G3V5N1;G3V3D4;Q7Z362;A0A0C4DH87;Q6MZP0	Q8WXH0;G3V5X4;A0A0A0MRE3;D4YW74	Nesprin-2	SYNE2;TROPH
20.6607	20.1633	18.5366	21.7946	25.4907	25.3862	210490000	25	103520	52772	0	312030	6069000	5844100	12	1.49496	-4.43697	Q96EU6;B2R9K5;U3KPZ9;C9J4X5;Q9H160;B2RA15	Q96EU6;B2R9K5	Ribosomal RNA processing protein 36 homolog	RRP36
23.2568	23.599	23.3769	18.9678	19.7615	19.7629	39584000	5	3146700	3541000	2750600	1041100	1561700	1153600	1	3.79909	3.91348	Q99735	Q99735	Microsomal glutathione S-transferase 2	MGST2
22.3108	21.9097	21.3459	23.9001	26.2278	26.4824	406860000	13	1272100	836000	347760	2009800	26659000	26998000	6	1.87778	-3.68128	Q9NX24;D6RC52;D6RCB9;J3QSY4;H0YC83	Q9NX24;D6RC52;D6RCB9;J3QSY4	H/ACA ribonucleoprotein complex subunit 2	NHP2
20.08	19.6977	18.9203	23.324	24.0545	24.2404	109130000	11	53401	32642	30821	99733	3324100	2202900	6	3.20989	-4.30698	Q9P287;B4DUS0;B4E318	Q9P287;B4DUS0;B4E318	BRCA2 and CDKN1A-interacting protein	BCCIP
24.4076	24.662	24.0071	19.6154	20.1479	22.1458	69348000	12	1569100	2217000	1890800	595780	282970	379050	6	2.0284	3.72252	Q9UJG1;B4DRA6;B4DR28;Q2I381	Q9UJG1;B4DRA6;B4DR28;Q2I381	Motile sperm domain-containing protein 1	MOSPD1
19.4044	21.0646	20.4931	21.8827	25.7451	25.8311	275660000	15	155740	0	0	175990	20588000	18460000	5	1.3971	-4.16559	Q9Y2S0;A0A0R4J2F3;Q7Z776;A0A087X0U2;A0A1B0GUZ5	Q9Y2S0;A0A0R4J2F3	DNA-directed RNA polymerases I and III subunit RPAC2	POLR1D
24.1035	24.3141	24.8448	24.2184	23.5906	23.5014	123230000	9	2601800	2254500	2483500	2583500	3042800	2437400	3	0.965938	0.650685	Q14XT3;X2D546;X2D544;X2D537;X2D4V5;X2D4V3;X2D4U5;X2D4U2;X2D4K6;X2D4F2;X2D4E2;X2D4D6;X2D3Z8;X2D3Z7;X2D3Z6;H9E7F7;A0A059QM31;H9E7P8;A0A059RTG7;A0A059QNV4;E2DTL8;A0A1B1PEQ8;H9E7W2;G3CA49;K7WVJ5;H9E7T7;X5C6M5;X5BKA4;X2CK15;X2C841;W8DFH5;W8DBX9;W8D1X2;V9K571;V9JPM6;V9JD22;V9J3S1;U5Z9R9;U5Z487;U3LSI8;U3L556;T1SWS8;T1Q632;S4STI1;R9Y478;R9Y412;Q9B2U8;Q9B138;Q8WCW3;Q8HNR6;Q8HNR1;Q85KS0;Q7YEH2;Q7YCE6;Q7Y6N…	Q14XT3;X2D546;X2D544;X2D537;X2D4V5;X2D4V3;X2D4U5;X2D4U2;X2D4K6;X2D4F2;X2D4E2;X2D4D6;X2D3Z8;X2D3Z7;X2D3Z6;H9E7F7;A0A059QM31;H9E7P8;A0A059RTG7;A0A059QNV4;E2DTL8;A0A1B1PEQ8;H9E7W2;G3CA49;K7WVJ5;H9E7T7;X5C6M5;X5BKA4;X2CK15;X2C841;W8DFH5;W8DBX9;W8D1X2;V9K571;V9JPM6;V9JD22;V9J3S1;U5Z9R9;U5Z487;U3LSI8;U3L556;T1SWS8;T1Q632;S4STI1;R9Y478;R9Y412;Q9B2U8;Q9B138;Q8WCW3;Q8HNR6;Q8HNR1;Q85KS0;Q7YEH2;Q7YCE6;Q7Y6N…	Cytochrome c oxidase subunit 2	COX2;COII;MT-CO2
23.3704	23.4702	23.5682	23.3868	22.2527	22.5939	78057000	21	607880	708110	463600	602180	760090	761000	6	0.998188	0.725157	B4DNE4;B4DPQ6;A0A024RA87;G3V1Q4;A0A023T695;B4DUD6;Q8TC62;E7ES33;Q3LIE9;A4GYY8;A8K3D0;Q16181;E7EPK1;Q5JXL7;A0A0U1RRM2;Q59EY4;A4D1Y2;A0A0U1RRH9;A0A0U1RRE1;Q3B7A3;Q6ZU15	B4DNE4;B4DPQ6;A0A024RA87;G3V1Q4;A0A023T695;B4DUD6;Q8TC62;E7ES33;Q3LIE9;A4GYY8;A8K3D0;Q16181;E7EPK1;Q5JXL7;A0A0U1RRM2;Q59EY4;A4D1Y2	Septin-7	SEPT7;Nbla02942;DKFZp686F17268;DKFZp586I031;LOC392884
25.8438	26.2048	26.1134	25.5451	24.5482	24.6223	342600000	59	5461900	6621400	5599900	4523800	7548000	4504800	1	1.56177	1.14878	Q96A72;A0A023T6R1;F5H6N1;F5H6P7;F5H3U9;F5H124	Q96A72;A0A023T6R1;F5H6N1;F5H6P7	Protein mago nashi homolog 2	MAGOHB
21.9941	22.1112	22.1371	22.7578	21.5742	18.2767	25554000	12	75915	135020	84178	220840	156350	57810	5	0.379232	1.21126	B4DRU0;B4DVU3;B4DDN4;B4DVQ5;Q99613;A1KYQ7;A0A024QYU9;B5ME19;A0A024QYX7;B3KNZ4;B4E2Z6;H3BPE4;Q3B7B9	B4DRU0;B4DVU3;B4DDN4;B4DVQ5;Q99613;A1KYQ7;A0A024QYU9;B5ME19;A0A024QYX7;B3KNZ4;B4E2Z6	Eukaryotic translation initiation factor 3 subunit C;Eukaryotic translation initiation factor 3 subunit C-like protein	EIF3C;EIF3CL
25.2578	25.7935	25.5138	24.1409	22.9905	23.1687	178320000	11	6931900	7401500	6141100	2854600	3278500	3112400	3	2.23353	2.08832	Q15125;A0A024QYX0;C9J719;C9JJ78	Q15125;A0A024QYX0;C9J719;C9JJ78	3-beta-hydroxysteroid-Delta(8),Delta(7)-isomerase	EBP
23.9559	23.8872	24.1647	23.2329	22.4493	22.5051	79605000	18	685720	536670	650220	389180	738510	618110	6	2.06003	1.27345	B3KT34;P31040;A0A024QZ30;Q0QF12;D6RFM5;A0A087X1I3;B3KYA5;B4DYN5;H0Y8X1	B3KT34;P31040;A0A024QZ30;Q0QF12;D6RFM5;A0A087X1I3;B3KYA5;B4DYN5	Succinate dehydrogenase [ubiquinone] flavoprotein subunit, mitochondrial	SDHA
23.2768	23.5895	23.6852	23.399	21.9899	21.6387	56010000	17	458790	517120	395900	406260	329550	327590	7	0.998459	1.17466	Q6FG43;Q9BTI6;Q14254;J3QLD9;A0A024QZ62;E7EMK3;K7EKW9	Q6FG43;Q9BTI6;Q14254;J3QLD9;A0A024QZ62;E7EMK3;K7EKW9	Flotillin-2	FLOT2
20.9092	20.9354	20.9136	20.7855	21.68	21.7335	25914000	9	36975	43915	13479	21744	588330	529560	5	0.713475	-0.480304	A0A087WVT1;Q96MX3;A0A024QZB9	A0A087WVT1;Q96MX3;A0A024QZB9	Zinc finger protein 48	ZNF48
28.287	28.0107	27.8719	28.5518	29.1831	29.2579	4442700000	32	39898000	27517000	20169000	42803000	327360000	282700000	8	1.67742	-0.941072	Q0QEW2;H0YHA7;Q07020;A0A024QZD1;J3QQ67;G3V203;F8VYV2;F8VUA6;B4DDY5;A0A075B7A0	Q0QEW2;H0YHA7;Q07020;A0A024QZD1;J3QQ67;G3V203;F8VYV2;F8VUA6;B4DDY5;A0A075B7A0	60S ribosomal protein L18	RPL18
24.8127	24.9575	24.9969	25.6727	24.0346	24.1007	204960000	54	1766200	1453900	1408100	2969400	2116300	2342400	12	0.233228	0.319718	P08621;A8KAQ5;A0A024QZD5;M0QYR1;M0QX04;B3KPV0	P08621;A8KAQ5;A0A024QZD5;M0QYR1	U1 small nuclear ribonucleoprotein 70 kDa	SNRNP70
20.8077	21.5063	20.608	21.5812	22.328	22.5259	36463000	10	23142	52363	9806.6	38163	579430	554430	8	1.37979	-1.171	Q96K58;B2RDP4;A8K1I4;A0A024QZD9;C9JCJ0	Q96K58;B2RDP4;A8K1I4;A0A024QZD9	Zinc finger protein 668	ZNF668
20.5006	20.8743	19.9193	21.7406	21.4869	21.3394	20019000	3	47458	63072	0	78734	128440	127170	3	1.64973	-1.09091	Q9H7N4;A0A024QZH6	Q9H7N4;A0A024QZH6	Splicing factor, arginine/serine-rich 19	SCAF1
26.3495	26.1698	26.2542	26.9221	25.9795	25.5914	551150000	55	6042100	3762700	3718900	9883100	6678500	6658300	10	0.0829829	0.0934645	P31942;A0A024QZK8;Q53F48;B4DHY1;A0A024QZP1	P31942;A0A024QZK8;Q53F48;B4DHY1;A0A024QZP1	Heterogeneous nuclear ribonucleoprotein H3	HNRNPH3
30.1798	30.7271	30.7835	29.5165	28.8172	28.726	7323800000	169	77996000	101010000	85755000	49569000	81947000	61455000	18	2.09317	1.54358	P45880;A0A024QZT0;A0A0A0MR02;A0A024QZN9;Q5JSD2;Q5JSD1;B4DKM5;A2A3S1	P45880;A0A024QZT0;A0A0A0MR02;A0A024QZN9;Q5JSD2;Q5JSD1;B4DKM5	Voltage-dependent anion-selective channel protein 2	VDAC2
25.5473	24.7342	24.2151	25.7282	28.2254	28.2352	1591100000	44	6758600	3114000	1701600	6658000	112150000	96906000	14	1.30609	-2.56409	Q9UMY1;A0A024QZW2;H7C2B1	Q9UMY1;A0A024QZW2;H7C2B1	Nucleolar protein 7	NOL7
26.899	27.1756	27.1724	26.2331	24.1681	24.2228	510680000	94	2093700	2098500	1774300	1096600	560260	482800	31	1.49117	2.20767	P49790;A0A024QZW7	P49790;A0A024QZW7	Nuclear pore complex protein Nup153	NUP153
22.072	22.098	22.4411	22.64	21.1841	21.2349	28315000	8	285770	251300	228190	323200	288630	288470	3	0.453402	0.517362	Q13155;B2R7M3;A0A024QZY1;A8MU58;F8W950	Q13155;B2R7M3;A0A024QZY1;A8MU58;F8W950	Aminoacyl tRNA synthase complex-interacting multifunctional protein 2	AIMP2
23.9763	24.4377	24.2183	24.298	23.034	23.1755	107900000	38	388640	440700	360880	465670	566750	408970	10	0.774341	0.708277	Q13523;A0A024QZY5;B4DZQ5;H0YDJ3;Q15456;D3DWH5	Q13523;A0A024QZY5;B4DZQ5;H0YDJ3	Serine/threonine-protein kinase PRP4 homolog	PRPF4B
23.2067	22.8778	23.0687	24.9875	25.2042	25.4888	249190000	18	1738000	1196700	1278300	5698100	18165000	21762000	2	3.63163	-2.17577	Q93077;Q7L7L0;Q08AJ9;P04908;A0A024R017;Q96QV6;P16104;V9GZN0	Q93077;Q7L7L0;Q08AJ9;P04908;A0A024R017;Q96QV6;P16104	Histone H2A type 1-C;Histone H2A type 3;Histone H2A;Histone H2A type 1-B/E;Histone H2A type 1-A;Histone H2A.x	HIST1H2AC;HIST3H2A;HIST1H2AB;HIST1H2AA;H2AFX
21.9958	22.2423	22.1024	21.9945	20.9622	19.6261	20918000	9	306830	320910	279270	271060	327530	103460	2	0.843652	1.25255	P62873;B2R6K4;A0A024R056;F6X3N5;F6UT28;B1AKQ8;Q71UM6;B3KVK2	P62873;B2R6K4;A0A024R056;F6X3N5;F6UT28;B1AKQ8	Guanine nucleotide-binding protein G(I)/G(S)/G(T) subunit beta-1	GNB1
24.9637	24.9008	25.0132	24.471	23.7332	23.5687	163340000	46	680330	508140	410510	355330	622870	447720	13	1.68296	1.0349	E9PF10;B4DLT2;O75694;A0A024R071;B3KMK3	E9PF10;B4DLT2;O75694;A0A024R071	Nuclear pore complex protein Nup155	NUP155
21.5585	20.9511	21.2791	21.2175	21.6288	21.5964	27788000	7	56021	28444	20298	45131	277400	234340	6	0.423436	-0.217955	Q96L66;Q9GZV0;A0A024R0K2;O75534;A0A024R0E2;E9PLT0;E9PLD4;E9PNG3;Q9UG93	Q96L66;Q9GZV0;A0A024R0K2;O75534;A0A024R0E2;E9PLT0	Cold shock domain-containing protein E1	UNR;CSDE1
20.1024	20.5654	21.2859	20.4128	19.8288	19.8855	7240800	5	36607	9046.2	7203.2	44146	82220	79376	2	0.71064	0.608882	Q8N7H5;A0A024R0H6;B4DGJ5	Q8N7H5;A0A024R0H6;B4DGJ5	RNA polymerase II-associated factor 1 homolog	PAF1
24.8726	24.9465	24.8823	25.1283	24.4208	24.2814	225540000	46	1015000	784830	642880	763920	2059900	1567800	13	0.479082	0.290363	A8K3W4;A0A024R0J9;A0A0A0MRA5;B7Z4B8;Q9BUJ2;A8K6U7;A8K5K0;M0R3F1;M0QYZ0;M0QZV6;M0R0K8;B3KM60;M0R203;M0QYI8	A8K3W4;A0A024R0J9;A0A0A0MRA5;B7Z4B8;Q9BUJ2;A8K6U7;A8K5K0;M0R3F1;M0QYZ0	Heterogeneous nuclear ribonucleoprotein U-like protein 1	HNRNPUL1
22.7065	19.869	22.4036	22.5641	22.9193	22.772	57309000	12	157680	32270	112640	156810	778470	738300	5	0.53129	-1.09207	P18887;A0A024R0S8;Q59HH7;F5H8D7;B2RCY5;B4DEB2;B4DTD3;M0R0D2;V9VB20;M4WFF9;M0QZ96;M0R1U8;M0QYS5	P18887;A0A024R0S8;Q59HH7;F5H8D7;B2RCY5;B4DEB2;B4DTD3	DNA repair protein XRCC1	XRCC1
28.1679	28.6118	28.8064	27.7866	26.952	26.649	1713900000	261	2517700	3231800	2930900	1750400	2479900	1738200	59	1.6416	1.39948	A0A024R0Y2;Q13085;B2ZZ90;A2NX49;Q59FY4;Q7Z5W8;B4DIG6;B4DIW1;B4DWK9;B4DIR2;O00763;B4DK31;Q59GJ9;A0A087WWN5;A0A087X0W4;S4R3S7;Q4G170;F8W8T8;H0YGH5;B4DYM0;B4DYJ7;A0A087WVR6;A0A0C4DGT1	A0A024R0Y2;Q13085;B2ZZ90;A2NX49;Q59FY4	Acetyl-CoA carboxylase 1;Biotin carboxylase	ACACA
25.4361	25.4026	25.5596	26.1918	24.78	24.7209	309350000	56	1001600	966610	733660	1683200	1515800	1293300	16	0.185849	0.235197	B3KY11;Q9BUQ8;A8KA56;A0A024R0Z3;H0YI52;F8VVA2	B3KY11;Q9BUQ8;A8KA56;A0A024R0Z3	Probable ATP-dependent RNA helicase DDX23	DDX23
23.1546	22.8576	22.9041	22.3583	19.9995	18.7845	33625000	6	456810	410780	321680	244320	269150	165320	2	1.15706	2.59135	Q12800;A0A024R120;C9JWL3;F8VWL0;F8VX55;A0A024R2J0;Q9NZI7;A8KAN5;A0A024R2L0	Q12800;A0A024R120;C9JWL3;F8VWL0;F8VX55;A0A024R2J0;Q9NZI7;A8KAN5;A0A024R2L0	Alpha-globin transcription factor CP2;Upstream-binding protein 1	TFCP2;UBP1
23.2961	21.2507	19.8686	22.9776	24.6303	25.1998	168340000	25	303170	0	35266	165360	1979700	2617800	12	1.09791	-2.79744	Q9H0H5;B2RE34;A0A024R136;F8VRD2;H0YIK5;F8VUW9;F8VV39;F8VS54;F8VWX0;F8W0L1;F8VZ66;F8VV47;F8VWY4;F8VVE5;Q9H9L9;F8VV37;F8W1E5;Q9BZ74;F8VRL2;F8VVY0;F8VXH1;F8VYH6;F8VZ41;F8VQZ5;F8W1T4	Q9H0H5;B2RE34;A0A024R136;F8VRD2	Rac GTPase-activating protein 1	RACGAP1
22.9809	22.3098	20.1675	23.4675	23.6597	23.5537	88576000	25	138930	37178	7063.7	114750	555790	508980	17	0.958688	-1.74089	O95347;B7ZLZ7;A0A024R158;B3KMB1;A8K984;Q2KQ72;Q05BV1;B3KM27;Q6IPS5;Q7Z2X1;A0JLM9;Q5T821;Q05D74;Q32Q15;Q6P712;A0A0C4DGE5	O95347;B7ZLZ7;A0A024R158;B3KMB1;A8K984;Q2KQ72;Q05BV1	Structural maintenance of chromosomes protein 2;Structural maintenance of chromosomes protein	SMC2
22.4327	22.3232	22.3307	22.6889	19.624	20.4545	23734000	5	313040	269070	193710	388990	112160	119130	2	0.718864	1.43976	O95758;A0A024R163;X6R242	O95758;A0A024R163;X6R242	Polypyrimidine tract-binding protein 3	PTBP3
22.9233	19.8178	20.3445	22.3013	22.8151	22.7629	49292000	20	105410	8968.5	0	84878	453410	260150	9	0.754509	-1.59791	P22314;A0A024R1A3;Q5JRR9;Q5JRS0;B4DDE4;B4DL67;Q5JRS2;Q5JRS1;Q5JRS3;Q5JRR6;B3KUJ2	P22314;A0A024R1A3	Ubiquitin-like modifier-activating enzyme 1	UBA1
22.8918	23.076	22.5159	23.2352	21.6516	21.7967	41311000	9	433770	408660	250190	471730	313840	296060	4	0.492025	0.600087	F8WCP5;Q13769;A0A024R1D6;C9JXG5;C9JXU6;F5GZF3;C9JCL9;H7C441;H7C072	F8WCP5;Q13769;A0A024R1D6;C9JXG5;C9JXU6;F5GZF3;C9JCL9;H7C441;H7C072	THO complex subunit 5 homolog	THOC5
21.249	21.0568	21.0515	23.2254	20.7606	20.9139	22610000	8	79390	46423	37389	198770	97294	92191	5	0.255443	-0.514217	Q15459;A0A024R1K8;B4E091;H7C1L2	Q15459;A0A024R1K8;B4E091	Splicing factor 3A subunit 1	SF3A1
25.8529	26.1777	25.7873	26.2639	24.6666	25.0853	382400000	88	520210	592470	368500	763590	607760	824340	23	0.537373	0.600693	P35579;A0A024R1N1;A0A0U4BW16;Q86XU5;B4E3S1;P35580;Q5BKV1;B1AH99;Q6ZNL4;Q9UMJ0;Q2PS10	P35579;A0A024R1N1;A0A0U4BW16;Q86XU5;B4E3S1	Myosin-9	MYH9
27.2616	26.8553	26.7424	27.4765	27.6388	27.6037	1558800000	121	5215700	3138800	2213500	4992700	18552000	14599000	26	1.70126	-0.619912	P12956;A0A024R1N4;B1AHC9;B4DE32;B2RDN9;B4E356;Q6IC76	P12956;A0A024R1N4;B1AHC9;B4DE32;B2RDN9;B4E356	X-ray repair cross-complementing protein 6	XRCC6
26.3001	26.3982	26.4669	26.6744	28.0674	27.5438	1237700000	40	18598000	12164000	10062000	16057000	29008000	51636000	12	1.19509	-1.04015	Q9BTQ7;P62829;A0A024R1Q8;J3KT29;C9JD32;J3KTJ3;B9ZVP7;J3QQT9;A4D142	Q9BTQ7;P62829;A0A024R1Q8;J3KT29;C9JD32;J3KTJ3;B9ZVP7	60S ribosomal protein L23	RPL23
21.2242	20.7252	20.5761	22.7702	20.7553	20.9471	19650000	6	131000	56327	10673	328400	234690	273130	6	0.410754	-0.64905	J3QKS7;B4DGM3;Q969G3;A0A024R1S7;J3KT85;J3QR61;C0IMW8;K7EMQ8;H7C048	J3QKS7;B4DGM3;Q969G3;A0A024R1S7;J3KT85;J3QR61;C0IMW8;K7EMQ8	SWI/SNF-related matrix-associated actin-dependent regulator of chromatin subfamily E member 1	SMARCE1
23.3158	23.0554	22.1328	24.358	26.2338	26.3489	423980000	20	1172800	842800	409800	2302600	24618000	31223000	6	1.72214	-2.81227	Q86WX3;A0A024R1T1;F8WFE7	Q86WX3;A0A024R1T1	Active regulator of SIRT1	RPS19BP1
25.3498	25.7477	25.6786	24.6762	22.9692	22.7656	182530000	47	1451200	1891600	1633600	903550	443470	436920	13	1.57716	2.12166	P46060;A0A024R1U0;B4E0U0;B4DY16;H0Y4Q3;Q9BSK3;Q8WUS7;B0QYT6;B0QYT5;B0QYT4	P46060;A0A024R1U0;B4E0U0;B4DY16	Ran GTPase-activating protein 1	RANGAP1
22.9314	22.9903	23.3117	23.7966	22.7184	22.6337	63381000	17	936740	847310	851300	1980700	2177200	1129500	5	0.0240471	0.0282218	Q7RTV0;A0A024R1U2	Q7RTV0;A0A024R1U2	PHD finger-like domain-containing protein 5A	PHF5A
22.0157	22.3488	22.9545	21.7847	21.4732	21.3999	28508000	9	701370	798000	555410	409800	590730	508130	3	1.38414	0.887082	K7ERI8;P51148;A0A024R1U4;K7ERQ8;F8VVZ0;F8VUA5;F8VVK3;K7ENY4;P61020;P20339;A0A024RB09;A0A024R2K1;F8WCY6;F8WD79;F8VPW9;F8VSF8;F8VWZ7;F8VWU4;A0A0A1HAN9;Q6FI54	K7ERI8;P51148;A0A024R1U4;K7ERQ8;F8VVZ0;F8VUA5;F8VVK3;K7ENY4;P61020;P20339;A0A024RB09;A0A024R2K1	Ras-related protein Rab-5C;Ras-related protein Rab-5B;Ras-related protein Rab-5A	RAB5C;RAB5B;RAB5A
26.8478	26.6122	26.3233	26.599	28.0985	28.2487	1789700000	59	16714000	12959000	8413100	14836000	113380000	89366000	10	0.897162	-1.05435	E4W6B6;P61353;A0A024R1V4;B2R4D8;K7ELC7;K7EQQ9;Q6LCU2;K7ERY7	E4W6B6;P61353;A0A024R1V4;B2R4D8;K7ELC7;K7EQQ9	60S ribosomal protein L27	RPL27
27.3358	27.6181	27.8066	26.9853	26.8076	27.399	1393300000	122	3627900	3903500	3950000	2597700	6907200	9302000	14	1.10607	0.522841	P14923;A0A0S2Z487;A0A024R1X8;C9J826;C9JK18;C9JKY1;C9JTX4;A0A0S2Z495;Q7KZ86;B4DSW9;B4DL06;B4DGU4;P35222;B5BU28;A0A024R2Q3;C9JPI2;K7ERP3	P14923;A0A0S2Z487;A0A024R1X8	Junction plakoglobin	JUP
28.6174	28.6745	28.7871	29.4527	28.1143	27.9177	3059000000	173	17978000	15093000	13827000	29458000	34325000	22320000	1	0.152579	0.198103	P61978;A0A024R228;Q5EC54;B4DFF1	P61978;A0A024R228;Q5EC54;B4DFF1	Heterogeneous nuclear ribonucleoprotein K	HNRNPK;HNRPK
23.5663	22.8619	21.8398	24.458	27.2484	27.7259	904520000	94	286590	167410	81120	281080	7186900	7072200	6	1.51444	-3.72144	Q76FK4;A0A024R250;F5H101;F8WE42;Q6AI50;B4DM91;F5GWN9;A0A0A0MSJ1;F5H8B8;F5H532;F5H0I5;F5GXV1;Q7Z607	Q76FK4;A0A024R250;F5H101;F8WE42;Q6AI50;B4DM91	Nucleolar protein 8	NOL8;DKFZp686P12242
27.3168	27.201	26.9832	27.3439	27.9408	28.0807	1815200000	81	18522000	13414000	9880400	16982000	72130000	70763000	14	1.18683	-0.621468	A0A087WXM6;J3QQT2;J3KRX5;P18621;A0A024R261;A0A0A6YYL6;J3QLC8;A0A0A0MRF8;J3KRB3;A0A087WWH0;J3QS96;A0A087WY81;J3KSJ0;A4D1R6;A4D1R5	A0A087WXM6;J3QQT2;J3KRX5;P18621;A0A024R261;A0A0A6YYL6;J3QLC8;A0A0A0MRF8;J3KRB3;A0A087WWH0;J3QS96	60S ribosomal protein L17	RPL17
25.7453	26.2202	26.1851	25.094	23.8382	23.9465	272160000	44	2413700	2943600	2463300	1345800	1438700	1227800	12	1.82401	1.75727	Q9BTV4;A0A024R2F9;Q8TEP9;A0A0S2Z5N2;V9GY05	Q9BTV4;A0A024R2F9;Q8TEP9;A0A0S2Z5N2	Transmembrane protein 43	TMEM43;FLJ00144
26.0292	26.0998	26.0437	26.0626	27.26	27.0031	963270000	48	11575000	7617700	4330600	12484000	56648000	44955000	10	0.919393	-0.717667	D3YTB1;P62910;A0A024R2G7;F8W727;D3YTI8	D3YTB1;P62910;A0A024R2G7;F8W727	60S ribosomal protein L32	RPL32
19.8081	20.12	19.807	21.1236	20.056	20.5373	8175000	3	0	0	13963	53681	78376	48623	3	0.948918	-0.66062	A0A024R2M8;X5DRB1;Q01831;D9I4E1;A8K146;D2CPJ2;D2CPK1;E7EUB5;D2CPK7;D2CPK0;D2CPI9;D2CPJ0;D2CPI8	A0A024R2M8;X5DRB1;Q01831;D9I4E1;A8K146	DNA repair protein complementing XP-C cells	XPC
25.6555	25.2693	24.9795	26.4324	25.1955	24.9795	362500000	29	4251500	1748600	1555700	7542600	8191500	4594500	8	0.180869	-0.234379	C9J9K3;P08865;A0A024R2P0;A0A0C4DG17;Q96RS2;A0A024R7P5;F8WD59	C9J9K3;P08865;A0A024R2P0;A0A0C4DG17;Q96RS2;A0A024R7P5;F8WD59	40S ribosomal protein SA	RPSA;LAMR1P15
28.9158	29.1027	29.0947	28.5878	28.8038	28.7835	3962900000	63	39795000	41342000	35275000	38229000	113880000	91745000	13	1.56396	0.312703	P61313;A0A024R2Q4;E7EQV9;E7ENU7;B4DLP4;E7EX53;B4DEN1;Q96S84;A4D1Q5;E7ERA2	P61313;A0A024R2Q4;E7EQV9;E7ENU7;B4DLP4;E7EX53	60S ribosomal protein L15;Ribosomal protein L15	RPL15
25.9809	26.1104	26.1498	26.5051	25.9375	25.8573	550800000	95	736810	655860	909060	1121500	2608600	1312200	25	0.0314375	-0.0196012	Q7L2E3;A0A024R2T6;H7BXY3;Q6W6M7;F6R0H4	Q7L2E3;A0A024R2T6;H7BXY3	Putative ATP-dependent RNA helicase DHX30	DHX30
20.9679	20.9752	21.0395	21.4896	20.4571	18.7225	9794400	4	68671	59404	53411	178320	0	85394	3	0.404764	0.771107	A0A0S2Z472;P13861;A8KAH7;A0A024R2W3;C9J830;A0A0K0K1I3;H7C330;O60380;B3KY43;Q6DHZ2;P31323;A0A024R712	A0A0S2Z472;P13861;A8KAH7;A0A024R2W3;C9J830;A0A0K0K1I3	cAMP-dependent protein kinase type II-alpha regulatory subunit	PRKAR2A
27.6988	27.0808	26.8461	27.5341	29.4768	29.3218	4128800000	148	7071100	4073400	2633500	6259600	78962000	59801000	40	1.09579	-1.56899	A0A024R2Z6;Q9BVP2;C9JZT7;B4DMU5;C9JYH9	A0A024R2Z6;Q9BVP2	Guanine nucleotide-binding protein-like 3	GNL3
24.7802	24.9343	25.0918	25.6541	23.5286	23.8111	185280000	55	154120	171020	175550	401350	193920	208820	26	0.377021	0.604178	O75369;A0A024R321;Q68CT4;E7EN95;H7C5L4;A0A0C4DGA1;A0A0A0MT44	O75369;A0A024R321;Q68CT4;E7EN95	Filamin-B	FLNB;DKFZp686A1668
25.8515	25.9741	25.5701	26.8258	25.4453	25.5229	473680000	17	18091000	13559000	8213100	24385000	27997000	26174000	4	0.103048	-0.132755	A0A024R326;P47914;Q6IPI1	A0A024R326;P47914;Q6IPI1	60S ribosomal protein L29	RPL29
21.8885	20.5331	21.6833	22.5993	21.9999	21.7289	31361000	10	162380	54387	77875	224980	430180	304620	3	0.682035	-0.741062	Q05D78;F8W7U8;P49959;A0A024R395;Q9BS79;F5GXT0	Q05D78;F8W7U8;P49959;A0A024R395;Q9BS79;F5GXT0	Double-strand break repair protein MRE11A	MRE11A
24.6754	25.1077	25.4246	24.0002	22.7781	22.6478	130820000	13	809050	1235900	1112100	358510	505250	339730	7	1.79069	1.92722	A0A024R3J7;P46977;A0A0C4DH80;E9PN73;E9PI32	A0A024R3J7;P46977	Dolichyl-diphosphooligosaccharide--protein glycosyltransferase subunit STT3A	STT3A
29.0652	29.0326	29.0589	28.7733	29.8871	29.9275	7175200000	317	9620700	7850400	6692000	8130100	57767000	50630000	62	0.559358	-0.477063	P09874;A0A024R3T8;B4E0E1;B2R5W3;Q05D33;Q6PJL0;Q5VX84;Q5VX85;Q96P95	P09874;A0A024R3T8;B4E0E1;B2R5W3	Poly [ADP-ribose] polymerase 1	PARP1
21.1821	22.3559	20.7804	21.7767	22.9497	22.9712	49871000	10	17575	22764	0	141170	716190	660760	6	0.849757	-1.12639	Q9NUQ6;A0A024R3V0;B8ZZZ7;Q4ZFW0;F8WAV0;C9IZC3;C9J8M7;F2Z2S1;C9JKE4;F8VZ02;F8VT91;C9JGM8;F8W6C2	Q9NUQ6;A0A024R3V0;B8ZZZ7	SPATS2-like protein	SPATS2L
23.222	23.5505	23.4296	23.3411	22.5813	22.1452	66672000	11	2435000	2317100	518730	2223700	3001400	2838600	3	0.917047	0.711515	Q15388;A0A024R3W2	Q15388;A0A024R3W2	Mitochondrial import receptor subunit TOM20 homolog	TOMM20
24.9593	25.0521	25.042	25.2481	24.1086	24.0871	197680000	38	1198200	795180	766490	1208100	1268400	941010	15	0.627979	0.536494	B3GQS7;P10809;A0A024R3X4;B7Z5E7;B7Z597;B7Z4F6;Q53SE2;E7ESH4;B7Z532;Q53QD5;A0A0S2Z415;C9JL25;B9VPB4;B9VP19;E7EXB4;C9JL19;C9JCQ4;C9J0S9	B3GQS7;P10809;A0A024R3X4;B7Z5E7;B7Z597;B7Z4F6	60 kDa heat shock protein, mitochondrial	HSPD1
23.9675	24.4925	24.106	23.7991	25.7341	25.9564	311000000	10	2791700	3522300	2066400	2704500	13881000	19463000	4	0.623683	-0.974504	P63165;A0A024R3Z2;B8ZZN6;B8ZZ67;B8ZZJ0;B9A032;G2XKQ0	P63165;A0A024R3Z2;B8ZZN6;B8ZZ67;B8ZZJ0;B9A032;G2XKQ0	Small ubiquitin-related modifier 1	SUMO1
26.6471	26.818	27.0984	26.1853	25.5864	25.791	618730000	103	1458800	1229500	1334100	926250	1636500	1450500	32	1.98425	1.00024	Q5R210;Q5R208;Q5R206;P31327;A0A024R454;A8K134;Q5R209;Q5R207;B7ZAW0;Q5R211;Q05CV6	Q5R210;Q5R208;Q5R206;P31327;A0A024R454;A8K134;Q5R209;Q5R207	Carbamoyl-phosphate synthase [ammonia], mitochondrial	CPS1
29.5386	28.9886	28.2121	29.4716	32.0959	32.2939	24812000000	255	22812000	13069000	5663000	19960000	336820000	310590000	26	1.13046	-2.37403	P19338;A0A024R4A0;B3KTP9;B3KM80;Q6ZS99;Q9BQ02;C9JYW2;C9JLB1;C9J1H7;C9JWL1	P19338;A0A024R4A0;B3KTP9;B3KM80;Q6ZS99;Q9BQ02	Nucleolin	NCL
24.5326	24.9599	25.095	24.1232	22.8644	22.8472	133610000	21	934470	1816700	1096300	892230	1267200	1025100	7	1.59598	1.58423	Q53SW4;Q7Z518;O95299;A8K413;A0A087WXC5;A0A024R4B3;E7ESZ7;H7C2W5;H7C1Y7;H7C2X4;Q8N1B9;Q59FM0;C9J6X0	Q53SW4;Q7Z518;O95299;A8K413;A0A087WXC5;A0A024R4B3;E7ESZ7	NADH dehydrogenase [ubiquinone] 1 alpha subcomplex subunit 10, mitochondrial	NDUFA10
25.633	25.4227	25.6069	25.8364	24.8639	24.6321	327600000	29	3225600	2129600	2233100	3370000	5847100	3669300	8	0.51954	0.443415	A0A0A0N0L3;Q13148;A0A024R4E2;B1AKP7;G3V162;A0A087X260;A0A087WYY0;A0A087WX29;A0A0A0N0M3;B4DRW3;A0A087WXQ5;K7EJM5;A0A087WV68;A0A0A0N0N3;K7EN94;A0A087WW61;A0A087WX67;A0A087WXV3;A0A087WZC9;A0A1W2PNU8;A0A087WYE7;A0A087WTZ4;K7EL26;A0A087WZM1;K7EJ99;A0A0A0MSV7	A0A0A0N0L3;Q13148;A0A024R4E2;B1AKP7;G3V162;A0A087X260;A0A087WYY0;A0A087WX29;A0A0A0N0M3;B4DRW3;A0A087WXQ5;K7EJM5;A0A087WV68;A0A0A0N0N3;K7EN94;A0A087WW61;A0A087WX67;A0A087WXV3	TAR DNA-binding protein 43	TARDBP
23.9692	23.857	24.0177	24.1262	22.9806	22.7822	93855000	32	245750	152080	199500	256470	351830	216430	10	0.705393	0.651641	Q00341;A0A024R4E5;B2R5V9;B4DKR8;H0Y394;Q6ZS03;Q96CF6;Q5HYC5;H7C0A4;Q2HJC8;C9JT62;C9JHS7;C9JK79;C9JHZ8;C9JES8;C9JZI8;C9J5E5;C9JIZ1;H7C2D1;Q6ZN49;C9JHS9;C9J739;C9JMQ6;C9JQ82;C9JBS3;C9JEJ8;C9JHN6	Q00341;A0A024R4E5;B2R5V9;B4DKR8;H0Y394;Q6ZS03;Q96CF6	Vigilin	HDLBP
21.4808	19.7555	19.7875	21.3616	21.2623	20.6841	17002000	8	32885	0	0	25958	122170	76593	4	0.555156	-0.761391	P28340;A0A024R4F4;Q308M6;M0R2B7;M0QXE6;M0QXQ2;M0R3H8;M0QZR8;Q59FA0	P28340;A0A024R4F4;Q308M6;M0R2B7;M0QXE6;M0QXQ2;M0R3H8;M0QZR8;Q59FA0	DNA polymerase delta catalytic subunit;DNA polymerase	POLD1;SPIB
27.0778	27.4126	27.2591	26.7844	27.1757	26.453	1108200000	41	12895000	13424000	9724200	9121200	33525000	22051000	12	0.902792	0.445405	P46781;A0A024R4M0;A5D904;B5MCT8;C9JM19;B7Z732;F2Z3C0;A8MXK4	P46781;A0A024R4M0;A5D904;B5MCT8;C9JM19;B7Z732	40S ribosomal protein S9	RPS9
27.3166	26.6979	26.7354	27.6046	28.373	27.8347	1707400000	54	19660000	10904000	9698500	21151000	58134000	51193000	12	1.55058	-1.02077	M0R0F0;P46782;A0A024R4Q8;Q53G25;M0R0R2;M0QZN2;Q59EK8	M0R0F0;P46782;A0A024R4Q8;Q53G25;M0R0R2;M0QZN2	40S ribosomal protein S5;40S ribosomal protein S5, N-terminally processed	RPS5
19.7571	20.7397	19.76	20.2186	21.2487	20.7177	11640000	3	0	24783	0	31872	179310	139520	2	0.658317	-0.642745	A0A0G2JNN3;Q96PV6;A0A087WTE7;A0A024R4R9;C9JMY0;A0A087WUE4	A0A0G2JNN3;Q96PV6;A0A087WTE7;A0A024R4R9;C9JMY0;A0A087WUE4	Leukocyte receptor cluster member 8	LENG8
20.7266	21.1166	20.784	20.1903	18.7151	19.9304	7611700	6	194240	319520	163060	110060	0	164570	2	1.26026	1.26382	B1AHF3;A0A024R4X0;P00387	B1AHF3;A0A024R4X0;P00387	NADH-cytochrome b5 reductase 3;NADH-cytochrome b5 reductase 3 membrane-bound form;NADH-cytochrome b5 reductase 3 soluble form	CYB5R3
22.5469	22.7	22.868	22.4091	19.0825	19.0878	23814000	6	229290	192560	219420	145690	23678	39852	5	1.06164	2.51182	Q9UKX7;A0A024R4X7;B4E2D3	Q9UKX7;A0A024R4X7	Nuclear pore complex protein Nup50	NUP50
22.7398	22.3925	22.2778	22.8417	23.8922	24.0044	99380000	15	242790	79614	55860	291380	1042100	1601000	9	1.31377	-1.10942	Q08945;A0A024R4Z6;Q59GH7;E9PMD4;A0A0U1RRK2	Q08945;A0A024R4Z6	FACT complex subunit SSRP1	SSRP1
25.5313	25.7372	25.6663	25.8784	24.9154	24.7517	320030000	53	1225500	966690	731650	1406400	1723400	1058200	14	0.578543	0.463095	O94776;A0A024R534	O94776;A0A024R534	Metastasis-associated protein MTA2	MTA2
20.0576	19.7358	21.0494	22.3427	22.6554	22.5372	40409000	7	380030	235490	0	461560	2657600	2038000	3	2.27311	-2.23083	Q9UI30;A0A024R565;F5GYQ2;F5GX77	Q9UI30;A0A024R565;F5GYQ2;F5GX77	tRNA methyltransferase 112 homolog	TRMT112
29.8671	30.4633	30.6865	29.4937	28.7004	28.387	6441300000	389	16761000	20770000	21970000	12747000	22163000	14764000	58	1.64452	1.47863	P11498;A0A024R5C5;E9PRE7;E9PS68	P11498;A0A024R5C5	Pyruvate carboxylase, mitochondrial	PC
23.2439	23.5672	23.4085	22.7725	21.5861	21.6981	55119000	21	318620	250090	188150	138120	321590	273120	5	1.6283	1.38762	P50416;B2RAQ8;A0A024R5F4;H3BMD2	P50416;B2RAQ8;A0A024R5F4	Carnitine O-palmitoyltransferase 1, liver isoform	CPT1A
22.7636	23.6761	22.9624	20.3534	19.3	21.8571	33257000	4	806810	791610	593740	0	295800	283450	2	1.53255	2.63052	X5DNI9;Q9UBM7;A8K0D2;A0A024R5F7;A0A0S2Z3U5;E9PRL8;E9PQ71;E9PIP9;E9PJ54;A0A0S2Z3N8;X5D9E1;E9PM00;A0A0S2Z3S3;B4E1K5;X5DRD7	X5DNI9;Q9UBM7;A8K0D2;A0A024R5F7;A0A0S2Z3U5;E9PRL8;E9PQ71;E9PIP9;E9PJ54;A0A0S2Z3N8;X5D9E1;E9PM00;A0A0S2Z3S3;B4E1K5;X5DRD7	7-dehydrocholesterol reductase	DHCR7
23.4514	23.8149	23.9076	23.8361	22.0536	22.4322	90366000	16	2889300	3123500	2656900	3118400	2362000	910980	4	0.783359	0.950665	O75531;A0A024R5H0;B2R4V4	O75531;A0A024R5H0;B2R4V4	Barrier-to-autointegration factor;Barrier-to-autointegration factor, N-terminally processed	BANF1
20.8161	20.7322	19.8312	21.8731	20.0032	20.2082	12220000	10	87833	67998	31188	185880	117120	121000	2	0.128586	-0.235031	Q9BR76;A0A024R5K1;A0A087WW53;F5H390;Q9NSK3;Q59F81;B4DIU2	Q9BR76;A0A024R5K1;A0A087WW53;F5H390;Q9NSK3;Q59F81;B4DIU2	Coronin-1B;Coronin	CORO1B;DKFZp762I166
22.2182	22.038	20.9401	22.0545	21.7256	21.6619	30968000	11	245290	106480	48087	140160	386710	419690	4	0.0684946	-0.0818717	P50454;A0A024R5K8;B4DN87;A8K259;E9PQ34;E9PJH8;E9PIG2;E9PRS3;E9PKH2;E9PNX1;E9PK86;E9PMI5;E9PR70;E9PPV6;Q9NPA9	P50454;A0A024R5K8;B4DN87;A8K259;E9PQ34;E9PJH8;E9PIG2;E9PRS3;E9PKH2;E9PNX1;E9PK86;E9PMI5;E9PR70;E9PPV6	Serpin H1	SERPINH1
21.9058	21.8898	21.6683	22.0603	21.3488	19.3041	18369000	7	159770	151210	86093	198620	169660	0	2	0.480052	0.916878	B5BU72;A0A024R5L7;Q13492;A8K5U9;A0A024R5P1;E9PJT1;E9PK13;H0YCY1;H0YEF7;H0YEH1;Q8N6B4	B5BU72;A0A024R5L7;Q13492;A8K5U9;A0A024R5P1;E9PJT1;E9PK13;H0YCY1;H0YEF7;H0YEH1;Q8N6B4	Phosphatidylinositol-binding clathrin assembly protein	PICALM;MLL/CALM fusion
25.0701	25.3605	25.2041	25.7322	24.4551	24.6442	251180000	65	235760	337960	223510	502830	418920	427870	27	0.262553	0.267726	A0A087WY61;A0A024R5M9;Q14980;Q4LE64;Q59HB8;Q7Z757;Q96HN5;H0YFY6;A0A024R5G4;Q9UNL7;K4DIE0;F5H4J1;A8K394;Q3SYK8;F5H6Y5;Q9UPG3	A0A087WY61;A0A024R5M9;Q14980;Q4LE64;Q59HB8;Q7Z757;Q96HN5;H0YFY6	Nuclear mitotic apparatus protein 1	NUMA1;NUMA1 variant protein
24.6412	24.6603	23.9933	25.6234	26.8417	27.4135	891240000	24	6188900	5053200	1892300	12161000	95700000	101810000	6	1.73362	-2.19465	Q9UHA3;B3KP47;A0A024R5U8;H3BMQ2;H3BPF2	Q9UHA3;B3KP47;A0A024R5U8;H3BMQ2	Probable ribosome biogenesis protein RLP24	RSL24D1
26.9617	27.1358	27.1483	27.3492	26.6999	26.748	1051900000	59	5479800	4633900	4499500	6695000	13509000	10917000	16	0.276312	0.14955	V9HW65;P07355;A0A024R5Z7;H0YMD0;H0YMU9;H0YN42;H0YKS4;B4DNH8;H0YMM1;H0YM50;A6NMY6;H0YNP5;H0YKZ7;H0YLV6;H0YMT9;H0YKX9;H0YKL9;H0YMW4;B3KRQ1;H0YKV8;H0YN28;H0YL33;H0YMD9;H0YNA0;H0YN52;H0YNB8;H0YKN4;H0YLE2	V9HW65;P07355;A0A024R5Z7;H0YMD0;H0YMU9;H0YN42;H0YKS4;B4DNH8;H0YMM1;H0YM50;A6NMY6;H0YNP5;H0YKZ7;H0YLV6;H0YMT9;H0YKX9	Annexin A2;Annexin;Putative annexin A2-like protein	ANXA2;ANXA2P2
23.2117	23.1066	23.3793	23.1528	22.9868	22.8352	73480000	25	269550	217210	211110	231820	642830	588650	9	0.928163	0.240942	B7Z9T5;A0A024R632;H3BRB3;Q14807;H3BTH5;Q14984;Q14985;O60846	B7Z9T5;A0A024R632;H3BRB3;Q14807	Kinesin-like protein KIF22	KIF22
23.2318	19.708	19.6924	22.8901	23.4636	23.4359	78465000	21	124450	18639	12128	95390	763780	494560	13	0.935912	-2.38583	P11586;A0A024R652;F5H2F4;B7Z809;V9GYY3	P11586;A0A024R652;F5H2F4;B7Z809	C-1-tetrahydrofolate synthase, cytoplasmic;Methylenetetrahydrofolate dehydrogenase;Methenyltetrahydrofolate cyclohydrolase;Formyltetrahydrofolate synthetase;C-1-tetrahydrofolate synthase, cytoplasmic, N-terminally processed	MTHFD1
22.6191	22.8822	22.7839	24.0983	22.0544	21.9073	44702000	11	72025	134620	85277	162010	34154	50489	7	0.0357263	0.0750624	Q86UP2;A0A024R663;G3V4Y7;G3V5G2;H0YJP2;B3KP76;H0YJZ8;B3KWP6;B7Z6P3	Q86UP2;A0A024R663	Kinectin	KTN1
20.2356	21.0117	19.6765	22.272	22.2074	22.0806	27763000	2	0	69409	0	361810	1363400	981700	2	2.06398	-1.87874	H0YJ92;H0YJF2;P51948;A0A024R688;A0A024R669	H0YJ92;H0YJF2;P51948;A0A024R688;A0A024R669	CDK-activating kinase assembly factor MAT1	MNAT1
25.2077	25.3799	25.2542	26.2984	24.5384	24.6538	295160000	28	9243900	9063800	6956500	20051000	14598000	13876000	4	0.0718782	0.117089	G3V279;P84090;A0A024R6D4	G3V279;P84090;A0A024R6D4	Enhancer of rudimentary homolog	ERH
23.2495	23.1609	20.0578	23.7892	23.6895	23.2791	90221000	9	763490	772080	131280	1886600	4236800	3487300	3	0.603731	-1.42987	Q13243;A0A024R6D8;Q59EK7;Q86U32	Q13243;A0A024R6D8;Q59EK7;Q86U32	Serine/arginine-rich splicing factor 5	SRSF5;SFRS5
22.4389	22.4704	22.2472	22.8452	21.273	21.2261	30220000	13	86811	173270	98501	207880	127130	81277	5	0.490467	0.6041	B3KN45;Q9P2I0;A0A024R6H0;B3KMI0;H0YJF4	B3KN45;Q9P2I0;A0A024R6H0;B3KMI0	Cleavage and polyadenylation specificity factor subunit 2	CPSF2
24.9317	25.082	25.1355	24.4028	22.938	23.0284	177280000	33	3238600	3779900	2090900	2050100	1565300	2048500	5	1.53793	1.59336	P49755;A0A024R6I3;Q53GF9;G3V2K7;B4DL12;B4DZH3	P49755;A0A024R6I3;Q53GF9;G3V2K7;B4DL12	Transmembrane emp24 domain-containing protein 10	TMED10
21.1003	20.4514	20.542	21.4199	20.0139	19.68	11602000	7	45022	56797	40970	51441	62524	40734	3	0.223666	0.326675	A0A024R6P5;E7ESY4;Q13330;Q59FW1;H0Y4T7;Q86TR6;Q9BRL8;F8W9Y9	A0A024R6P5;E7ESY4;Q13330;Q59FW1;H0Y4T7;Q86TR6	Metastasis-associated protein MTA1	MTA1
22.4298	21.9057	22.0973	22.6473	21.96	22.0744	38655000	9	294380	153990	66229	299890	495950	446600	3	0.115014	-0.0829754	O60884;A0A024R6S1;A0A087WT48;T2DN57;T2DPK5	O60884;A0A024R6S1;A0A087WT48	DnaJ homolog subfamily A member 2	DNAJA2
26.8867	26.3013	25.7502	27.257	29.4789	29.4854	3944600000	152	2636000	1342500	651620	3426100	50744000	47810000	43	1.39569	-2.42771	Q9NW13;A0A024R753;B4DJ90;C9JAA9;C9JE21;A0A0S2Z5E5;H7C5G8	Q9NW13;A0A024R753	RNA-binding protein 28	RBM28
27.5192	27.5856	27.4223	28.1354	28.3889	28.4229	2486800000	146	5348100	3769700	3130700	7300400	26036000	21626000	2	2.8539	-0.806686	Q12906;A0A024R7C7;F4ZW64;A8K590;F4ZW65;B4DFG4;Q59GP7;B4DDF3;K7EKJ9;K7EQR9;K7ER69;K7ERM6;K7ENK6;K7EM82;K7EJ09;K7EKY0;K7EPG3;K7EQ75;K7ELV3	Q12906;A0A024R7C7;F4ZW64;A8K590;F4ZW65;B4DFG4;Q59GP7	Interleukin enhancer-binding factor 3	ILF3
25.5439	25.4757	25.5038	25.5774	25.2787	25.1982	368700000	62	672540	446210	388520	536200	1606000	1201800	25	0.597489	0.156307	P26358;A0A024R7E3;I6L9H2;Q59FP7;B3KVA0;K7ENW7;K7EJL0;K7ENQ6;K7EIZ6;K7ERQ1;K7EMU8;K7ELB1	P26358;A0A024R7E3;I6L9H2;Q59FP7	DNA (cytosine-5)-methyltransferase 1;Cytosine-specific methyltransferase	DNMT1
22.9083	23.181	19.8617	23.5191	21.5956	22.0006	46953000	13	123910	128750	48677	298810	249660	170920	6	0.116174	-0.388067	Q8IX01;A8K5G0;A0A024R7K0;M0R2Z9;M0R3F6;B4DSQ4;M0R065;M0R216	Q8IX01;A8K5G0;A0A024R7K0;M0R2Z9;M0R3F6;B4DSQ4	SURP and G-patch domain-containing protein 2	SUGP2
20.4685	19.7799	22.5971	23.6525	22.182	21.9585	47235000	11	92110	65808	51928	311100	376440	345650	5	0.757734	-1.64913	Q86YP4;A0A024R7K7;A0A024R7M6;B4E0Q6;B4DKZ7;V9GYX5;C9JVY3;V9GY85;H7C3H1;C9JMI3;C9JGN4;C9JHD7;C9JJK9	Q86YP4;A0A024R7K7;A0A024R7M6;B4E0Q6;B4DKZ7	Transcriptional repressor p66-alpha	GATAD2A
23.1897	23.296	23.4266	22.8988	22.6424	22.4355	63984000	26	182540	127830	109040	148210	341560	213350	9	1.8938	0.64522	A0A024R7L5;Q92900;A0A024R7L8;B3KY55;A0A059XG67;A0A059XBJ1;A0A059XAJ5;A0A059X4U2;A0A059XAL2;A0A059XG73;A0A059XBJ6;A0A059XAM1	A0A024R7L5;Q92900;A0A024R7L8	Regulator of nonsense transcripts 1	UPF1
24.0029	24.5985	24.4551	23.8404	22.1503	22.3081	89536000	19	1416400	1753200	1275100	1274000	873580	869050	3	1.3078	1.58594	B2R8A2;Q9BVK6;A0A024R7M0;B4DPP4;F8W7F7	B2R8A2;Q9BVK6;A0A024R7M0	Transmembrane emp24 domain-containing protein 9	TMED9
25.3214	25.8257	25.7986	23.5959	22.5386	22.1554	212230000	32	996770	992810	470460	143780	547520	707330	16	2.47888	2.88522	A0A024R7P3;Q9HD20;A0A024R7N2;Q8NC73;Q6ZUA1;H7C3H2;Q8TEG5;Q8N3E5	A0A024R7P3;Q9HD20;A0A024R7N2;Q8NC73	Probable cation-transporting ATPase 13A1	ATP13A1
25.0146	25.5549	25.1071	24.6168	23.062	23.3932	149550000	28	1403700	1769000	1895800	1803600	662150	336500	9	1.42465	1.53489	B2R8G6;Q14318;A0A024R7P2;B7Z6M0;A0A0A0MTJ1;U3KQ64;U3KQI1;M0R2K9;M0R1Q0;M0R1S6;M0R2Q6	B2R8G6;Q14318;A0A024R7P2;B7Z6M0;A0A0A0MTJ1;U3KQ64	Peptidyl-prolyl cis-trans isomerase FKBP8	FKBP8
25.7769	25.6485	25.6756	25.8864	25.3432	25.146	377310000	48	3323600	2933100	1788600	5268100	5850000	5990800	12	0.465195	0.241791	P52597;A0A024R7T3;B4DKS8;A0A1B0GW42	P52597;A0A024R7T3;B4DKS8	Heterogeneous nuclear ribonucleoprotein F;Heterogeneous nuclear ribonucleoprotein F, N-terminally processed	HNRNPF
24.2276	23.9205	23.9765	24.4524	24.1856	23.9934	160420000	39	451190	173940	202430	433130	1294900	931790	13	0.444886	-0.168919	B4DLA6;P33991;B3KMX0;A0A024R7U6;E5RG31;A4FS09;E5RFJ8	B4DLA6;P33991;B3KMX0;A0A024R7U6	DNA replication licensing factor MCM4	MCM4
22.0721	21.9726	21.953	22.0747	21.3453	21.3426	27603000	15	125950	100490	59530	114950	183600	182220	5	0.769594	0.411726	B4DV79;A4D210;P55884;A0A024R821;B4DXN6;Q59FS8;Q96G38;Q86UM1;C9JQN7;C9JZG1	B4DV79;A4D210;P55884;A0A024R821;B4DXN6;Q59FS8;Q96G38	Eukaryotic translation initiation factor 3 subunit B	EIF3B
24.5327	24.8126	24.8925	24.7036	23.5845	23.0601	139160000	14	1498700	1843900	1800700	1725000	1732000	1340100	7	0.904686	0.963221	B4E2V5;B4DZK8;P27105;A0A024R882;F8VSL7;B4E310	B4E2V5;B4DZK8;P27105;A0A024R882	Erythrocyte band 7 integral membrane protein	STOM
24.817	24.3179	24.5142	25.2959	24.0366	23.5961	173470000	31	796940	532420	413110	1318500	1336200	1023700	11	0.171579	0.240232	Q96I24;A0A024R8A7	Q96I24;A0A024R8A7	Far upstream element-binding protein 3	FUBP3
24.079	24.0206	24.2314	24.223	22.5799	22.5167	87538000	25	425370	326600	246440	364540	234950	188600	8	0.827813	1.00379	Q7Z3C4;A0A0A0MSW3;P35658;A0A024R8B6;H0YF36;B4DZN4;E9PKD2;B7ZAX0;B7ZAV2;B4DYZ6;H0Y837	Q7Z3C4;A0A0A0MSW3;P35658;A0A024R8B6	Nuclear pore complex protein Nup214	DKFZp686J0330;NUP214
21.7967	22.1662	22.1653	19.6438	19.5848	19.5872	14281000	4	139950	145280	121790	34300	49166	38427	3	4.39612	2.43748	B3KNH1;Q6P1M0;A0A024R8D2;B3KQE8;Q9BTA1	B3KNH1;Q6P1M0;A0A024R8D2;B3KQE8	Long-chain fatty acid transport protein 4	SLC27A4
21.3883	19.6396	20.5838	21.4182	21.5617	21.3322	20326000	4	109230	0	14765	83842	401750	358340	2	0.817614	-0.900112	B4DS09;Q15059;A0A024R8H6;A0A140F1N4	B4DS09;Q15059;A0A024R8H6;A0A140F1N4	Bromodomain-containing protein 3	BRD3
26.1122	26.1409	26.2438	26.0084	26.1475	26.4295	626930000	40	23666000	22124000	17776000	19796000	58062000	67553000	6	0.0800566	-0.0295264	P63173;A0A024R8P8;J3KT73;J3QL01;J3KSP2	P63173;A0A024R8P8;J3KT73;J3QL01	60S ribosomal protein L38	RPL38
23.4083	23.1438	23.764	23.4753	22.4179	22.7442	70964000	14	462300	309560	486520	439040	535390	496580	7	0.708555	0.559578	A0A024R8Q0;A0A0S2Z5A5;A0A024R8V0;Q9UHD8;A0A0S2Z5W9;K7EK18;K7EL40;K7ER52;K7EIE4;K7EQD7;K7EIR4;K7EKN4;K7EN52;K7ENQ5;K7EJ51;K7EJZ2;K7ELJ9;K7ER14;Q1WWK5;K7ERG1;A2VCQ5;K7EJL9	A0A024R8Q0;A0A0S2Z5A5;A0A024R8V0;Q9UHD8;A0A0S2Z5W9;K7EK18;K7EL40	Septin-9	2009-09-01
23.5059	23.1552	23.1442	23.7307	24.9117	24.8351	178100000	13	2884900	1759700	4414000	10457000	35414000	34122000	4	1.42542	-1.22407	P61956;A0A024R8S3;Q6EEV6;P55854;A8MUA9;A8MU27	P61956;A0A024R8S3	Small ubiquitin-related modifier 2	SUMO2
24.0998	23.4542	23.6327	24.3576	24.4754	24.84	176760000	15	3272900	750570	829080	3576000	9374600	7448900	5	1.57922	-0.82876	J3KP15;Q53FN0;Q01130;A0A024R8U5;J3QL05;Q8NAK9;B3KX15;Q6NXQ0;Q8N220;B3KVY2;B3KUF7;B3KUY1;Q9BRL6;A0A024R3A8	J3KP15;Q53FN0;Q01130;A0A024R8U5;J3QL05;Q8NAK9;B3KX15;Q6NXQ0;Q8N220;B3KVY2;B3KUF7;B3KUY1	Serine/arginine-rich splicing factor 2	SRSF2;SFRS2
25.4897	24.8134	24.8608	25.5925	27.6925	27.8851	1271200000	112	470640	288440	219170	482340	9357200	8442200	46	1.22794	-2.00207	Q9P275;A0A024R8V6;A0A075B784;B3KMW2;Q9H9C5;E9PEW0;K7EMM6;K7EIH0;K7ELR5;Q8IXW9;K7EKN3;K7EKL7;K7EQS0;K7EPT1;K7EIT7;K7ERC1;K7ELT3;K7ERP8;K7EJI3	Q9P275;A0A024R8V6;A0A075B784;B3KMW2	Ubiquitin carboxyl-terminal hydrolase 36	USP36
25.9816	25.8261	26.0084	26.1519	25.6693	25.2208	453910000	51	2560500	1922700	1968900	3817000	5751200	3715000	14	0.397007	0.258024	P38919;A0A024R8W0;I3L3H2;Q59GT8;J3QL52;Q5JWW0;J3QQP0;E9PBH4;F8WE11	P38919;A0A024R8W0	Eukaryotic initiation factor 4A-III;Eukaryotic initiation factor 4A-III, N-terminally processed	EIF4A3
25.5452	25.6989	26.0971	24.7612	23.1599	23.5587	266890000	40	7548900	8561600	8938300	3168500	5935800	3973500	4	1.73441	1.95379	Q53GB9;O14880;A0A024R8Z1;Q5VV89;Q5VV87	Q53GB9;O14880;A0A024R8Z1;Q5VV89;Q5VV87	Microsomal glutathione S-transferase 3	MGST3
23.1394	23.0984	23.455	22.1385	22.5752	22.6973	57406000	16	179970	154330	239320	61237	312210	328610	6	1.69457	0.760609	A0A024R952;Q13835;Q14BN3;B4DRX5	A0A024R952;Q13835	Plakophilin-1	PKP1
22.98	22.8534	23.1132	22.9167	23.1371	23.0516	77494000	19	370150	124660	229080	253540	1236200	1015300	9	0.207329	-0.0529092	O75131;A0A024R994;Q05DL8;A0A087WYQ3;E5RHZ0;A0A087WXR6;H0YB26;A0A087WUS8;E5RFT7;A0A0G2JMP5;Q4G168;B3KWK1;B2RD40;Q96FN4;A8K8A4;Q96A23;O95741;B7Z370;Q9UBL6	O75131;A0A024R994;Q05DL8;A0A087WYQ3;E5RHZ0	Copine-3	CPNE3
26.922	26.668	26.5247	27.2027	26.5642	26.3876	875890000	81	3933900	2589900	2080700	4820600	7838400	6991100	12	0.0160904	-0.0132669	A0A087WTT1;P11940;A0A024R9C1;A0A024R9E2;E7EQV3;B4DZW4;B3KT93;E7ERJ7;B4DQX0;H0YAR2;Q2VIP3;Q9H361;Q5VX58;Q3ZCS4;H0YBN4;E5RGH3;E5RJB9;H0YAP2;H0YB86;E5RH24;Q4VXU2;E5RHG7;B4DM75;Q96DU9;H0YC10;E5RGC4;E5RFD8;H0YAS7;H0YAS6;H0YB75;A8K8J2	A0A087WTT1;P11940;A0A024R9C1;A0A024R9E2;E7EQV3;B4DZW4;B3KT93;E7ERJ7;B4DQX0;H0YAR2	Polyadenylate-binding protein 1	PABPC1
20.7019	20.8497	21.0715	20.8411	20.6546	20.8865	14876000	4	70732	73956	71236	73161	193960	193130	2	0.246749	0.0803102	E5RJU9;Q86UE4;A0A024R9D2	E5RJU9;Q86UE4;A0A024R9D2	Protein LYRIC	MTDH
26.0027	26.2583	26.2669	26.3085	27.2278	26.9722	929120000	34	11513000	10250000	8194100	14451000	56859000	53586000	9	1.08007	-0.660223	P62888;A0A024R9D3;E5RI99;A0A0C4DH44;A0A0B4J213;E5RJH3	P62888;A0A024R9D3;E5RI99	60S ribosomal protein L30	RPL30
21.4475	21.3757	21.4635	21.9761	21.0628	21.0827	20493000	9	46899	35544	30854	48082	79355	56264	4	0.0632705	0.0550378	Q6PL18;A0A024R9G7;Q9ULI0	Q6PL18;A0A024R9G7	ATPase family AAA domain-containing protein 2	ATAD2
21.2016	22.0666	21.968	21.262	21.1292	20.4493	19590000	11	96111	124010	95123	130610	196960	110650	4	1.00841	0.798609	O60216;A0A024R9J0;E5RJW1;E5RJK5;B3KUT8;E5RFV8;E5RIN7;A0A140T8W2;Q9H4I0;F6KSS9	O60216;A0A024R9J0;E5RJW1;E5RJK5;B3KUT8;E5RFV8;E5RIN7	Double-strand-break repair protein rad21 homolog	RAD21
22.9255	23.0238	22.792	22.631	21.5361	21.7662	40043000	22	138530	97640	72120	96743	111500	81130	6	1.29049	0.935977	B0AZM4;O60306;A8K6F0;A0A024R9L1;H0YLN9;H0YH15	B0AZM4;O60306;A8K6F0;A0A024R9L1	Intron-binding protein aquarius	AQR
23.4319	23.532	23.2637	23.2123	21.4147	21.3102	47096000	11	555380	521030	466040	563330	170750	339890	5	1.08032	1.43009	B3KUI4;Q96TC7;A0A024R9P6;H0YLG5;H0YMB1;H0YNE5	B3KUI4;Q96TC7;A0A024R9P6;H0YLG5;H0YMB1	Regulator of microtubule dynamics protein 3	RMDN3
23.7395	24.0893	24.0536	22.771	22.0341	21.7273	68103000	15	667560	1718200	1189100	459310	1247100	909870	4	2.25055	1.78333	P57088;A6QKW0;A0A024R9W7;D6RAA6;H0Y8N0	P57088;A6QKW0;A0A024R9W7;D6RAA6	Transmembrane protein 33	TMEM33;SHINC3
23.2106	22.5119	22.6585	23.0491	24.111	24.0508	124850000	21	192140	72137	93283	222160	2224300	1357800	11	1.09568	-0.9433	Q05DU1;Q9NVN8;A0A024R9Y6	Q05DU1;Q9NVN8;A0A024R9Y6	Guanine nucleotide-binding protein-like 3-like protein	GNL3L
26.202	26.3433	26.4555	26.0585	26.1483	26.1538	658140000	90	2641300	2560600	1923800	2292600	8131700	6825400	18	1.25876	0.213432	Q9P258;A0A024RAC5;A5PLK7	Q9P258;A0A024RAC5;A5PLK7	Protein RCC2	RCC2
26.681	27.0592	27.194	26.3365	24.966	24.9091	633450000	39	4824800	5177900	4756600	3233100	5445500	4103500	9	1.48468	1.57422	A0A0C4DGS1;P39656;A0A024RAD5;U3KQ84	A0A0C4DGS1;P39656;A0A024RAD5	Dolichyl-diphosphooligosaccharide--protein glycosyltransferase 48 kDa subunit	DDOST
25.6405	25.2213	24.7507	25.9105	28.1062	27.611	1380600000	61	4027100	2070200	1090100	4163800	45973000	34719000	18	1.31714	-2.00511	Q9UKD2;A0A024RAE1;B4DHZ2	Q9UKD2;A0A024RAE1	mRNA turnover protein 4 homolog	MRTO4
21.6853	21.6247	21.9537	21.6312	18.6394	18.6473	18847000	9	346060	271910	359070	322570	437400	357130	2	0.990802	2.1153	P60953;A0A024RAE4;B7ZAY4;B4DMH5;B4E1U9;A0A024R9T1	P60953;A0A024RAE4;B7ZAY4;B4DMH5;B4E1U9;A0A024R9T1	Cell division control protein 42 homolog	CDC42
26.9984	26.4253	25.9949	27.0687	29.5213	29.4965	4010500000	115	3898400	2169300	1033300	3976900	55978000	50899000	30	1.20914	-2.22263	Q9NVP1;A0A024RAH8;Q4ZG72;Q8N254;H7C452;Q59FR7;Q53TI6	Q9NVP1;A0A024RAH8;Q4ZG72;Q8N254	ATP-dependent RNA helicase DDX18	DDX18
20.9448	20.9622	20.927	21.66	19.8358	19.8368	11913000	4	104860	85357	68061	125980	96599	86411	2	0.340414	0.50047	P61158;A0A024RAI1;F8WEW2;F8WE84;B4DTI0;B4DT29;B4DXW1;Q59FV6	P61158;A0A024RAI1;F8WEW2;F8WE84;B4DTI0;B4DT29;B4DXW1;Q59FV6	Actin-related protein 3	ACTR3
21.5601	20.3828	20.5688	22.2003	24.7757	25.0599	154210000	25	188330	73272	7755.9	246030	4498500	4057100	11	1.49884	-3.17475	Q8N567;A0A024RAL5	Q8N567;A0A024RAL5	Zinc finger CCHC domain-containing protein 9	ZCCHC9
24.3359	22.8615	22.9659	23.4725	23.8951	23.3794	119120000	17	482020	69764	33717	333350	1118300	868230	10	0.144204	-0.194562	Q92973;A0A024RAM0;B4DSC0;E7EW37;S4R398;B4DRY5;A0A024R7F7;Q4LE60;A0A075B780;Q05D48;O14787	Q92973;A0A024RAM0	Transportin-1	TNPO1
28.6276	28.7612	28.812	30.4225	30.8079	30.5302	10177000000	43	87096000	54877000	47110000	318770000	974770000	552730000	2	3.8879	-1.85329	Q99878;Q96KK5;A3KPC7;Q9BTM1;Q16777;A0A024RAS2;Q6FI13;P20671;P0C0S8;B2R5B3;A4FTV9;A0A0U1RR32;A0A0U1RRH7;B2R5B6;H0YFX9;B4E0B3	Q99878;Q96KK5;A3KPC7;Q9BTM1;Q16777;A0A024RAS2;Q6FI13;P20671;P0C0S8;B2R5B3;A4FTV9;A0A0U1RR32;A0A0U1RRH7;B2R5B6;H0YFX9;B4E0B3	Histone H2A type 1-J;Histone H2A type 1-H;Histone H2A;Histone H2A.J;Histone H2A type 2-C;Histone H2A type 2-A;Histone H2A type 1-D;Histone H2A type 1	HIST1H2AJ;HIST1H2AH;H2AFJ;HIST2H2AC;HIST2H2AA3;HIST1H2AD;HIST1H2AG;HIST1H2AK
26.0575	25.5704	24.8963	26.0771	28.5293	28.3544	2002700000	100	2853400	2006100	861480	2896000	50091000	41429000	25	1.17488	-2.14554	Q9H0S4;A0A024RAS3;Q9H4E3;Q53GJ1;Q7Z4B1;A4UCU0;F5H1N9;B4DYP6	Q9H0S4;A0A024RAS3;Q9H4E3;Q53GJ1	Probable ATP-dependent RNA helicase DDX47	DDX47;E4-DBP
22.1932	21.9988	22.0058	21.7079	22.2351	22.1217	37880000	7	126260	93610	82151	73633	358950	347670	4	0.0916052	0.0443109	P46063;A0A024RAV2	P46063;A0A024RAV2	ATP-dependent DNA helicase Q1	RECQL
21.9929	22.1585	22.2685	21.6874	21.2837	21.1783	27410000	6	429480	398270	441650	243330	961710	571150	3	1.90976	0.756858	A0A024RAV5;Q5U091;P01116;P01111;L7RSL8;I1SRC5;P78460;Q96T27;Q7KZ06;Q71SP6;G3V4K2;G3V5T7;Q92468;Q14014;X5D945;P01112	A0A024RAV5;Q5U091;P01116;P01111;L7RSL8;I1SRC5	GTPase KRas;GTPase KRas, N-terminally processed;GTPase NRas	NRAS;KRAS
20.6739	20.009	20.0366	21.6503	21.3285	21.0542	15774000	6	29016	16247	13757	99719	226180	199300	3	1.78687	-1.10451	B4DMD3;B4DY34;Q9Y2W2;A0A024RAW9;F5H5G4;F5GXS9	B4DMD3;B4DY34;Q9Y2W2;A0A024RAW9;F5H5G4	WW domain-binding protein 11	WBP11
23.8703	24.2895	24.4611	23.0223	21.617	21.9995	69286000	17	3280600	4130400	3340200	1051100	1110900	944030	6	1.92713	1.994	Q6LET6;P10620;A0A024RAX2;F5H7F6;F5H6X2;F5H760	Q6LET6;P10620;A0A024RAX2;F5H7F6;F5H6X2	Microsomal glutathione S-transferase 1	MGST1
30.6254	30.9933	30.8844	31.2614	29.9446	29.9101	13386000000	287	66408000	74076000	57775000	95713000	120440000	100440000	27	0.431989	0.462317	P05783;A0A024RAY2;B2RA03;F8VZY9;I6L965;CON__H-INV:HIT000015463;CON__Q92764;C4AM86;Q92764;CON__Q497I4;A0A024R1T2	P05783;A0A024RAY2;B2RA03;F8VZY9;I6L965	Keratin, type I cytoskeletal 18	KRT18
30.984	31.4117	31.3921	31.3489	29.6694	29.978	13715000000	241	146590000	163910000	121540000	142770000	119910000	112010000	29	0.804757	0.930501	F8W6I7;A0A024RB53;P09651;A0A024RAZ7;Q6IPF2;A0A024RC46;Q9BSM5;Q0VAC0;F8VZ49;Q32P51;A0A024QZ98;F8VTQ5;B4DP35;B4E0B5;F8W646;F8VYN5;H0YH80;Q3MI39	F8W6I7;A0A024RB53;P09651;A0A024RAZ7;Q6IPF2;A0A024RC46;Q9BSM5;Q0VAC0;F8VZ49;Q32P51;A0A024QZ98;F8VTQ5;B4DP35;B4E0B5	Heterogeneous nuclear ribonucleoprotein A1;Heterogeneous nuclear ribonucleoprotein A1-like 2	HNRNPA1;HNRPA1;HNRNPA1L2
24.4541	24.8003	24.6883	24.4391	24.3601	23.647	144440000	14	5484900	6250200	5238900	2655900	5419000	3839100	4	0.852939	0.49884	P62854;A0A024RB14;Q75MH1;Q5JNZ5;Q76N57;Q76N56	P62854;A0A024RB14;Q75MH1;Q5JNZ5	40S ribosomal protein S26;Putative 40S ribosomal protein S26-like 1	RPS26;RPS26P11
24.3087	20.4987	20.5216	23.7092	23.791	23.7047	102820000	6	2043100	0	100550	1252200	4782500	3246300	3	0.705778	-1.95864	Q15185;A0A024RB32;A0A087WYT3;B3KUY2;B4DDC6	Q15185;A0A024RB32;A0A087WYT3;B3KUY2	Prostaglandin E synthase 3	PTGES3
22.8111	22.4217	22.7277	21.7353	21.2486	21.6741	33199000	9	600670	181990	423140	130510	466700	410240	3	2.32679	1.10083	A0A0C4DGI3;B3KTN4;B4DJV2;O75390;A0A024RB75;H0YIC4;Q0QEL2;F8W642;F8VZK9;F8VX07;F8VRP1;F8VX68;F8VWQ5;F8VRI6;F8VPF9;F8VPA1;F8VTT8;F8W1S4;F8W4S1;H0YH82;B7Z1E1	A0A0C4DGI3;B3KTN4;B4DJV2;O75390;A0A024RB75;H0YIC4;Q0QEL2	Citrate synthase;Citrate synthase, mitochondrial	CS
21.8569	21.4203	21.0172	22.87	25.5147	25.2413	254370000	15	1564100	985820	961340	3117700	43030000	35131000	3	1.62694	-3.11053	Q9BRT6;A0A024RB76	Q9BRT6;A0A024RB76	Protein LLP homolog	LLPH
24.0652	23.3899	23.7024	24.4409	25.2072	25.0843	236540000	34	813440	391570	408140	951460	4727100	3972100	15	1.74697	-1.1916	A8K6Y1;Q6PIN5;Q9UQ80;A0A024RB85;Q05D08;F8VR77;F8W0A3;H0YIN7	A8K6Y1;Q6PIN5;Q9UQ80;A0A024RB85;Q05D08;F8VR77	Proliferation-associated protein 2G4	PA2G4
24.8974	25.0993	25.2956	24.6953	24.3006	24.2602	205600000	41	1306900	1257600	884640	821630	1721500	1350400	12	1.70627	0.678734	B4E1G2;A0A024RB99;V9HW06;Q53ET4;P34897;Q5HYG8;B4DJQ3;B4DW25;B4DJ63;B4DLV4;B4DP88;Q5BJF5;B4DWA7;H0YIZ0;G3V2Y4;G3V5L0;G3V4W5;G3V241;G3V3Y8;G3V4T0;G3V4X0;G3V2W0;G3V2E4;G3V540	B4E1G2;A0A024RB99;V9HW06;Q53ET4;P34897;Q5HYG8;B4DJQ3;B4DW25;B4DJ63;B4DLV4;B4DP88;Q5BJF5;B4DWA7;H0YIZ0;G3V2Y4	Serine hydroxymethyltransferase;Serine hydroxymethyltransferase, mitochondrial	SHMT2;DKFZp686P09201
21.8661	19.8108	18.7047	22.0242	22.2734	21.905	28001000	10	398080	0	27620	465810	1259500	960230	4	0.9749	-1.94032	H0YH88;H0YHC3;F8W020;F8W118;F8VY35;F8VV59;F8W543;B7Z9C2;A0A024RBE6;F8W0J6;F5H4R6;B7Z2V4;H0YIV4;P55209;A0A024RBB7;F8VRJ2;B7Z5H0;F8VVB5;F8VXI6;F8VUX1;E9PNW0;E9PJJ2;E9PS34;E9PNJ7;A8MXH2;E9PKT8;C9J6D1;C9JZI7;Q99733;A0A024RCC9;B7ZAK9;B7ZB83;B7ZAC7;B4DS05	H0YH88;H0YHC3;F8W020;F8W118;F8VY35;F8VV59;F8W543;B7Z9C2;A0A024RBE6;F8W0J6;F5H4R6;B7Z2V4;H0YIV4;P55209;A0A024RBB7;F8VRJ2;B7Z5H0;F8VVB5;F8VXI6;F8VUX1	Nucleosome assembly protein 1-like 1	NAP1L1
19.6756	19.6869	19.828	20.8133	24.287	22.8687	68395000	4	101210	36094	8826.5	114590	5887900	5250500	2	1.35471	-2.9262	H0YI11;H0YH84;F8VRS8;F8W145;F8VV52;Q9NZN8;B3KTL6;B2RDX7;A0A024RBD8	H0YI11;H0YH84;F8VRS8;F8W145;F8VV52;Q9NZN8;B3KTL6;B2RDX7;A0A024RBD8	CCR4-NOT transcription complex subunit 2	CNOT2
25.8285	26.3155	26.353	25.4087	24.4436	24.1545	364230000	36	3777700	4388600	3505600	2434700	3562300	2566200	8	1.64501	1.49671	Q8NCF7;B2RE88;A0A024RBE8;Q00325;A0A024RBH9;F8VVM2;Q53HC3;F8VWQ0;F8VZL5;F8VWR4	Q8NCF7;B2RE88;A0A024RBE8;Q00325;A0A024RBH9;F8VVM2;Q53HC3;F8VWQ0	Phosphate carrier protein, mitochondrial	SLC25A3
22.9799	23.684	23.5835	24.0889	22.2314	22.5762	65015000	17	237270	288700	275270	452610	110460	392860	7	0.29906	0.450291	B3KVX6;Q8TB01;Q6NWZ1;Q07065;A0A024RBH2	B3KVX6;Q8TB01;Q6NWZ1;Q07065;A0A024RBH2	Cytoskeleton-associated protein 4	CKAP4
23.8069	23.6104	22.8323	23.6248	26.3129	26.3792	451270000	32	456040	311430	137780	460130	10023000	8232200	13	0.993269	-2.02244	Q9BV37;Q13610;A0A024RBH5;B4DNL1;Q53FW9;B4DJV5;Q86X79;Q05BL3;Q6PKI5;Q6PIN4;F8VZ56	Q9BV37;Q13610;A0A024RBH5;B4DNL1;Q53FW9;B4DJV5	Periodic tryptophan protein 1 homolog	PWP1
24.9252	25.046	25.1067	25.8351	23.4151	23.5337	192920000	29	1443100	1592500	1308900	2897900	1132600	1778500	14	0.411651	0.764701	Q9ULV4;A0A024RBI5;Q59EA2;Q53G58;B3KN06;B4E3S0;B4DMH3;B7Z9V0;H0YHL7;F8W1H8;F8VUX3;F8VSA4;F8VRE9;F8VTT6;F8VVB7;F8VV53;B3KRY9;B3KSZ9;J3QLV6;J3KSS5;Q6QEF8	Q9ULV4;A0A024RBI5;Q59EA2;Q53G58;B3KN06;B4E3S0;B4DMH3;B7Z9V0;H0YHL7	Coronin-1C;Coronin	CORO1C
28.0982	27.9519	27.8342	27.8963	29.0858	28.8198	3305600000	89	21240000	17358000	12185000	17931000	105380000	80180000	19	0.801871	-0.63916	Q8TBK5;Q8N5Z7;Q02878;A0A024RBK3;Q9HBB3;B2R4K7;B4DRX3;F8VZ45;U3KQR5;F8VZA3;F8VWR1;F8VU16;F8VR69;B4DNY8	Q8TBK5;Q8N5Z7;Q02878;A0A024RBK3;Q9HBB3;B2R4K7;B4DRX3	60S ribosomal protein L6	RPL6
22.4343	21.2893	21.396	22.5919	24.2611	25.072	146990000	25	181610	24760	23426	182290	2406000	1775300	14	1.3021	-2.26846	F5H5U2;Q8NHQ9;A0A024RBS0;B4DVE4;Q8TEC9;E7EX41	F5H5U2;Q8NHQ9;A0A024RBS0;B4DVE4	ATP-dependent RNA helicase DDX55	DDX55
25.3422	25.3013	25.482	25.4911	24.1548	24.0171	229780000	25	3211200	2777600	2591600	3248400	3199000	2647600	9	0.801712	0.820801	Q53HW2;P05388;A8K4Z4;A0A024RBS2;Q6NSF2;F8VWS0;Q53HK9;F8VU65;B4E3D5;Q8NHW5;F8VPE8;G3V210;F8VW21;F8VQY6;F8VRK7;F8VZS0;F8VWV4;F8VS58;F8W1K8;Q3MHV2	Q53HW2;P05388;A8K4Z4;A0A024RBS2;Q6NSF2;F8VWS0;Q53HK9;F8VU65;B4E3D5;Q8NHW5;F8VPE8;G3V210;F8VW21;F8VQY6;F8VRK7	60S acidic ribosomal protein P0;60S acidic ribosomal protein P0-like	RPLP0;RPLP0P6
22.6973	22.2334	22.4677	22.135	21.1449	20.6877	26996000	13	336990	186820	190540	194690	190780	127290	5	1.20071	1.14359	P08559;A0A024RBX9;A5YPB6;A5PHJ9;Q53GE3;P29803;Q9UNV7;Q99725;Q99724;Q6LCA3;P78557;Q5JPU3;Q5JPU2;Q5JPU0;Q5JPT9;Q5JPU1	P08559;A0A024RBX9;A5YPB6;A5PHJ9;Q53GE3	Pyruvate dehydrogenase E1 component subunit alpha, somatic form, mitochondrial	PDHA1;PDHA1/LOC79064
21.3294	22.4856	21.7505	21.0517	21.2305	21.507	23799000	7	41614	94428	60010	19447	111530	158670	3	0.749343	0.592079	Q14574;A8K6T3;A0A024RC29;J3QRL9;Q9HAX1	Q14574;A8K6T3;A0A024RC29	Desmocollin-3	DSC3
24.5685	24.4524	24.6595	24.8539	23.9325	23.9208	166760000	59	288360	242320	216010	304660	561120	396730	18	0.442499	0.324462	P46940;A4QPB0;A0A024RC65;H0YLE8;B4E2M0;Q6P1N4;A0A0J9YXZ5;B4DNP4;Q96PA3;Q5FWG8;Q05DN7;A0A087X225;A0A087WWP1	P46940;A4QPB0;A0A024RC65;H0YLE8;B4E2M0;Q6P1N4;A0A0J9YXZ5	Ras GTPase-activating-like protein IQGAP1	IQGAP1
22.099	21.4672	20.7951	21.9466	22.222	23.5013	54581000	17	93031	45665	17722	71148	569360	908720	10	0.840169	-1.1029	O43663;A0A024RC67;H0YL53;H0YM42;G3V3N7;B4E238;H0YLA0	O43663;A0A024RC67	Protein regulator of cytokinesis 1	PRC1
20.4633	20.5409	20.8189	20.0238	20.395	20.092	8089500	9	56685	0	0	35476	125470	93504	2	1.30511	0.437464	A0A024RC87;P13489;A0A140VJT8;E9PMA9;E9PMN0;E9PIK5;E9PMJ3;E9PLZ3;E9PIM9;H0YCR7	A0A024RC87;P13489;A0A140VJT8;E9PMA9;E9PMN0;E9PIK5;E9PMJ3;E9PLZ3;E9PIM9;H0YCR7	Ribonuclease inhibitor	RNH1
22.0015	21.727	22.1029	21.3353	21.1763	21.0337	20813000	6	279460	376450	321310	258830	429270	226790	3	2.23388	0.762041	K4DIB8;K4DIA8;A0A0D9SEI9;A0A0D9SFE1;A0A024RCA6;E9PJH7;Q9H936;A0A0D9SFA8;K4DIB0;K4DIA2;A0A0D9SG84;E9PI74;E9PQ36;K4DIB6;K4DIB3;E9PS95;E9PJY0;A0A0A6YYN8;Q9H1K4;A0A024R0W0	K4DIB8;K4DIA8;A0A0D9SEI9;A0A0D9SFE1;A0A024RCA6;E9PJH7;Q9H936;A0A0D9SFA8;K4DIB0;K4DIA2;A0A0D9SG84;E9PI74;E9PQ36;K4DIB6;K4DIB3;E9PS95	Mitochondrial glutamate carrier 1	SLC25A22
20.9584	21.7852	21.3986	20.5347	18.6154	18.5899	8448600	5	257510	328990	208280	143960	0	0	2	1.44385	2.13409	E9PRM7;A0A0J9YWM3;Q96BI1;A0A024RCG2;Q69YM4	E9PRM7;A0A0J9YWM3;Q96BI1;A0A024RCG2;Q69YM4	Solute carrier family 22 member 18	SLC22A18;DKFZp667A184
29.6803	29.2592	28.8217	30.6747	31.0526	30.8913	13826000000	57	80248000	88079000	37118000	350540000	773000000	646160000	0	2.40426	-1.61918	P62807;P57053;O60814;B2R4S9;A0A024RCL8;Q0D2M2	P62807;P57053;O60814;B2R4S9;A0A024RCL8;Q0D2M2	Histone H2B type 1-C/E/F/G/I;Histone H2B type F-S;Histone H2B type 1-K;Histone H2B	HIST1H2BC;H2BFS;HIST1H2BK;HIST1H2BI
22.5351	22.5129	22.7711	23.2343	22.6414	22.7483	53627000	12	455980	327320	296110	786460	477830	478790	4	0.599655	-0.268298	Q13838;A0A024RCM3;Q5STU3;A0A0G2JJZ9;B4DP52;F6WLT2;A0A140T9X3;A0A0A0MT12;F6TRA5;Q59G92;F6S4E6;A0A140T996;A0A140T973;A0A140T9K1;A0A140T9X9;H0Y400;B4DIJ6;F6UJC5;A0A140TA18;A0A140T9L4;B4DIZ8;K7EN69;Q7KYK3;F6QYI9;A0A0G2JJL7;F6R6M7;K7ENP6;A0A0G2JHN7;K7EL56;K7EIL8;F6U6E2;F6S2B7;F6SXL5;B4DH55;H0YCC6;B4DF34;A0A140T9K2;A0A140T9N3	Q13838;A0A024RCM3;Q5STU3;A0A0G2JJZ9;B4DP52;F6WLT2;A0A140T9X3;A0A0A0MT12;F6TRA5;Q59G92;F6S4E6	Spliceosome RNA helicase DDX39B	DDX39B
22.3451	21.9034	21.7449	21.9135	21.8484	21.9348	35095000	14	83008	40315	29396	70781	198650	172680	4	0.211321	0.0988776	P26640;A0A1U9X9B9;A0A1U9X9B5;A0A1U9X9A8;A0A1U9X9A2;A0A1U9X994;A0A1U9X992;A0A1U9X990;A0A024RCN6;A2ABF4;A0A0G2JJT9;A0A140T954;B4DT32;A0A140T936	P26640;A0A1U9X9B9;A0A1U9X9B5;A0A1U9X9A8;A0A1U9X9A2;A0A1U9X994;A0A1U9X992;A0A1U9X990;A0A024RCN6;A2ABF4;A0A0G2JJT9;A0A140T954;B4DT32;A0A140T936	Valine--tRNA ligase	VARS
21.6962	21.7867	22.1575	21.47	21.4027	21.7158	32057000	10	96676	99597	80170	65541	466780	378550	7	0.964726	0.350629	Q12899;A0A1U9X8P6;A0A024RCP3;A0A1U9X8Q1;A2AE48;A0A0G2JIW2;Q5SPU2	Q12899;A0A1U9X8P6;A0A024RCP3;A0A1U9X8Q1;A2AE48;A0A0G2JIW2	Tripartite motif-containing protein 26	TRIM26
21.8073	21.9864	19.9167	22.2928	21.878	21.6537	30162000	11	108550	79125	21709	171640	323240	301150	4	0.439363	-0.70471	A0A1U9X7B3;A0A1U9X7B8;A0A1U9X7B4;A0A1U9X7A8;X5CF57;P25440;A0A024RCR5;H0Y6K2;A0A140T9E9;A0A0G2JK44;A0A0G2JHN8;A0A140T9I1;U3KQA6;A0A0G2JHL0;A0A140T9F7;A0A140T9V2	A0A1U9X7B3;A0A1U9X7B8;A0A1U9X7B4;A0A1U9X7A8;X5CF57;P25440;A0A024RCR5;H0Y6K2;A0A140T9E9;A0A0G2JK44;A0A0G2JHN8;A0A140T9I1	Bromodomain-containing protein 2	BRD2
21.018	20.7559	19.2631	20.92	20.9221	21.0665	15398000	8	56946	31815	21657	49195	145420	122680	5	0.496167	-0.62386	B4E063;Q9BW19;A0A1U9X7Y0;A0A1U9X7X5;A0A024RCS7;B4DMA8;A0A087X1W5	B4E063;Q9BW19;A0A1U9X7Y0;A0A1U9X7X5;A0A024RCS7;B4DMA8	Kinesin-like protein KIFC1	KIFC1
23.08	22.9691	23.2978	22.6775	21.9844	21.2664	38038000	11	1368100	225730	458000	471460	74489	119280	4	1.27671	1.13956	O15533;A0A1U9X8L5;A0A0G2JKZ1;A0A024RCT1;A2AB90;A0A0G2JH37;A0A0A0MSV9;Q6P1N7;B7Z4V3;C9JA35;A0A0A0MT98	O15533;A0A1U9X8L5;A0A0G2JKZ1;A0A024RCT1;A2AB90;A0A0G2JH37;A0A0A0MSV9;Q6P1N7;B7Z4V3;C9JA35	Tapasin	TAPBP
23.483	24.2746	24.2518	23.1057	22.0758	21.6695	66183000	8	719480	993320	833200	549270	451800	346040	3	1.57867	1.71945	A8YXX5;A4FVA6;A0A024RD08;Q9NZJ7;A0A024RCX4;H0Y8C3;Q8IW90;Q9Y374;B4E0C5	A8YXX5;A4FVA6;A0A024RD08;Q9NZJ7;A0A024RCX4;H0Y8C3;Q8IW90;Q9Y374	Mitochondrial carrier homolog 1	PIG60;MTCH1
21.344	22.7013	21.6493	21.2736	18.5816	20.2649	15608000	4	385030	577130	409170	299200	94632	185800	1	0.982697	1.85817	B4DZZ8;B4DVK8;Q92504;A0A1U9X8L9;A0A1U9X8K3;A0A1U9X8J5;A0A024RCX7	B4DZZ8;B4DVK8;Q92504;A0A1U9X8L9;A0A1U9X8K3;A0A1U9X8J5;A0A024RCX7	Zinc transporter SLC39A7	SLC39A7
25.683	25.4786	25.0349	25.8701	27.9389	27.6466	1284900000	42	3508100	2509800	1677700	3646100	50628000	36869000	13	1.22171	-1.75302	Q6DKI1;A0A024RD36;R4GMU7;B7Z4G0;B3KMP5;A8K5J5	Q6DKI1;A0A024RD36;R4GMU7;B7Z4G0	60S ribosomal protein L7-like 1	RPL7L1
27.091	25.7508	25.7027	26.7559	26.9873	26.7212	957990000	130	4355600	1007800	754220	3328000	10936000	7794300	12	0.622108	-0.639951	B4DGL0;P08238;A0A024RD80;B4DMA2;Q6PK50;Q9H6X9;A8K3W9;Q58FF7;Q14568;O14942;F8W026;B4DQX3;Q96GW1;A0A1W2PRR1;Q58FF6;Q58FG1	B4DGL0;P08238;A0A024RD80;B4DMA2;Q6PK50	Heat shock protein HSP 90-beta	HSP90AB1
22.076	21.1847	21.3293	21.8445	21.4885	21.7078	25261000	10	317570	101860	82755	159620	327910	339790	4	0.195683	-0.150277	E9PBS1;P22234;A0A024RD93;D6RF62;B4DGX3	E9PBS1;P22234;A0A024RD93;D6RF62	Multifunctional protein ADE2;Phosphoribosylaminoimidazole-succinocarboxamide synthase;Phosphoribosylaminoimidazole carboxylase	PAICS
21.1909	21.9268	21.9593	22.1829	21.0267	21.0733	20295000	6	132800	152210	145390	327660	153340	156770	3	0.228535	0.264683	A8K6V7;A0A024RDB2;Q9UN86;A0A024RDE5;D6RAC7;D6RB17	A8K6V7;A0A024RDB2;Q9UN86;A0A024RDE5	Ras GTPase-activating protein-binding protein 2	G3BP2
22.9714	23.2439	23.3992	22.9019	21.2567	21.8562	45689000	16	311980	344310	220610	310450	248300	256540	6	1.13603	1.19992	Q9UNQ0;I7JB59;A0A024RDD4;I4EPX2;F8S0F7;F8S0F6;F8S0F2;H0YAF3;H0YAF1	Q9UNQ0;I7JB59;A0A024RDD4	ATP-binding cassette sub-family G member 2	ABCG2
27.561	27.8112	27.8257	28.2154	26.3468	26.5178	1323900000	83	14395000	14964000	12198000	21109000	17039000	14863000	10	0.513674	0.705896	A0A024RDF4;Q14103;A0A024RDF3;H0Y8G5;H0YA96;D6RAF8;Q12771;B4DTC3;A0A024RDB4;D6RF44;D6RBQ9;D6RD83;B4E0W4	A0A024RDF4;Q14103;A0A024RDF3;H0Y8G5;H0YA96;D6RAF8;Q12771;B4DTC3;A0A024RDB4;D6RF44;D6RBQ9	Heterogeneous nuclear ribonucleoprotein D0	HNRNPD
25.5568	26.0601	25.9226	26.6071	24.4221	24.5023	348190000	54	2541300	2956600	1924000	4463100	2525900	2169800	10	0.385519	0.669375	A0A087WUK2;O14979;A0A024RDF6;B4DTA2;B4DGN3	A0A087WUK2;O14979;A0A024RDF6;B4DTA2	Heterogeneous nuclear ribonucleoprotein D-like	HNRPDL
26.6185	26.3787	26.4249	26.881	27.272	27.119	1045600000	18	17125000	12890000	9998000	19221000	62931000	52094000	7	1.98341	-0.61666	P49207;A0A024RDH8;Q5MK14	P49207;A0A024RDH8	60S ribosomal protein L34	RPL34
24.1859	24.1831	23.9452	24.6303	27.1177	27.0724	745600000	22	1252700	1172600	924550	1773400	31768000	30891000	7	1.23381	-2.16875	Q9NY12;A0A024RDJ3	Q9NY12;A0A024RDJ3	H/ACA ribonucleoprotein complex subunit 1	GAR1
22.4157	20.5257	20.0582	22.557	22.8873	22.3493	48769000	12	114480	29452	26980	166350	1140900	553840	6	1.01706	-1.59801	B4DPJ8;Q59ET3;P40227;B2R9K8;A0A024RDL1;A1JUI8;B4DN39	B4DPJ8;Q59ET3;P40227;B2R9K8;A0A024RDL1;A1JUI8;B4DN39	T-complex protein 1 subunit zeta	CCT6A
19.6479	22.028	22.1773	22.8844	21.2526	21.3445	27675000	10	147090	239910	217410	463070	395840	381700	3	0.216383	-0.542742	A0A024RDP4;B4DWI8;Q8WXF1;X6RDA4	A0A024RDP4;B4DWI8;Q8WXF1;X6RDA4	Paraspeckle component 1	PSPC1
21.8055	19.9876	20.9243	21.3178	21.5903	21.2752	21133000	7	112520	11609	12819	42898	162030	107770	2	0.385122	-0.488638	A0A024RDQ0;Q92598;A0A024RDS1;B4DZB4;B4DY72;B4DF68;A0A0A0MSM0;R4GN69;O14992;A0A087WTS8;B4E0H6;B4E354;B4DT47;A0A087WYC1;B4DIZ3;B4DUS3;Q59GF8;V9HW33;P34932;B4DH02	A0A024RDQ0;Q92598;A0A024RDS1;B4DZB4;B4DY72;B4DF68;A0A0A0MSM0	Heat shock protein 105 kDa	HSPH1
24.5184	23.9872	24.1174	24.3947	25.5531	25.3185	292490000	43	1015200	610540	640080	1180300	7602600	5200800	15	1.06728	-0.881135	B4DKE6;P40938;A0A024RDQ8;Q5U0C2;Q53HK8;A0A087X270	B4DKE6;P40938;A0A024RDQ8;Q5U0C2;Q53HK8	Replication factor C subunit 3	RFC3
23.3707	20.478	20.9641	23.396	23.768	23.3337	84407000	9	659430	0	0	1862700	7350900	4194700	4	0.981999	-1.89498	P09429;A0A024RDR0;Q5T7C4;B7Z965;Q59GW1;B3KQ05;Q75MM1;B2RPK0;Q9NYD7;D3DQY9;Q53TD0;P23497	P09429;A0A024RDR0;Q5T7C4;B7Z965;Q59GW1;B3KQ05;Q75MM1;B2RPK0	High mobility group protein B1;Putative high mobility group protein B1-like 1	HMGB1;WUGSC:H_NH0244E06.1;HMGB1P1
22.0996	22.4506	22.6724	21.1179	20.1665	20.1655	18008000	7	310510	359450	333950	142560	79079	60713	3	2.23556	1.92424	X6R5E5;B7Z6T7;Q8NBM4;A8K2S7;A0A024RE02;B3KW74	X6R5E5;B7Z6T7;Q8NBM4;A8K2S7;A0A024RE02;B3KW74	Ubiquitin-associated domain-containing protein 2	UBAC2;PHGDHL1
21.3761	21.3564	21.4614	20.8976	21.5771	21.6118	26257000	10	75955	102630	35442	43093	379840	300800	5	0.0525388	0.0358353	Q5JVF3;A8K097;A0A024RE04;A0A024RDZ9	Q5JVF3;A8K097;A0A024RE04;A0A024RDZ9	PCI domain-containing protein 2	PCID2
22.2392	22.1889	22.2021	22.0519	18.6691	18.6769	17574000	7	367390	444210	373560	136110	0	143240	2	1.0041	2.41079	Q29645;V9Q5Q1;V6CKT7;V6CJI7;V5LE67;U6BZR6;T2DLL9;S5TLC0;S5S0F8;S5DU29;S5DU27;S5DN45;S5DLI6;S5DLI1;S5DI50;S5DI47;S5DI10;S5DHT3;S5DHS8;S5DHS4;S5DHN5;R9RIA8;R9RH52;R9RFL1;R4S809;R4RWV9;Q6J4L1;Q5R1M3;Q5R1M2;Q5R1M1;Q4U0W2;Q2UV93;N1NT57;M5EF61;K4ULG4;I7HFK0;I7H475;I7GSS2;I0DFJ4;H8XBU0;H6SSQ4;H2ALZ7;G9MDC7;G9MD22;G9G816;G3CCB6;G0WJF3;F5CR31;F5A503;F4ZZU9;F2XI62;F2XI61;F2XI60;E9ABX8;E3Q1I8;E3Q0Y1;E3Q0Y0;…	Q29645;V9Q5Q1;V6CKT7;V6CJI7;V5LE67;U6BZR6;T2DLL9;S5TLC0;S5S0F8;S5DU29;S5DU27;S5DN45;S5DLI6;S5DLI1;S5DI50;S5DI47;S5DI10;S5DHT3;S5DHS8;S5DHS4;S5DHN5;R9RIA8;R9RH52;R9RFL1;R4S809;R4RWV9;Q6J4L1;Q5R1M3;Q5R1M2;Q5R1M1;Q4U0W2;Q2UV93;N1NT57;M5EF61;K4ULG4;I7HFK0;I7H475;I7GSS2;I0DFJ4;H8XBU0;H6SSQ4;H2ALZ7;G9MDC7;G9MD22;G9G816;G3CCB6;G0WJF3;F5CR31;F5A503;F4ZZU9;F2XI62;F2XI61;F2XI60;E9ABX8;E3Q1I8;E3Q0Y1;E3Q0Y0;…	HLA class I histocompatibility antigen, Cw-14 alpha chain;HLA class I histocompatibility antigen, Cw-12 alpha chain;HLA class I histocompatibility antigen, Cw-4 alpha chain;HLA class I histocompatibility antigen, B-59 alpha chain;HLA class I histocompatibility antigen, B-55 alpha chain;HLA class I histocompatibility antigen, B-54 alpha chain;HLA class I histocompatibility antigen, B-35 alpha chai…	HLA-Cw;HLA-C;HLA-B;HLAC;HLA-CW;HLC-C;HLA-A;HLA-B*5501 variant;HLA;B-3501;HLA-B35;HLA-B*3512;MHC;HLA-B52;HLA-B*35JAC;Cw*03;B*15;B*35;HLA-B15;HLA-B*3531;HLA-B*35SRE;HLA-B52v;HLA-B*5603;HLA-B*;HLA-B*1522;HLA-B*5101 variant;HLA-B*15IL;HLA-B*15MD;HLA-B*51IM;HLA-B*58;HLA-A2;HLA-A*0225;HLA-B51;HLA-Cw*;Cw;HLA-A*31;HLA-Bw62.4;HLA-Bw62.1;HLA-Bw62.5;HLA-Bw62.3;DKFZp686N10220;HLA-B57;HLA-B*1513;MHC class I H…
22.8051	22.832	20.5331	22.6106	22.0239	22.2355	45309000	9	261570	447360	69989	249410	750030	886850	4	0.107902	-0.233298	Q9Y314;A8K670;A0A075B6F9;M0R1K2;M0R3B2;M0QX85;B4DUN3;A0A075B797;M0R1T7	Q9Y314;A8K670;A0A075B6F9;M0R1K2;M0R3B2;M0QX85;B4DUN3;A0A075B797	Nitric oxide synthase-interacting protein	NOSIP
22.4904	23.0619	22.7701	23.3133	22.082	22.1741	53672000	13	197400	288720	185920	372250	439540	433010	3	0.229253	0.251012	B4E312;A0A075B7D9;Q92804;A0A075B7F4	B4E312;A0A075B7D9;Q92804	TATA-binding protein-associated factor 2N	TAF15
26.7714	26.7376	26.3928	26.4416	28.8585	28.7362	2567600000	106	4912500	3408700	2136400	3144900	51068000	42314000	28	0.800912	-1.37815	Q9NV06;A0A087WT20;B3KME9;E5RHM4;A0A087X1F8	Q9NV06;A0A087WT20;B3KME9	DDB1- and CUL4-associated factor 13	DCAF13
25.4693	25.105	25.303	26.4095	24.6714	24.3583	289190000	46	1261600	852950	745960	2523000	1699300	1179900	11	0.079668	0.146032	Q92945;A0A087WTP3;B4DV73;M0R0I5;M0QYH3;M0R3J3;M0QXW7;M0R251;M0QYG1;M0R263;M0R0C6	Q92945;A0A087WTP3;B4DV73;M0R0I5	Far upstream element-binding protein 2	KHSRP
24.8663	24.8749	24.8708	25.1153	24.6972	24.6784	234490000	57	711770	651580	526310	849600	1676900	1446000	14	0.101822	0.0404091	Q96T88;A0A087WVR3;A0A087WTW0;A0A087WWG9;B4E0F9	Q96T88;A0A087WVR3;A0A087WTW0	E3 ubiquitin-protein ligase UHRF1	UHRF1
24.7339	25.2119	25.0304	23.9571	22.7279	22.3827	127810000	18	2072900	2350300	1626800	1108500	1134600	835940	4	1.77691	1.96949	Q9H0U3;B4DH58;A0A087WU53;A8MUP5;Q96SP2	Q9H0U3;B4DH58;A0A087WU53;A8MUP5;Q96SP2	Magnesium transporter protein 1	MAGT1
20.9443	20.9791	19.8917	22.4532	21.2771	21.3316	19791000	6	46441	34259	22342	186950	249820	221390	2	0.968069	-1.08222	Q8WYA6;A0A087WUB9	Q8WYA6;A0A087WUB9	Beta-catenin-like protein 1	CTNNBL1
24.2414	23.428	23.2357	22.8134	20.0322	22.0208	49090000	9	1814300	1574300	895870	622830	104410	442630	3	1.07176	2.01294	E9PL01;Q15005;B4DDB9;A0A087WUC6;E9PI68;H0YE04	E9PL01;Q15005;B4DDB9;A0A087WUC6;E9PI68;H0YE04	Signal peptidase complex subunit 2	SPCS2
26.837	27.0449	27.2682	26.4706	26.8737	26.7938	1148500000	33	21473000	21261000	15946000	12250000	69456000	51035000	5	0.898128	0.337332	E7ETK0;A0A087WUS0;P62847	E7ETK0;A0A087WUS0;P62847	40S ribosomal protein S24	RPS24
22.1004	18.641	20.0518	22.2569	23.0614	22.769	48798000	13	67907	19448	5538.5	115960	445730	302240	7	1.10847	-2.43134	Q8N5A0;O60841;A0A087WUT6;B3KM86;D3DVI5	Q8N5A0;O60841;A0A087WUT6;B3KM86;D3DVI5	Eukaryotic translation initiation factor 5B	EIF5B
24.2562	24.3532	24.4697	25.9707	22.7788	23.8107	149220000	39	101700	124560	115830	493540	95272	119920	22	0.0638182	0.172929	Q01082;B2ZZ89;A0A087WUZ3;D6W5C0;K9MS24;F8W6C1;B4DIF8;A4QPE4;P11277;B2RMN7;A0A024R674;Q59FP5	Q01082;B2ZZ89;A0A087WUZ3;D6W5C0;K9MS24	Spectrin beta chain, non-erythrocytic 1	SPTBN1
22.3193	22.4494	22.7425	21.9915	21.357	21.398	30888000	9	115970	148520	138230	84699	164720	160710	5	1.73251	0.921566	B2RD24;A0A087WVM4;Q6UB35;B7ZM99;Q4VXM0;Q4VXM1;Q4VXV2;Q8WX68	B2RD24;A0A087WVM4;Q6UB35;B7ZM99	Monofunctional C1-tetrahydrofolate synthase, mitochondrial	MTHFD1L
27.059	27.1641	27.1839	27.3313	25.8167	25.8651	788310000	128	1714300	1342200	1093800	1888200	1488900	1231500	35	0.733585	0.79797	Q00610;A0A087WVQ6;J3KS13;A0A087WX41;P53675;J3KSQ2;A4FU99;K7EJJ5;J3QL20;J3KRF5;F5H5N6	Q00610;A0A087WVQ6	Clathrin heavy chain 1	CLTC
24.7786	25.0428	25.1579	25.237	24.05	23.8582	199040000	45	552670	565740	538130	515800	888730	694350	16	0.616266	0.611357	A0A087WWP4;Q96T37;Q59EY1	A0A087WWP4;Q96T37	Putative RNA-binding protein 15	RBM15
22.2458	22.1681	22.4336	22.1084	21.3169	21.6294	30956000	17	337120	355430	192440	323360	464620	538190	5	1.15519	0.59758	I3L2Z5;A0A087WWR2;Q8IUI2;P56270;H3BQI4;Q8WZ46;H3BQS2;I3L411;Q9UJ31;I3L4Y2;H3BPU3;I3L0M3;Q59GP8	I3L2Z5;A0A087WWR2;Q8IUI2;P56270;H3BQI4;Q8WZ46;H3BQS2	Myc-associated zinc finger protein	MAZ
22.7659	22.7852	22.9973	23.2354	21.5671	21.4111	38813000	18	210140	194320	179570	225880	141190	127040	5	0.590772	0.778255	Q96FV9;A0A087WWS1;J3KT14;R4GMN4;J3KRD7;J3QQZ3;A0A087WY84	Q96FV9;A0A087WWS1	THO complex subunit 1	THOC1
22.9077	22.8165	22.0273	24.0139	21.0107	21.7817	44619000	18	522720	326010	158120	1016800	192950	572110	4	0.122033	0.315086	A0A087WWU8;B2RDE1;A0A0S2Z4I4;A0A0S2Z4G4;Q5HYB6;A0A0S2Z4G8;D6R904;Q5VU61;J3KN67;Q8NAG3;B4DWT5;P06753;M1VPF4;H0YL80;K7EP68;H0YKX5;H0YKP3;B4DTK3;Q8TCG4;H0YNC7;Q15657;Q1ZYL5;F5H7S3;D9YZV7;H7BYY1;H0YK48;B7Z722;H0YL52;B7Z596;P09493;D9YZV5;D9YZV4;A0A0S2Z4G6;A0A0K0K1I0;A0A024R5W6;Q6ZN40;D6RFM2;B4DTB1;B4DQ80;C9IZA2;Q8NAH0;Q59GR8;Q8NI98;A0A024R4K5;Q6LDX7;Q5VU62	A0A087WWU8;B2RDE1;A0A0S2Z4I4;A0A0S2Z4G4;Q5HYB6;A0A0S2Z4G8;D6R904;Q5VU61;J3KN67;Q8NAG3;B4DWT5;P06753;M1VPF4	Tropomyosin alpha-3 chain;Tyrosine-protein kinase receptor	DKFZp686J1372;TPM3;TPM3-ROS1
21.1185	19.7767	19.2529	20.8945	20.7723	20.8006	14637000	5	50031	28346	24192	35856	86147	86850	2	0.624713	-0.773101	A0A087WX60;Q86TC9	A0A087WX60;Q86TC9	Myopalladin	MYPN
22.0173	22.5395	21.5868	21.6349	21.8155	21.8264	30986000	7	116350	135160	43169	72363	234850	213510	1	0.438761	0.288866	Q86XN6;A0A087WXT7;A0A087WXU7;Q6IQ01	Q86XN6;A0A087WXT7;A0A087WXU7;Q6IQ01	Zinc finger protein 761	ZNF761
21.0675	22.2569	21.507	19.5916	18.4985	20.032	12639000	6	50204	103320	42602	11540	0	79592	2	1.75698	2.23644	H7BXI1;A0FGR8;A0A087WXU3	H7BXI1;A0FGR8;A0A087WXU3	Extended synaptotagmin-2	ESYT2
23.6466	24.3791	24.2802	23.6101	22.7698	22.456	93291000	15	591770	765730	535010	710700	1205800	633420	6	1.30893	1.15663	B4DFM1;A0A087WY71;Q96CW1;E9PFW3;B4DNB9;B4DTI4;B4DJB1;B7Z4N2;B4E304;H7C4C3;C9JJ47;C9JJD3;C9JPV8;C9JTK4;C9JGT8	B4DFM1;A0A087WY71;Q96CW1;E9PFW3;B4DNB9;B4DTI4;B4DJB1;B7Z4N2;B4E304	AP-2 complex subunit mu	AP2M1
24.1518	24.1704	23.9535	24.4993	23.2131	22.798	112810000	23	728920	372380	330720	1132600	1167500	780200	10	0.496984	0.588456	A0A087WZ13;E9PAU2;Q8IY67;K7EKR9;K7EQG2	A0A087WZ13;E9PAU2;Q8IY67	Ribonucleoprotein PTB-binding 1	RAVER1
23.2866	23.5002	23.4819	23.7453	22.3821	22.6257	67767000	27	465240	371440	348400	462070	511340	552190	7	0.522044	0.505176	B7Z3Y3;B7Z3E1;Q14244;B2R704;A0A087WZ40;B7ZB64	B7Z3Y3;B7Z3E1;Q14244;B2R704;A0A087WZ40;B7ZB64	Ensconsin	MAP7
21.2807	20.7545	21.3648	21.4527	20.5664	20.8401	16946000	8	93529	58026	52179	60956	134200	99523	3	0.216205	0.180262	Q5T8P6;A0A087X0H9;B4DZH7	Q5T8P6;A0A087X0H9	RNA-binding protein 26	RBM26
21.4694	22.0215	22.1561	21.3958	20.7374	20.5472	18408000	12	39078	50086	51010	63360	57343	26752	4	1.38925	0.988854	Q15155;P69849;Q5JPE7;J3KN36;A0A0G2JN29;A0A087X117;Q1LZN2;A0A0G2JP90;A0A087WW46	Q15155;P69849;Q5JPE7;J3KN36;A0A0G2JN29;A0A087X117;Q1LZN2;A0A0G2JP90;A0A087WW46	Nodal modulator 1;Nodal modulator 3;Nodal modulator 2	NOMO1;NOMO3;NOMO2
22.4235	22.8512	22.8732	22.5971	18.479	18.5072	30155000	6	1042600	1347500	1298100	849930	716640	776270	3	0.97216	2.85488	I3L1D4;S4R469;Q8TCM0;F8VR27;F8VZY7;Q59HD3;B0QYV1;X5DP44;B7ZLH9;B0QYY4;A0A087X2B1;A0A0G2JRA5;O43251;F8WSN4;X5D7T5;Q9NWB1;J3KNW3;X5DNY3;B7Z1U7;F8VZG9;A0A0G2JSB3;B0QYY7;A0A0G2JRD1;S4R3K7;B0QYY6;A6NFN3;J3QQZ2;J3QRF4;F5H0M1;B7Z608;F8VRS4	I3L1D4;S4R469;Q8TCM0;F8VR27;F8VZY7;Q59HD3;B0QYV1;X5DP44;B7ZLH9;B0QYY4;A0A087X2B1;A0A0G2JRA5;O43251;F8WSN4;X5D7T5;Q9NWB1;J3KNW3;X5DNY3;B7Z1U7;F8VZG9;A0A0G2JSB3;B0QYY7;A0A0G2JRD1;S4R3K7	RNA binding protein fox-1 homolog;RNA binding protein fox-1 homolog 2;RNA binding protein fox-1 homolog 1	RBFOX1;DKFZp547L059;RBM9;A2BP1;RBFOX2
19.7195	20.7786	20.6286	20.7429	20.7039	20.8031	10839000	5	42585	0	0	64818	237140	171600	3	0.491243	-0.374392	V9HW24;P62333;A0A087X2I1;H0YJC0	V9HW24;P62333;A0A087X2I1	26S protease regulatory subunit 10B	PSMC6
21.7291	21.9895	22.4201	19.8995	21.4327	21.4957	25004000	4	209580	205900	411720	124670	453670	517860	3	0.921603	1.10361	O75223;A0A090N7V5;M0QZK8;B3KMN7;A0A0B4J1Y4;B8ZZK2	O75223;A0A090N7V5;M0QZK8;B3KMN7	Gamma-glutamylcyclotransferase	GGCT
23.3981	22.8978	22.9482	23.1427	23.26	23.24	73958000	19	365300	229620	163330	271090	754410	457400	8	0.336329	-0.132884	Q9UG63;A0A090N7X1;A0A090N7Y2;C9JHK9;C9JZV3	Q9UG63;A0A090N7X1;A0A090N7Y2;C9JHK9;C9JZV3	ATP-binding cassette sub-family F member 2	ABCF2
23.7955	24.1836	24.1283	24.4299	23.0098	22.7747	99917000	17	1316700	1441300	1174000	1799900	1909600	1441800	2	0.522203	0.631005	C9JP00;Q9NR56;A0A0A0MQX8;H7C4T5;C9JCX1;H7C4Y1;B4E233;B1AKI6;Q86VM6;Q9NUK0	C9JP00;Q9NR56;A0A0A0MQX8;H7C4T5	Muscleblind-like protein 1	MBNL1
21.4814	21.8733	21.912	22.4767	21.1593	21.296	25258000	9	83048	65986	60250	201280	146810	164290	4	0.0902059	0.111568	A0A0S2Z4X1;P98175;A0A0S2Z4W4;Q7Z3D7;A0A0A0MR66;Q6PKH5;B4DNY1;B3KSK6;E9PGM9;P78332;A8K6Q4	A0A0S2Z4X1;P98175;A0A0S2Z4W4;Q7Z3D7;A0A0A0MR66;Q6PKH5	RNA-binding protein 10	RBM10;DKFZp686E2459
21.6267	21.8773	22.0818	21.5632	18.9476	18.4878	14755000	6	45028	55653	50969	53218	13765	27284	4	1.06748	2.19569	A0A0A0MRM8;Q9UM54;A0A0D9SGC1;E7EW20;Q5JVM0	A0A0A0MRM8;Q9UM54;A0A0D9SGC1;E7EW20	Unconventional myosin-VI	MYO6
28.186	27.322	26.0795	28.0767	31.1678	31.1835	12048000000	131	7146900	3338200	879680	7419500	181430000	164870000	2	1.15449	-2.94684	A0A0A0MRM9;Q96J17;S4R3C2	A0A0A0MRM9;Q96J17		NOLC1
23.9509	24.9875	23.8661	22.9568	22.6851	22.549	92469000	8	1399600	2020900	1606600	583360	865670	636910	3	1.80963	1.53786	A0A0A0MS07;P01857;Q6PYX1;A0A0A0MS08;P0DOX5;Q6GMX6;S6B291;Q6N096;V9HW68;Q6N089;A8K008;Q6MZV7;Q6N095;Q6MZQ6;Q5EFE5;Q6N094;Q6N097;Q7Z351;S6C4Q7;S6BGE0;S6B2A6;S6AWD9;S6BGE5;S6BAN1;S6BAM6;Q86TT2;P01860;Q8NF17;Q6N030;Q5EBM2;Q9Y509;Q6ZP87;A0A0M3KKW6;S6BAP0;S6BGD4;A4F255;S6BAQ4;S6AWG0;S6C4S4;S6AWF0;S6C4S0;S6C4R2;S6BAP4;S6B2B6;P01859;P01861;Q6N093;Q6MZU6;Q6MZX7	A0A0A0MS07;P01857;Q6PYX1;A0A0A0MS08;P0DOX5;Q6GMX6;S6B291;Q6N096;V9HW68;Q6N089;A8K008;Q6MZV7;Q6N095;Q6MZQ6;Q5EFE5;Q6N094;Q6N097;Q7Z351;S6C4Q7;S6BGE0;S6B2A6;S6AWD9;S6BGE5;S6BAN1;S6BAM6;Q86TT2;P01860;Q8NF17;Q6N030;Q5EBM2	Ig gamma-1 chain C region;Ig gamma-3 chain C region	IGHG1;IGH@;DKFZp686I15196;DKFZp686P15220;DKFZp686C11235;DKFZp686K03196;DKFZp686G11190;DKFZp686O01196;DKFZp686H20196;DKFZp686N02209;IGHG3;FLJ00385;DKFZp686I15212
21.0556	19.8664	20.0972	21.2648	20.6771	20.6883	13067000	6	112000	55376	39984	144510	174340	161540	2	0.580111	-0.536977	B3KMI4;B3KV84;T2DQ69;B3KTL4;B3KX23;A0A0A0MSJ0;Q86XP3	B3KMI4;B3KV84;T2DQ69;B3KTL4;B3KX23;A0A0A0MSJ0;Q86XP3	ATP-dependent RNA helicase DDX42	DDX42
25.1148	25.6059	25.4814	24.1648	21.814	22.1003	146510000	33	1087400	2025700	1096500	592100	243850	380560	1	1.63751	2.70769	A0A0A0MSK5;Q5JTV8;H0YD16;H0Y4R4;H0YDU3	A0A0A0MSK5;Q5JTV8	Torsin-1A-interacting protein 1	TOR1AIP1
23.7559	23.767	23.9773	23.7093	22.5587	22.3222	72426000	20	312410	225490	224830	247790	197440	184840	9	1.04904	0.970024	J3KR24;Q7Z3U5;A0A0A0MSX9;P41252;Q59G75;Q7Z355;B4DVX2;Q6P0M4;Q7L4K8;Q9P1N9;Q5TCC6;Q5TCD1	J3KR24;Q7Z3U5;A0A0A0MSX9;P41252;Q59G75;Q7Z355;B4DVX2;Q6P0M4;Q7L4K8	Isoleucine--tRNA ligase, cytoplasmic	IARS;DKFZp686L0869;DKFZp686L17145
27.6569	27.4495	27.2879	27.4345	29.8384	29.6456	4906900000	170	4527500	3258600	2686100	3997000	61842000	46362000	39	0.903804	-1.50809	A0A0A0MTB8;Q8NI36	A0A0A0MTB8;Q8NI36	WD repeat-containing protein 36	WDR36
23.8344	24.3189	24.1603	23.1444	22.0912	22.2218	77375000	15	1490300	1758800	888920	819460	1040700	1035900	4	1.96111	1.61873	A0A0A6YYA0;Q9Y3B3;B4E2C1;Q3B7W7;G3V2Y2	A0A0A6YYA0;Q9Y3B3;B4E2C1;Q3B7W7	Transmembrane emp24 domain-containing protein 7	TMED7
22.636	22.7002	22.6087	22.8438	21.5351	21.3789	36107000	15	1157000	1090200	526500	1271000	939330	1033900	4	0.716218	0.729003	F8WDD7;P59998;F8WCF6;A0A0A6YYG9;Q9H7Z5;H7C0A3;F8WE39;R4GN08	F8WDD7;P59998;F8WCF6;A0A0A6YYG9;Q9H7Z5;H7C0A3	Actin-related protein 2/3 complex subunit 4	ARPC4;ARPC4-TTLL3
26.125	25.8877	25.9969	26.2774	28.43	28.4271	1942600000	58	3151500	2443800	1858200	3859900	42864000	38330000	9	1.11528	-1.7083	Q9NQ55;A0A0A6YYI3;A0A0B4J1V8;A8MV53;C9J3W3;C9JHF7	Q9NQ55;A0A0A6YYI3;A0A0B4J1V8;A8MV53	Suppressor of SWI4 1 homolog	PPAN
23.2772	19.2056	22.0495	23.3539	25.555	25.6544	267010000	31	232970	36568	65177	356070	5367700	4622100	13	1.10688	-3.34365	Q9H6W3;A0A0A8K8C0	Q9H6W3;A0A0A8K8C0	Bifunctional lysine-specific demethylase and histidyl-hydroxylase NO66	NO66
25.5422	25.9474	25.9471	24.5922	24.1898	24.1759	264920000	49	1373500	1381700	943510	621870	1505900	796490	13	2.83127	1.49292	Q6I7N8;Q9NRZ9;A0A0B4J1V9;A0A087WSW7;F6XU50;Q9NW36;B1ALG6	Q6I7N8;Q9NRZ9;A0A0B4J1V9;A0A087WSW7;F6XU50	Lymphoid-specific helicase	HELLS
23.0595	23.0126	23.2795	20.0819	21.7339	21.5502	40219000	8	690480	633070	579490	137820	710970	599730	2	1.70774	1.99518	A8MXL6;Q59FA6;Q53GB2;P55735;A0A0C4DFR6;E7ERC8;A4UCS7;A8MWR8	A8MXL6;Q59FA6;Q53GB2;P55735;A0A0C4DFR6;E7ERC8;A4UCS7;A8MWR8	Protein SEC13 homolog	SEC13
22.9911	22.1422	22.8035	22.1228	22.8518	22.5951	56221000	16	323210	123000	162870	104670	692900	601260	8	0.134867	0.122346	A0A0C4DFX7;Q9H967	A0A0C4DFX7;Q9H967	WD repeat-containing protein 76	WDR76
24.7637	24.6714	24.76	24.5218	23.9443	23.5448	153170000	45	444000	411390	359420	565580	663520	446180	15	1.19987	0.728097	Q7L014;A8K6X3;A0A0C4DG89;D3DQA6;D6RJA6;H0Y9U3	Q7L014;A8K6X3;A0A0C4DG89;D3DQA6	Probable ATP-dependent RNA helicase DDX46	DDX46
23.2484	22.8789	23.1246	22.4636	23.4359	23.3303	83732000	25	177670	111620	101780	70299	582480	506750	11	0.00741741	0.00737508	Q59GQ7;A0A0C4DGA6;Q14527;A8K5B6;Q05DF7;Q05BZ6;Q05DQ5;H7C5K0	Q59GQ7;A0A0C4DGA6;Q14527;A8K5B6;Q05DF7;Q05BZ6	Helicase-like transcription factor	HLTF
22.6913	22.1516	22.4959	22.5704	22.3495	22.2554	51550000	18	278930	186280	114520	231450	940570	825760	5	0.107345	0.0545082	A0A0C4DGG1;B4DUI2;Q9UKS6;D3DQR0;E9PIY1;E9PJ75;E9PNM9;B4DV80;E9PJ33;H0YDM6	A0A0C4DGG1;B4DUI2;Q9UKS6;D3DQR0;E9PIY1	Protein kinase C and casein kinase substrate in neurons protein 3	PACSIN3
24.7978	24.5202	24.7399	25.2474	24.0585	24.1573	190400000	58	291650	208390	220240	423840	559910	435270	9	0.195109	0.198254	B3KY63;F5GWX5;Q14839;A0A0C4DGG9;Q659F1;K7EMY3;Q659D0;B3KRD4;Q6ZSZ4;F2Z2R5;F5H6N4;Q05CG6	B3KY63;F5GWX5;Q14839;A0A0C4DGG9	Chromodomain-helicase-DNA-binding protein 4	CHD4
27.3779	26.9527	26.9457	27.2912	27.2731	27.2032	1270200000	118	4210000	2436000	2325600	3894400	10080000	9624400	28	0.49064	-0.163745	A0A0D9SFB3;A0A0D9SG12;O00571;B5BTY4;Q59GX6;A0A0D9SF53;O15523;A0A024R9A4;B4DLU5;Q5S4N1;B4E010;B4E132;A0A0J9YVQ7;A0A087WVZ1;B4E3C4;C9J081;B4DLA0;A0A0J9YYH6;C9J8G5;A0A087WX09;D6RCM4;Q9NQI0;H0Y960	A0A0D9SFB3;A0A0D9SG12;O00571;B5BTY4;Q59GX6;A0A0D9SF53;O15523;A0A024R9A4;B4DLU5;Q5S4N1	ATP-dependent RNA helicase DDX3X;ATP-dependent RNA helicase DDX3Y	DDX3X;DDX3Y
23.2835	23.3715	23.3477	23.0486	23.1885	23.3429	84334000	25	332090	237310	247180	301240	923920	866330	9	0.725043	0.140892	A0A0D9SFL2;M0QYH2;Q96T60;A0A1S5RA93;M0R3C8;M0QYI1;A0A0D9SEV0;M0R000;A0A0D9SFD6;A0A1B0GU66	A0A0D9SFL2;M0QYH2;Q96T60;A0A1S5RA93;M0R3C8	Bifunctional polynucleotide phosphatase/kinase;Polynucleotide 3-phosphatase;Polynucleotide 5-hydroxyl-kinase	PNKP
23.598	23.3699	22.8632	23.6186	25.0059	25.1323	206720000	27	506540	364550	204650	554040	4157700	4056100	11	1.1583	-1.3086	Q8IWS0;A0A0D9SGE8;Q5JRC6;B4E138	Q8IWS0;A0A0D9SGE8;Q5JRC6	PHD finger protein 6	PHF6
24.7636	25.0946	25.2513	26.2372	23.9523	24.1617	230150000	58	150980	165390	128780	707740	196110	260450	36	0.124406	0.252757	Q13813;A0A0D9SGF6;A0A024R889;A0A0D9SF54;B4DGT1;Q9UG16;B4DTV8;Q14917;A0A0D9SFH4	Q13813;A0A0D9SGF6;A0A024R889;A0A0D9SF54;B4DGT1;Q9UG16	Spectrin alpha chain, non-erythrocytic 1	SPTAN1;DKFZp564P0562
24.1727	23.8981	23.8821	24.4471	23.5166	23.6319	116900000	20	666370	524390	403830	721590	941180	917500	8	0.14359	0.119059	A0A0F7L0Q8;B4DXZ6;P51114;A0A0F7L1S3;A0A0F7KYT8;E9PFF5;B4DM21;E7EU85;B4DGH9;B4DM78;C9JZE0;C9JY20;C9JAJ4;B4DFH8;B4DZ17	A0A0F7L0Q8;B4DXZ6;P51114;A0A0F7L1S3;A0A0F7KYT8;E9PFF5;B4DM21;E7EU85;B4DGH9;B4DM78	Fragile X mental retardation syndrome-related protein 1	FXR1
20.8345	20.0095	21.0073	24.0184	23.0177	22.8202	75348000	3	1944300	1270300	1370000	2831200	2027500	1320700	3	2.28357	-2.66837	C9K0U8;A0A0G2JLD8;E7EUY5;Q567R6;Q04837;A4D1U3;B7Z268	C9K0U8;A0A0G2JLD8;E7EUY5;Q567R6;Q04837;A4D1U3;B7Z268	Single-stranded DNA-binding protein;Single-stranded DNA-binding protein, mitochondrial	SSBP1
23.5155	23.3795	23.5256	24.1013	22.6041	22.4123	73259000	17	714010	733250	488550	900950	990130	751770	6	0.334182	0.434273	A0A0J9YVR6;E9PQ56;A0A0J9YWM1;H0YEM1;A0A0J9YYL3;A0A0J9YXJ8;A0A0J9YVP6;A0A0J9YXX5;Q9UHX1;E9PMU7;E9PN18;E9PL19;H0YCP8	A0A0J9YVR6;E9PQ56;A0A0J9YWM1;H0YEM1;A0A0J9YYL3;A0A0J9YXJ8;A0A0J9YVP6;A0A0J9YXX5;Q9UHX1;E9PMU7;E9PN18;E9PL19;H0YCP8	Poly(U)-binding-splicing factor PUF60	PUF60
21.7365	21.8219	22.0511	21.3228	22.0126	21.935	33253000	8	106320	98666	99475	72941	444510	365700	2	0.181165	0.113041	B4DW08;B4DEC3;O75944;B4DLY4;B4DJW1;B4DZ08;Q99798;Q71UF1;B2RBW5;A0A0K0K1H7;A2A274	B4DW08;B4DEC3;O75944;B4DLY4;B4DJW1;B4DZ08;Q99798;Q71UF1;B2RBW5;A0A0K0K1H7;A2A274	Aconitate hydratase, mitochondrial	ACON;ACO2
19.58	20.9254	20.0766	20.5029	20.5884	20.6866	9860500	2	81429	0	0	100910	312380	326990	2	0.430114	-0.398656	H0Y586;Q05DH1;O14818;A0A0K0K1K4;H0UI83;Q4G1B8;B0YJ74;A0A087WYS6;Q8TAA3	H0Y586;Q05DH1;O14818;A0A0K0K1K4;H0UI83;Q4G1B8;B0YJ74;A0A087WYS6;Q8TAA3	Proteasome subunit alpha type;Proteasome subunit alpha type-7;Proteasome subunit alpha type-7-like	PSMA7;hCG_41772;PSMA8
28.0826	28.0721	28.0183	28.8825	27.2296	26.9943	1856000000	186	7622600	6272800	5172200	13854000	9569800	7671500	36	0.2351	0.355545	P43243;A0A0R4J2E8;A8MXP9;D6REM6;Q68D11;D6R991;H0Y8T4;Q5CZA7;B3KM87;B4DRS1;B4DF66;Q9H4N1;Q68E03;D6R8Z5;D6RBI2;D6RBK5;D6RE02;D6RIA2;D6RB45;A0A1B0GX04;D6R9F3;D6RAM9;D6RAY2;D6RBS2;D6RCM3;D6REK4	P43243;A0A0R4J2E8;A8MXP9;D6REM6;Q68D11;D6R991	Matrin-3	MATR3;DKFZp686K23100
24.1886	24.138	24.4477	23.6184	23.1184	23.4056	116450000	31	1216000	544250	686850	508100	1221200	1646000	8	2.14054	0.877317	P11310;A0A0S2Z366;Q5T4U5;Q5HYG7;B7Z9I1;B4DWX6;B4DJE7;B4DVB1;B4DVE0;E9PJM9;A0A0S2Z3A5;E9PRX4;H0YDT5	P11310;A0A0S2Z366;Q5T4U5;Q5HYG7;B7Z9I1;B4DWX6;B4DJE7;B4DVB1;B4DVE0	Medium-chain specific acyl-CoA dehydrogenase, mitochondrial	ACADM;DKFZp686M24262
22.7585	23.6792	23.5796	24.423	22.05	22.5313	68644000	25	157330	182000	108470	455000	123650	221630	13	0.162592	0.337637	O43707;A0A0S2Z3G9;Q96BG6;F5GXS2;H7C144;H9KV75;B7Z565;P12814;A0A024R694;A0A0S2Z3C0;A0A0S2Z3X3;B4DSX0;B4DFY0;B4E337;Q5ZEZ4;H0YJ11;H0YJW3;H7C5W8;A1L0V1;B3KUX9;Q86TX4;B7Z2W3;B7Z2N5;P35609;K7EJH8;G3V2W4;B7Z4P6;Q59FD9;B7Z4K1;F6THM6;K7EP19;B3W6H4;G3V2X9;B4DRP5;G3V2N5;B7Z4V1;B7Z4P8;Q08043;B2R8Y4;B4DZQ2;A0A087WSZ2	O43707;A0A0S2Z3G9;Q96BG6;F5GXS2;H7C144	Alpha-actinin-4	ACTN4
24.4962	24.5705	24.7462	24.5232	23.3408	23.3705	128550000	33	1233600	1226000	1067500	1175800	1120200	942460	4	1.01806	0.859446	Q5FWY2;A0A0S2Z3S5;P63092;A0A0S2Z3H8;Q5JWF2;B0AZR9;Q14455;S4R3E3;Q5JWE9;H0Y7F4;A0A1W2PRE1;A2A2R6;A0A1W2PQK2;O75633;A0A087WTB6;Q5JWD1;O75632;H0Y7E8;A0A1W2PRJ7;S4R3V9;A0A087WZE5;A0A1W2PS82;A0A0A0MR13;O60726;P11488;A0A024R2Z1;Q8N2B4;Q5T697;P19087;A8MTJ3;P38405;A8K1Y9	Q5FWY2;A0A0S2Z3S5;P63092;A0A0S2Z3H8;Q5JWF2;B0AZR9;Q14455;S4R3E3	Guanine nucleotide-binding protein G(s) subunit alpha isoforms short;Guanine nucleotide-binding protein G(s) subunit alpha isoforms XLas	GNAS;GSA
25.554	25.6839	25.823	25.954	25.7656	25.4954	477530000	47	3413300	1539800	2604600	4469300	9224600	6838200	12	0.121647	-0.0513465	Q5T081;P18754;A0A0S2Z3I4;A0A0S2Z404;C9JW69;C9JRH2;C9JMJ4;C9J3R0;C9JQZ4	Q5T081;P18754;A0A0S2Z3I4;A0A0S2Z404;C9JW69;C9JRH2;C9JMJ4;C9J3R0;C9JQZ4	Regulator of chromosome condensation	RCC1
23.7425	23.5231	24.0618	23.5003	23.2856	23.1922	99749000	14	715190	457260	532020	469070	1795100	1018800	6	1.1681	0.449795	P13804;A0A0S2Z3L0;H0YK49;H0YL12;H0YNX6;H0YLU7;A0A0S2Z3M4;H0YKF0;H0YL83	P13804;A0A0S2Z3L0;H0YK49;H0YL12;H0YNX6;H0YLU7;A0A0S2Z3M4;H0YKF0	Electron transfer flavoprotein subunit alpha, mitochondrial	ETFA
27.4938	28.0159	27.9033	26.353	24.6214	24.8094	814890000	105	4157800	5679300	4250200	1486200	1150100	991430	25	1.95008	2.54309	P16615;A0A0S2Z3L2;H7C5W9;Q8N3X5;Q7Z675;O14983;Q7Z6E5;A8K9K1;Q93084;B3KS35;J3QSY6;A0A0S2Z3H0;A0A0S2Z425	P16615;A0A0S2Z3L2;H7C5W9	Sarcoplasmic/endoplasmic reticulum calcium ATPase 2	ATP2A2
24.6298	24.8129	25.041	24.1296	24.0644	24.2213	172820000	31	1552300	1764300	2239400	881950	3499600	2406700	8	2.24872	0.689492	Q99714;A0A0S2Z410;Q5H928;A0A0S2Z434	Q99714;A0A0S2Z410;Q5H928;A0A0S2Z434	3-hydroxyacyl-CoA dehydrogenase type-2	HSD17B10
22.066	21.3005	20.4126	22.3511	22.344	21.7147	34235000	7	283780	88429	45838	233700	963480	398570	3	0.773589	-0.876925	B4DP56;V9HWH2;V9HW77;P12277;A0A0S2Z471;H0YJG0;G3V461;G3V4N7	B4DP56;V9HWH2;V9HW77;P12277;A0A0S2Z471;H0YJG0	Creatine kinase B-type	CKB
30.646	29.7957	29.2009	30.6251	33.0023	32.8617	54698000000	236	165830000	73430000	38089000	171230000	2071800000	2037800000	19	1.2228	-2.28216	P06748;A0A0S2Z491;A0A0S2Z4G7;A4ZU86;A0A140VJQ2;Q9BTI9;E5RI98;V9HVU7;A0A024RAP1;A0A024R3V9;E5RGW4	P06748;A0A0S2Z491;A0A0S2Z4G7;A4ZU86;A0A140VJQ2;Q9BTI9	Nucleophosmin	NPM1
25.5266	25.2526	25.043	25.65	25.4224	25.5521	370390000	63	1226800	748170	655030	1354100	3240400	2522500	20	0.798466	-0.267424	P33993;C6EMX8;B2RBA6;A0A0S2Z4A5;B3KUD7;B4DDF5;Q9H4N9;A0A0S2Z441;C9J8M6	P33993;C6EMX8;B2RBA6;A0A0S2Z4A5;B3KUD7;B4DDF5	DNA replication licensing factor MCM7	MCM7
21.7903	21.8441	21.6669	21.4166	21.7597	21.4403	29744000	15	70811	62234	47505	58707	291010	213330	5	0.867126	0.228215	B4DDM5;P51659;B2R659;A0A0S2Z4J1;Q59H27;E7EPL9;E7ER27;G5E9S2;B3KSP2;E7ET17;B4DI68;E7EWE5;B4DSD0;A0A0S2Z4Q6;A0A0S2Z460	B4DDM5;P51659;B2R659;A0A0S2Z4J1;Q59H27;E7EPL9;E7ER27;G5E9S2;B3KSP2;E7ET17;B4DI68;E7EWE5;B4DSD0	Peroxisomal multifunctional enzyme type 2;(3R)-hydroxyacyl-CoA dehydrogenase;Enoyl-CoA hydratase 2	HSD17B4
23.2614	22.4552	22.7307	23.615	23.7406	23.6984	97057000	24	842860	327370	356260	945220	2967000	2649400	5	1.65396	-0.868877	A0A0S2Z4Q3;P62633;A0A0S2Z4K2;Q6T598	A0A0S2Z4Q3;P62633;A0A0S2Z4K2;Q6T598	Cellular nucleic acid-binding protein	CNBP
25.0355	23.8555	23.8366	25.2887	25.2441	25.2634	287260000	50	599210	163580	202580	741250	2222400	1703600	15	1.21156	-1.02287	Q53HJ4;P25205;B2R7C5;A0A0S2Z4T1;Q8NHX6;A0A0S2Z492;B4DS46;B4DUQ9;J3KQ69;Q7Z6P5	Q53HJ4;P25205;B2R7C5;A0A0S2Z4T1;Q8NHX6;A0A0S2Z492;B4DS46;B4DUQ9;J3KQ69	DNA replication licensing factor MCM3	MCM3;HCC5
28.7655	29.0096	28.9501	29.0795	27.8316	27.769	2875600000	161	19741000	20393000	15750000	23035000	25576000	20533000	34	0.719969	0.681719	Q96PK6;A0A0S2Z4Z0;Q59GV2;B4DNG4;A0A0S2Z567;A0A0A6YYI9;A0A0S2Z5V2;F8WDX3;A0A0A0MSL8;B8ZZ74	Q96PK6;A0A0S2Z4Z0	RNA-binding protein 14	RBM14
28.6714	28.822	28.8493	29.1933	27.9249	27.8812	3058900000	181	28224000	21566000	18147000	26271000	26241000	25212000	29	0.443293	0.447751	Q15233;A8K525;A0A0S2Z4Z9;H7C367;C9JYS8;C9IZL7;A0A0S2Z4E7;C9J4X2	Q15233;A8K525;A0A0S2Z4Z9;H7C367;C9JYS8	Non-POU domain-containing octamer-binding protein	NONO
24.5803	24.6696	24.7594	25.8803	24.211	24.3563	207960000	27	3062900	2487300	2229000	6387500	6390500	2549400	7	0.0975507	-0.146091	Q5JRI1;Q53GD7;O75494;A0A0S2Z504;Q6IQ42;Q8WXF0;R4GMP8	Q5JRI1;Q53GD7;O75494;A0A0S2Z504	Serine/arginine-rich splicing factor 10	SRSF10
24.8834	25.0893	25.237	25.3736	23.674	24.0516	197200000	27	3229900	2872800	2864600	4361100	2893200	3498400	5	0.599332	0.703515	K7EQ55;K7EK33;Q96EP5;A0A0S2Z569;K7EQ02;Q5IRN2;Q5IRN4	K7EQ55;K7EK33;Q96EP5;A0A0S2Z569;K7EQ02;Q5IRN2	DAZ-associated protein 1	DAZAP1;DAZAP1/MEF2D fusion
20.9193	20.4897	19.793	20.6607	21.5967	21.0636	16687000	4	53984	21982	0	46787	220720	178010	3	0.763524	-0.706312	O00257;A0A0S2Z5B2	O00257;A0A0S2Z5B2	E3 SUMO-protein ligase CBX4	CBX4
26.0834	26.323	26.2077	25.7377	28.1056	27.9509	1648100000	120	2997800	2807500	2427600	1869800	40740000	31561000	23	0.620516	-1.06003	Q9NWT1;A0A0S2Z5C3	Q9NWT1;A0A0S2Z5C3	p21-activated protein kinase-interacting protein 1	PAK1IP1
25.7039	25.8602	25.8847	25.0395	23.6632	23.6705	230100000	46	2013000	2342600	1665600	1162100	872340	794280	17	1.6696	1.69183	E9PF19;A0A0S2Z5F3;Q9Y4P3;Q8N2L6;B2RB52;B4DY50;Q96E41;B4DY59;A0A0S2Z5C1;A0A087WXC6;F8WDI9;F8WCR3	E9PF19;A0A0S2Z5F3;Q9Y4P3;Q8N2L6;B2RB52;B4DY50;Q96E41;B4DY59	Transducin beta-like protein 2	TBL2
23.5386	24.0182	23.7659	22.6346	21.617	21.7133	57988000	22	480940	769490	599490	183070	324420	278420	7	2.14499	1.78594	B3KNE7;Q9UGP8;B3KQF0;A0A0S2Z5M1;B3KWU4;A6PVC9;A0A0S2Z518	B3KNE7;Q9UGP8;B3KQF0;A0A0S2Z5M1;B3KWU4	Translocation protein SEC63 homolog	SEC63
22.8629	22.7606	22.4257	22.8914	22.6545	22.571	57353000	18	262630	171480	136010	200360	657770	549440	6	0.0473029	-0.022548	B7WPG3;C9IYN3;A8K894;Q8WVV9;D6W592;A0A0S2Z6K1;A0A0S2Z5U3;H7C464;C9JJZ7;H7BXH8;A0A0S2Z610	B7WPG3;C9IYN3;A8K894;Q8WVV9;D6W592;A0A0S2Z6K1;A0A0S2Z5U3	Heterogeneous nuclear ribonucleoprotein L-like	HNRPLL;HNRNPLL
24.7866	25.3737	25.4209	24.2164	23.4179	23.0421	158570000	39	1082900	1504700	1327500	672190	1074800	680860	11	1.81681	1.6349	Q68D27;F5GYT8;E9PHF7;Q96RQ3;A0A0S2Z693;E9PG35;B4DH16;G5E9X5;B4DHW5;B7ZAW3	Q68D27;F5GYT8;E9PHF7;Q96RQ3;A0A0S2Z693;E9PG35;B4DH16;G5E9X5;B4DHW5	Methylcrotonoyl-CoA carboxylase subunit alpha, mitochondrial	DKFZp686B20267;MCCC1
23.7243	22.8705	22.9777	23.5616	23.8541	23.5886	117020000	36	91597	33459	29870	78429	401630	301200	17	0.773467	-0.477275	A0A0U1RQF0;P49327;Q6PJJ3;J3KTF0;A0A0U1RRG3	A0A0U1RQF0;P49327	Fatty acid synthase;[Acyl-carrier-protein] S-acetyltransferase;[Acyl-carrier-protein] S-malonyltransferase;3-oxoacyl-[acyl-carrier-protein] synthase;3-oxoacyl-[acyl-carrier-protein] reductase;3-hydroxyacyl-[acyl-carrier-protein] dehydratase;Enoyl-[acyl-carrier-protein] reductase;Oleoyl-[acyl-carrier-protein] hydrolase	FASN
22.8352	22.1048	22.1478	23.2059	21.1963	21.5355	34487000	8	182060	131400	110540	405830	208900	192970	4	0.225506	0.38338	A0A0U1RRM1;Q8WXI9;B3KSZ4;A0A0U1RR30;A0A1B0GW07	A0A0U1RRM1;Q8WXI9;B3KSZ4	Transcriptional repressor p66-beta	GATAD2B
28.4222	28.8835	28.7684	28.9246	27.904	27.5506	2649000000	120	23501000	25903000	17921000	23348000	28613000	20134000	17	0.579193	0.564937	P26599;A0A0U1RRM4;A6NLN1;A0A0D9SF20;K7EKJ7;Q59H49;K7EK45;A0A087WUW5;K7ELW5;K7ES59;A0A087WU68	P26599;A0A0U1RRM4;A6NLN1;A0A0D9SF20	Polypyrimidine tract-binding protein 1	PTBP1
20.9582	20.5208	20.5564	20.9023	21.2207	21.6807	19873000	3	201960	93812	83310	162160	690970	574420	2	1.0412	-0.589441	Q5U0A0;P28066;A0A109NGN6	Q5U0A0;P28066;A0A109NGN6	Proteasome subunit alpha type;Proteasome subunit alpha type-5	PSMA5
23.9899	24.0486	24.0932	24.0778	22.9208	23.0728	102290000	22	340650	342920	203410	459210	544570	488130	8	0.877997	0.686788	H0UID5;H0UID4;P63010;H0UID3;Q68DI0;A8K916;A0A140VJE8;A8K0G3;B4DWG4;A0A087X253;B4DIL5;Q96EL6;B4E261;A0A087WU93;A0A087WZQ6;K7EN71;K7ERB2;C9J1E7;Q10567;A0A087WYD1;A0A087WXS3;K7EKZ5;K7EJX1	H0UID5;H0UID4;P63010;H0UID3;Q68DI0;A8K916;A0A140VJE8;A8K0G3;B4DWG4;A0A087X253;B4DIL5;Q96EL6;B4E261;A0A087WU93;A0A087WZQ6	AP-2 complex subunit beta	AP2B1;DKFZp781K0743
26.0401	26.4998	26.6046	25.7525	25.3761	25.1565	440620000	41	5234800	5709100	5312500	3733400	5156400	6326900	11	1.7486	0.953108	J3QT28;A0A140VJF3;O43684;B4DDM6;J3QSX4	J3QT28;A0A140VJF3;O43684;B4DDM6	Mitotic checkpoint protein BUB3	BUB3
22.0153	19.8412	21.5764	21.8896	21.451	21.3977	25562000	8	108310	11710	33395	77596	246860	161170	4	0.253346	-0.435161	B4DUT7;Q53F90;P49915;A0A140VJK6	B4DUT7;Q53F90;P49915;A0A140VJK6	GMP synthase [glutamine-hydrolyzing]	GMPS
24.0335	20.003	21.8605	23.2084	24.1219	23.979	108550000	31	929810	72269	105050	579090	2407500	1937000	9	0.68453	-1.80416	P31153;A0A140VJP5;B4E1K2;B4DEX8;B4DFQ8;B4DN74;Q00266;A8K455	P31153;A0A140VJP5;B4E1K2;B4DEX8	S-adenosylmethionine synthase isoform type-2;S-adenosylmethionine synthase	MAT2A
19.564	19.1952	20.9959	20.639	20.3594	20.5059	9301300	5	27034	9862.5	5633.9	47638	113060	184320	3	0.452496	-0.583073	P62195;A0A140VJS3;Q59GS3;J3QQM1	P62195;A0A140VJS3;Q59GS3	26S protease regulatory subunit 8	PSMC5
23.7274	24.0935	24.1991	23.4564	22.6998	22.3796	80195000	33	326050	494420	412490	261280	470280	326770	10	1.5322	1.16144	D3DP78;P14868;A0A140VJW5;C9J7S3;C9JLC1;C9JQM9;Q53R85;Q53T60;H7C278	D3DP78;P14868;A0A140VJW5;C9J7S3;C9JLC1;C9JQM9;Q53R85;Q53T60	Aspartate--tRNA ligase, cytoplasmic	DARS
22.1928	21.959	22.8573	22.5569	20.9914	20.4358	25890000	9	208870	203740	191540	159970	103800	127870	3	0.662501	1.00837	Q96SK2;A0A140VJX5;C9J5K4;C9JYX1	Q96SK2;A0A140VJX5	Transmembrane protein 209	TMEM209
21.8717	22.2693	22.3934	21.5717	20.8314	21.065	24841000	12	116250	103860	95477	55231	142460	123670	4	1.71735	1.02214	Q9BV61;Q59EK6;Q53G55;Q53FS6;Q12931;A0A140VJY2;Q8N9Z3;K0A7K7;Q5CAQ4;I3L0K7;I3L239	Q9BV61;Q59EK6;Q53G55;Q53FS6;Q12931;A0A140VJY2;Q8N9Z3;K0A7K7;Q5CAQ4;I3L0K7	Heat shock protein 75 kDa, mitochondrial	TRAP1
21.6983	21.785	21.9429	20.3205	19.5429	18.9537	12885000	5	81352	80778	70417	28372	37456	23758	2	2.26683	2.20302	Q92667;A0A140VK05;B4DN86;O15113;I3L2A2;I3L2N7;I3L0W0	Q92667;A0A140VK05;B4DN86;O15113;I3L2A2;I3L2N7;I3L0W0	A-kinase anchor protein 1, mitochondrial	AKAP1
22.7645	21.555	19.6281	22.3265	22.8303	22.2967	41811000	7	513640	0	0	276650	1283800	912490	4	0.557424	-1.16865	B1ALA9;Q53FW2;P60891;P11908;A0A140VK41;B7ZB02;H7C540;B2R860;P21108;A0A0B4J207;A6NMS2;B1ALA7;D3YTJ7	B1ALA9;Q53FW2;P60891;P11908;A0A140VK41;B7ZB02;H7C540;B2R860;P21108;A0A0B4J207	Ribose-phosphate pyrophosphokinase;Ribose-phosphate pyrophosphokinase 1;Ribose-phosphate pyrophosphokinase 2;Ribose-phosphate pyrophosphokinase 3	PRPS1;PRPS2;PRPS1L1
21.3198	21.6678	21.837	20.9897	21.1833	21.2525	20548000	11	353490	342840	360320	214190	643190	654430	3	1.27647	0.466349	G3V3U4;G3V3I1;G3V295;P60900;A0A140VK44;G3V5Z7;Q9BZ93	G3V3U4;G3V3I1;G3V295;P60900;A0A140VK44;G3V5Z7;Q9BZ93	Proteasome subunit alpha type;Proteasome subunit alpha type-6	PSMA6
25.6947	25.362	25.3712	25.9289	24.9894	24.947	334180000	59	902670	584450	537100	1247200	1747200	1286600	18	0.21522	0.187526	Q7KZF4;A0A140VK49;B2R5U1;Q59FF0;B4E299;B3KU67;I6TRR8;H7C597	Q7KZF4;A0A140VK49;B2R5U1;Q59FF0;B4E299;B3KU67;I6TRR8	Staphylococcal nuclease domain-containing protein 1	SND1
26.1338	25.7843	25.6879	26.4709	25.3931	25.3856	432890000	63	729510	389030	304630	678240	812120	693880	23	0.111749	0.118804	Q9UQ35;A0A140VK53;O60382;A0AUK8;I3L4D8;I3L0N7;Q05BI2;Q05CV9;I3L182;Q9UQ39;I3L3Q8;I3L1I8	Q9UQ35;A0A140VK53;O60382	Serine/arginine repetitive matrix protein 2	SRRM2;KIAA0324
19.9473	20.5862	20.3759	21.0837	21.3185	21.0291	14328000	6	184100	0	0	243190	778310	585460	2	1.80806	-0.840654	C9JJ34;C9JDM3;B7Z6U1;P43487;A0A140VK94;B4DE76;F6WQW2;C9JIC6;C9JXG8;D3DX26;C9JGV6	C9JJ34;C9JDM3;B7Z6U1;P43487;A0A140VK94;B4DE76;F6WQW2;C9JIC6;C9JXG8;D3DX26;C9JGV6	Ran-specific GTPase-activating protein	RANBP1
24.0839	23.7105	24.0389	23	21.6313	22.092	68058000	8	1331300	1055700	895400	724830	762700	901590	3	1.81601	1.70334	Q9Y3Q3;A0A140VKD1;G3V1J9;F5H4M7;B4E277;Q53HR4;Q9UMB6;Q8N2D9	Q9Y3Q3;A0A140VKD1;G3V1J9;F5H4M7;B4E277;Q53HR4	Transmembrane emp24 domain-containing protein 3	TMED3
23.8969	23.7362	23.8774	24.5725	25.3576	25.4267	283220000	40	365870	225060	219880	485950	3480100	2877600	20	1.99936	-1.28209	Q99661;A0A140VKF1;A8K3S3;B7Z6Q6;B7Z7M6;Q5JR91;Q8N5N1;Q5JR89;B4DY48;Q8N4N8;A0A140VKG5	Q99661;A0A140VKF1;A8K3S3;B7Z6Q6;B7Z7M6;Q5JR91;Q8N5N1	Kinesin-like protein KIF2C	KIF2C
21.6787	21.6773	22.0999	21.5171	18.7066	19.5455	17329000	6	91065	63607	64883	92710	64402	67660	1	1.05434	1.89558	B2MV14;B7ZAL5;E7EQB2;B3KSL2;E7ER44;Q2TUW9;V9HWI4;P02788;W8QEY1;Q5EK51;B3VMW0;A8K494;A0A161I202;Q8IX02;B4E1V0;Q19KS2	B2MV14;B7ZAL5;E7EQB2;B3KSL2;E7ER44;Q2TUW9;V9HWI4;P02788;W8QEY1;Q5EK51;B3VMW0;A8K494;A0A161I202;Q8IX02;B4E1V0;Q19KS2	Lactotransferrin;Lactoferricin-H;Kaliocin-1;Lactoferroxin-A;Lactoferroxin-B;Lactoferroxin-C	LTF
21.363	21.12	20.4915	20.8661	21.1583	21.3201	20900000	8	72767	44742	20592	55524	395980	184460	5	0.15855	-0.123341	A0A1B0GUB2;Q6P1J9;A0A0S2Z5M9;A0A0S2Z5N1;B4DV47	A0A1B0GUB2;Q6P1J9;A0A0S2Z5M9	Parafibromin	CDC73
22.5668	22.6135	22.5167	22.721	21.2336	21.4363	32775000	9	168950	196360	118450	164320	157770	130560	5	0.757593	0.76874	Q9H3A5;Q9BUZ3;B4DDN1;B4DNN3;A0A1B0GVU9;Q53HS0;P47897;A8K3A8;Q96AW5;H7C0R3;A0A0U1RQX9;A0A0U1RRC8;A0A0U1RQX5;A0A1B0GTT3;A0A0U1RR66;A0A0U1RQQ5;C9J165	Q9H3A5;Q9BUZ3;B4DDN1;B4DNN3;A0A1B0GVU9;Q53HS0;P47897;A8K3A8;Q96AW5;H7C0R3	Glutamine--tRNA ligase	QARS
29.3459	29.9387	30.0637	28.9027	28.3392	28.013	4583200000	192	41730000	54722000	51079000	28823000	53108000	40136000	24	1.79127	1.3645	P21796;A0A1L1UHR1;B3KTS5;C9JI87;B4DEI3	P21796;A0A1L1UHR1;B3KTS5;C9JI87;B4DEI3	Voltage-dependent anion-selective channel protein 1	VDAC1
22.6326	23.0834	22.9406	22.3271	21.0377	18.5644	29913000	13	277720	248690	186880	104090	98216	49343	6	0.94337	2.24248	G3V1S6;B7Z6K2;Q10471;A0A1L7NY50;A0A1L7NY41;B7Z462;F8VUJ3;Q8N4A0	G3V1S6;B7Z6K2;Q10471;A0A1L7NY50;A0A1L7NY41;B7Z462	Polypeptide N-acetylgalactosaminyltransferase 2;Polypeptide N-acetylgalactosaminyltransferase 2 soluble form	GALNT2
22.6791	23.4837	23.1754	24.3713	21.6109	22.0351	59488000	13	116890	94534	69264	296510	82551	133420	7	0.189379	0.440338	E9PMS6;A0A1P7ZIM8;B7Z8W3;A0A0A0MTE2;E9PMT2;F8WD26;F8J2B5;J3KP06;Q8WWI1;E9PMP7;H0Y424;E9PLU6;E9PK58;E9PJ10;H0YDG6	E9PMS6;A0A1P7ZIM8;B7Z8W3;A0A0A0MTE2;E9PMT2;F8WD26;F8J2B5;J3KP06;Q8WWI1	LIM domain only protein 7	LMO7
23.2166	22.5328	21.907	23.0005	24.8755	24.9892	178600000	28	264840	82767	97240	135860	2505100	1875200	15	1.0921	-1.73628	Q2L6I2;Q8NE71;A0A1U9X609;Q59F96;H0YGW7;B4DNU2;A0A0G2JIC2;Q5STZ8;F5GYK6;A0PJ72	Q2L6I2;Q8NE71;A0A1U9X609;Q59F96;H0YGW7	ATP-binding cassette sub-family F member 1	ABCF1
22.8164	20.0489	19.3668	22.5493	23.2704	23.1746	58906000	9	691470	35816	0	524830	2658600	1979900	3	0.979343	-2.25408	A0A1U9X7J2;P67870;N0E4C7;Q5SRQ6;Q5SRQ3;N0E466;N0E472;A0A0G2JM12	A0A1U9X7J2;P67870;N0E4C7;Q5SRQ6;Q5SRQ3	Casein kinase II subunit beta	CSNK2B;CSNK2B-LY6G5B-1181
27.6795	27.0899	27.0421	27.7008	27.3253	27.2143	1454900000	123	7067500	3154900	2600500	6209200	14660000	11775000	1	0.220886	-0.142954	A0A1U9X7W4;B4DNT8;Q59EJ3;B4DFN9;B4DWK5;B4E388;B4DVU9;B4E1S9;V9GZ37;B3KTT5;B4DNX1;B4E1T6;B4DNV4	A0A1U9X7W4;B4DNT8;Q59EJ3;B4DFN9;B4DWK5;B4E388;B4DVU9;B4E1S9;V9GZ37;B3KTT5;B4DNX1;B4E1T6
21.9418	22.2936	22.0951	20.531	19.5942	19.5966	12034000	4	318300	364960	275340	44242	0	0	2	2.59164	2.20291	Q8IXM6;H0Y6T6;B3KQU6;A0A1U9X845;B4DP16	Q8IXM6;H0Y6T6;B3KQU6;A0A1U9X845;B4DP16	Nurim	NRM
22.6739	22.4632	22.7229	23.213	22.0727	22.3683	47976000	18	694970	443360	447230	897670	1132700	1181700	2	0.0683582	0.0686665	B4DVB5;Q06587;A0A1U9X8F2;A0A1U9X8F1;A0A024RCR9;B4DW57;B4DMN3	B4DVB5;Q06587;A0A1U9X8F2;A0A1U9X8F1;A0A024RCR9;B4DW57	E3 ubiquitin-protein ligase RING1	RING1
22.9796	23.2808	23.5159	22.6313	22.8437	22.6512	65733000	8	509850	599020	549240	314430	1317900	1091800	3	1.50272	0.550053	Q0EFA5;A8K9C1;A0A1U9X8Y9;A0A1U9X8X8;A0A1U9X8X5;Q2L6G8;Q15517;M1SWB8;G8JLG2;D2IYL2;A0A1U9X901;A0A1U9X8Z0;A0A1U9X8X6	Q0EFA5;A8K9C1;A0A1U9X8Y9;A0A1U9X8X8;A0A1U9X8X5;Q2L6G8;Q15517;M1SWB8;G8JLG2;D2IYL2;A0A1U9X901;A0A1U9X8Z0;A0A1U9X8X6	Corneodesmosin	S;CDSN
22.1916	20.9691	20.684	22.3722	22.2987	22.0575	30700000	4	442210	0	39290	278080	865170	421930	3	0.953067	-0.961245	A0A1U9X8Y4;Q5SRT3;Q53FB0;O00299	A0A1U9X8Y4;Q5SRT3;Q53FB0;O00299	Chloride intracellular channel protein 1	CLIC1
20.4342	21.9441	19.9948	22.12	24.7032	23.5716	106770000	10	424810	389260	0	431070	12552000	12895000	4	1.31457	-2.67386	Q9P1U0;Q2L6J2;A0A1U9X8Y8	Q9P1U0;Q2L6J2;A0A1U9X8Y8	DNA-directed RNA polymerase I subunit RPA12;DNA-directed RNA polymerase subunit	ZNRD1
23.5104	23.5071	23.5426	24.148	22.701	22.4371	82788000	29	184200	145460	120320	316640	378090	333660	12	0.328471	0.424662	C9J4M6;B4DH29;A0A1W2PPT5;C9J2Y9;B4DHJ3;P30876;B4DR40;B2WTN6	C9J4M6;B4DH29;A0A1W2PPT5;C9J2Y9;B4DHJ3;P30876;B4DR40	DNA-directed RNA polymerase;DNA-directed RNA polymerase II subunit RPB2	POLR2B
28.9409	29.1596	29.1489	29.4972	28.5064	28.5536	3966000000	189	17366000	13810000	10925000	17027000	24973000	23088000	26	0.281072	0.230718	Q92841;A0A1W2PQ51;Q59F66;B4DZQ7;A0A0U1RQJ0;Q9UQL5	Q92841;A0A1W2PQ51;Q59F66;B4DZQ7	Probable ATP-dependent RNA helicase DDX17	DDX17
25.6188	25.7989	25.7144	25.6894	25.5274	25.2243	366360000	57	2472300	1629000	1618000	2040100	3209800	3121700	18	0.722189	0.230314	Q2TAY7;A0MNN4	Q2TAY7;A0MNN4	WD40 repeat-containing protein SMU1	SMU1
26.4742	27.0456	26.8579	26.3762	25.2882	25.2269	545410000	60	6326100	7364100	5682800	4506800	5027300	5181000	13	1.32846	1.16212	Q96DI7;A0MNP2;B2R9I9;Q9NSS8	Q96DI7;A0MNP2;B2R9I9	U5 small nuclear ribonucleoprotein 40 kDa protein	SNRNP40;WDR57
21.6869	21.8506	19.4488	21.5044	21.6593	21.9184	28401000	4	158340	140550	119060	97508	362960	304970	4	0.373327	-0.698572	A0PJ71;O60934;A8K1D3;A6H8Y5;E5RGU1;A0A0C4DG07;V9PBC6;V9PAU0;E2QRP0;V9PAP6;E5RGR7	A0PJ71;O60934;A8K1D3;A6H8Y5;E5RGU1;A0A0C4DG07	Nibrin	NBN
26.8898	26.9351	26.7532	26.956	26.826	26.7294	1030500000	56	13426000	12086000	10135000	16507000	45118000	31537000	15	0.0926873	0.0222047	Q96DV6;P62753;A2A3R6;A2A3R5;Q9BZU1;A2A3R7	Q96DV6;P62753;A2A3R6;A2A3R5	40S ribosomal protein S6	RPS6
22.5028	22.6452	22.5352	23.1323	23.3373	23.2339	76078000	20	439800	266080	258280	647260	2309300	1931500	6	3.11042	-0.673415	A2IDA3;Q1W6H1;P29372	A2IDA3;Q1W6H1;P29372	DNA-3-methyladenine glycosylase	MPG
27.5784	27.2636	27.2509	27.6056	28.4043	28.1498	2222900000	115	18639000	11982000	10107000	17831000	80396000	63131000	15	1.24978	-0.688949	B3KTM6;P46777;A2RUM7;Q59GX9;Q5T7N0;Q9BUV4	B3KTM6;P46777;A2RUM7;Q59GX9	60S ribosomal protein L5	RPL5
26.96	26.6027	26.3544	26.8368	28.4591	28.4419	2153400000	134	2725000	1729200	1130900	2663800	22435000	23151000	38	1.05746	-1.27354	Q6NUN2;O15226;A3F769;A3F768;A2I829;A2I831;A2I828;A1Z1A7;A2I830;A2I827;A2I832	Q6NUN2;O15226;A3F769;A3F768;A2I829	NF-kappa-B-repressing factor	NKRF;NRF
25.4903	25.14	25.5262	26.3346	25.9628	26.4591	588880000	24	6175500	4199000	1110200	9755800	20422000	23769000	4	1.95977	-0.866691	Q4VB24;P10412;A3R0T8;A3R0T7;B2R984	Q4VB24;P10412;A3R0T8;A3R0T7;B2R984	Histone H1.4	HIST1H1E
25.2446	25.1813	25.2289	25.1694	24.6436	24.5608	266920000	63	977450	634530	622070	1075700	2156000	1378200	18	1.0476	0.427036	Q92499;A3RJH1;F1T0B3;A0A087X2G1;B4DP70	Q92499;A3RJH1;F1T0B3;A0A087X2G1;B4DP70	ATP-dependent RNA helicase DDX1	DDX1
25.4696	25.2625	25.3146	26.1211	25.827	26.1881	614340000	48	6240200	3398800	2977600	12063000	31827000	31256000	8	2.26707	-0.696495	Q13185;A4D177;S4R2Y4;C9JMM0;B8ZZ43;K7ELA4	Q13185;A4D177;S4R2Y4	Chromobox protein homolog 3	CBX3
23.6591	23.2457	23.5776	24.6538	21.9028	22.2674	70163000	13	782060	732380	838100	1846000	810770	387890	6	0.251425	0.552806	Q9NX63;A4D1N4;C9JRZ6;B7Z1X9;F8WAR4;F8WD73	Q9NX63;A4D1N4;C9JRZ6;B7Z1X9;F8WAR4	Coiled-coil-helix-coiled-coil-helix domain-containing protein 3, mitochondrial	CHCHD3
20.4154	20.3678	20.1898	21.1491	20.3084	20.0263	9082200	5	57493	8086	10057	32413	56716	37062	3	0.189376	-0.170335	Q9Y6D9;A4D218;C9JPS1;C9JTA2;C9K086;C9JP81	Q9Y6D9;A4D218	Mitotic spindle assembly checkpoint protein MAD1	MAD1L1
23.2798	23.4629	23.7127	23.393	22.8091	22.8395	78505000	20	577200	289560	536690	616010	1286600	1055300	3	0.970509	0.471275	O15143;A4D275;C9JBJ7;C9K057;C9J4Z7;F8VXW2;C9JEY1;C9JQM8;C9JFG9;C9J6C8;C9JM51;F8WEB3;C9JTT6	O15143;A4D275;C9JBJ7;C9K057;C9J4Z7;F8VXW2;C9JEY1;C9JQM8;C9JFG9;C9J6C8	Actin-related protein 2/3 complex subunit 1B	ARPC1B
24.0859	24.1145	24.4578	23.8576	22.7976	22.9222	100170000	20	1994800	2096900	2786000	2247600	2576700	2608600	6	1.35157	1.02694	A4D2P2;P63000;A4D2P1;A4D2P0;A0A024R9T5;B1AH77;B1AH80;P15153;A0A024R1P2;J3KSC4;J3QLK0;B1AH78;P60763	A4D2P2;P63000;A4D2P1;A4D2P0;A0A024R9T5;B1AH77;B1AH80;P15153;A0A024R1P2	Ras-related C3 botulinum toxin substrate 1;Ras-related C3 botulinum toxin substrate 2	RAC1;RAC2
21.4102	19.7414	19.1725	21.1148	22.243	21.9326	27531000	10	9478.9	0	0	16568	110340	98925	7	1.03513	-1.65546	P46100;A4LAA3;A0A096LNN3;B4DLE1;B4DHH8;A0A096LNW1;A0A096LNL9;B4DLW1;A0A067XLH7;A0A096LNL7;A0A096LNX6;A0A096LNL6	P46100;A4LAA3	Transcriptional regulator ATRX	ATRX
23.1142	23.3298	23.2294	23.6205	25.2332	25.1704	226600000	18	370680	385080	259510	774050	6778100	5594800	6	1.28067	-1.45022	B4DXG8;Q06265;A5PLM5;D6R905;D6RAP4;D6RA17;D6RIY6;H0Y9L5	B4DXG8;Q06265;A5PLM5;D6R905;D6RAP4;D6RA17;D6RIY6	Exosome complex component RRP45	EXOSC9
24.1815	23.9129	24.2308	24.7646	23.0219	23.0105	104840000	15	227560	208540	236810	292260	234230	198460	9	0.359069	0.509354	P51610;A6NEM2;Q05C05;H7C1C4	P51610;A6NEM2;Q05C05	Host cell factor 1;HCF N-terminal chain 1;HCF N-terminal chain 2;HCF N-terminal chain 3;HCF N-terminal chain 4;HCF N-terminal chain 5;HCF N-terminal chain 6;HCF C-terminal chain 1;HCF C-terminal chain 2;HCF C-terminal chain 3;HCF C-terminal chain 4;HCF C-terminal chain 5;HCF C-terminal chain 6	HCFC1
24.8961	24.8674	25.2733	24.8834	24.3582	24.2371	215660000	62	277320	233690	228170	267420	534100	437810	22	1.02645	0.519402	A6NHR9;J3KTL8	A6NHR9;J3KTL8	Structural maintenance of chromosomes flexible hinge domain-containing protein 1	SMCHD1
21.8444	21.4865	22.1576	22.7508	21.0135	21.0906	23066000	15	41644	28433	39331	86241	33770	32698	4	0.129475	0.211168	A6NNK5;Q12888;B3KVT9;B7Z3E7;H7BZY0;M0R142;H7C495	A6NNK5;Q12888;B3KVT9;B7Z3E7;H7BZY0	Tumor suppressor p53-binding protein 1	TP53BP1
19.627	20.9575	20.8478	20.8589	19.4666	19.0737	5448600	2	7450.1	0	0	22016	35359	17730	2	0.418826	0.677656	A7E2D7;Q96L91	A7E2D7;Q96L91	E1A-binding protein p400	EP400
24.3647	23.7687	24.0333	24.7225	23.6347	23.4855	128690000	40	276180	186980	174060	446830	482130	476450	7	0.090176	0.107992	P51532;A7E2E1;Q9HBD4;B9EGQ8;A0A0A0MT49;B3KNW7;B4E0F1;B4DSI8;Q59FZ6;A5D6X0;A0A0U1RRF5;A0A0U1RRD6;A0A0U1RRF8;A0A0A0MSS5;F6UH26;A0A0U1RQU0;A0A0U1RR09;F6XE55;A0A0U1RQW7;A0A0U1RRN2;B1ALG1;A0A0U1RR83;A0A0U1RQX3;F6T8Q0;B1ALG2;A0A0U1RR26;B4DNT1;Q8N9Q1;B1ALF6;K7EP28	P51532;A7E2E1;Q9HBD4;B9EGQ8;A0A0A0MT49;B3KNW7;B4E0F1;B4DSI8;Q59FZ6	Transcription activator BRG1	SMARCA4
21.7408	21.92	21.8921	21.2417	19.8555	19.8564	14576000	4	282750	370490	281690	123140	116370	150690	2	1.52191	1.53312	G3XAN4;Q6FHU7;Q6FHL3;Q15629;A8K032	G3XAN4;Q6FHU7;Q6FHL3;Q15629;A8K032	Translocating chain-associated membrane protein 1	TRAM1
24.7862	24.2116	23.2485	24.5355	27.458	27.0526	851730000	64	642710	391640	144800	344640	12314000	9181700	23	1.04567	-2.2666	Q68CQ4;A8K0P8;B3KVX2;H7C2R4	Q68CQ4;A8K0P8	Digestive organ expansion factor homolog	DIEXF
24.2338	24.2322	24.5076	23.9106	22.1697	22.5269	91532000	11	384700	329070	331680	267780	219470	262060	1	1.26765	1.45551	B4DYT5;Q0IIN7;Q569F6;Q9Y6Q9;A8K0W8;Q59EE8	B4DYT5;Q0IIN7;Q569F6;Q9Y6Q9;A8K0W8;Q59EE8	Nuclear receptor coactivator 3	NCOA3
24.2374	24.2113	24.0282	23.4122	22.6908	22.4191	83734000	15	1198000	2388900	1362800	1472800	1681100	1200300	4	1.9128	1.31829	Q5U0N1;Q15773;A8K1F4;F5H0Y3	Q5U0N1;Q15773;A8K1F4	Myeloid leukemia factor 2	MLF2
23.002	23.3504	23.6862	19.508	19.5757	22.0467	39232000	7	695050	644640	524180	160640	182380	245080	4	1.58806	2.9694	Q9BVV7;A8K1K8;J3QRI1	Q9BVV7;A8K1K8;J3QRI1	Mitochondrial import inner membrane translocase subunit Tim21	TIMM21;C18orf55
21.9888	22.0283	21.9924	22.0786	21.3914	20.8285	24714000	11	105900	100760	89669	101930	168540	101170	3	0.721321	0.570325	A8K2R3;O60341;R4GMP9	A8K2R3;O60341;R4GMP9	Lysine-specific histone demethylase 1A	KDM1A
22.4054	23.4806	23.4712	22.5427	18.9216	19.5782	30266000	10	112800	326980	187300	62361	0	31184	6	1.11435	2.7716	A8K321;B4DZ55;Q6ZXV5	A8K321;B4DZ55;Q6ZXV5	Transmembrane and TPR repeat-containing protein 3	TMTC3
21.3564	22.1769	21.7212	22.6799	20.3977	20.7569	22963000	8	66063	137050	83440	173660	73463	207060	5	0.251166	0.473321	B7Z2Z1;B7ZLP5;Q15424;A8K329;B7Z1C7;B7Z2F6;B7Z5X3;B7Z959;K7EII0;K7ES42;B7Z2H3	B7Z2Z1;B7ZLP5;Q15424;A8K329;B7Z1C7;B7Z2F6;B7Z5X3;B7Z959	Scaffold attachment factor B1	SAFB
21.6821	21.715	21.4997	21.3833	22.2166	21.6673	32250000	9	66513	53997	49600	57299	333570	245270	4	0.185865	-0.123467	G3V1S1;B3KTH1;B3KRG2;P19447;A8K359;Q53HW5	G3V1S1;B3KTH1;B3KRG2;P19447;A8K359;Q53HW5	TFIIH basal transcription factor complex helicase XPB subunit	ERCC3
21.1422	21.3012	21.2134	20.2826	21.0013	18.9278	15338000	5	65094	54883	47866	31315	133370	82022	3	0.877105	1.14834	P16435;Q63HL4;B2R6E5;A8K3B4;Q59ED7;E7EMD0;B4DDH3;B4E305;B4DKM8;B4DJI8;H0Y4R2	P16435;Q63HL4;B2R6E5;A8K3B4;Q59ED7;E7EMD0;B4DDH3;B4E305;B4DKM8;B4DJI8;H0Y4R2	NADPH--cytochrome P450 reductase	POR;DKFZp686G04235
23.5466	22.8377	22.7478	23.147	23.4944	23.4827	91732000	16	395380	122130	94819	267210	1079200	821000	7	0.524672	-0.330613	P50991;A8K3C3;B7Z9L0;B7Z2Z8;B7Z2F4	P50991;A8K3C3;B7Z9L0;B7Z2Z8;B7Z2F4	T-complex protein 1 subunit delta	CCT4
23.0702	21.6783	21.8916	23.0581	22.415	22.5643	52658000	19	283900	47114	62079	259430	601450	444680	8	0.418151	-0.465789	B4DQY1;B4DDF7;P30153;A8K7B7;A8K3H8;B4DE69;B3KQV6;Q8NB89;B4E1Q0;C9J9C1;E9PH38;P30154;A8K8B0;E9PPI5;E9PNM7;E9PHZ6	B4DQY1;B4DDF7;P30153;A8K7B7;A8K3H8;B4DE69;B3KQV6;Q8NB89;B4E1Q0;C9J9C1	Serine/threonine-protein phosphatase 2A 65 kDa regulatory subunit A alpha isoform	PPP2R1A
22.2342	22.5921	22.3059	21.7208	19.5177	19.5205	18427000	6	240550	192190	124440	38017	0	40228	3	1.33927	2.12438	P18031;A8K3M3;B4DSN5	P18031;A8K3M3;B4DSN5	Tyrosine-protein phosphatase non-receptor type 1;Tyrosine-protein phosphatase non-receptor type	PTPN1
26.8037	26.4163	26.2357	27.1785	27.9806	27.7946	1665000000	36	23887000	14596000	10916000	25606000	114250000	88237000	1	1.77679	-1.16597	A8K3Q9	A8K3Q9
22.869	22.2419	23.1832	22.9432	24.18	23.6675	122070000	24	189320	120730	105730	232830	2669300	1768200	9	0.853543	-0.832196	Q6LES9;P40937;A8K3S0;Q59GW7;A8K4Z2;C9JH72;F5H304;F5H5S0;F5H0U6;E9PEP3	Q6LES9;P40937;A8K3S0;Q59GW7;A8K4Z2	Replication factor C subunit 5	RFC5
23.7964	23.0637	22.9954	24.5066	21.404	21.0324	57947000	14	949130	585840	532940	1201100	326090	268020	4	0.357541	0.970846	Q8NFH5;A8K3Z5;C9IYQ7;F8WCF5;F8WEL4;A8K0N6;C9JIY9	Q8NFH5;A8K3Z5;C9IYQ7;F8WCF5;F8WEL4;A8K0N6	Nucleoporin NUP53	NUP35
25.8014	26.3131	26.2857	25.696	23.5761	23.7113	288960000	33	3269700	4156400	2964300	2930100	1540700	1191900	11	1.20354	1.80554	Q6PUJ7;P35232;A8K401;Q53FV0;Q6FHP5;C9JW96;C9JZ20;E7ESE2;E9PCW0;D6RBK0;Q9BSE8;A8K9G2	Q6PUJ7;P35232;A8K401;Q53FV0;Q6FHP5;C9JW96;C9JZ20;E7ESE2;E9PCW0	Prohibitin	PHB
26.219	24.583	24.6711	25.9083	26.1807	25.8984	544580000	52	8128800	1679300	1472100	5933300	21429000	15816000	11	0.709735	-0.838125	V9HWF5;P62937;A8K486;B2RE56;B4DM82;Q71V99;F8WE65;C9J5S7;E5RIZ5;Q9Y536;P0DN26;F5H284;A0A0H2UH34;A0A0B4J2A2;A0A075B767;A0A075B759;P0DN37;B2RXF3	V9HWF5;P62937;A8K486;B2RE56;B4DM82;Q71V99;F8WE65;C9J5S7	Peptidyl-prolyl cis-trans isomerase A;Peptidyl-prolyl cis-trans isomerase A, N-terminally processed;Peptidyl-prolyl cis-trans isomerase	PPIA
22.6193	22.8304	22.9194	23.4493	22.0532	22.3767	46999000	11	174010	175000	129890	273130	160400	233890	7	0.140165	0.163296	P56192;A8K492;B4E0E9;B4DF61;H0YHV5;H0YIC2;A0A024RBA2	P56192;A8K492;B4E0E9;B4DF61	Methionine--tRNA ligase, cytoplasmic	MARS
20.4762	20.4466	20.4242	20.6403	22.206	21.8442	24640000	8	0	22575	18330	85393	445740	454630	5	1.10683	-1.11453	Q9BXS6;A8K4B4;H0YMD2	Q9BXS6;A8K4B4;H0YMD2	Nucleolar and spindle-associated protein 1	NUSAP1
27.8119	27.8366	27.6192	28.2281	28.637	28.6146	2847600000	102	23542000	28319000	15510000	29757000	115770000	103500000	15	2.10496	-0.737358	Q6NZ55;P26373;A8K4C8;J3QSB4;H3BTH3;J3KS98;B4DGL7;O60250;H3BUK8	Q6NZ55;P26373;A8K4C8;J3QSB4	60S ribosomal protein L13	RPL13
25.4653	25.5975	25.7927	26.3848	25.2873	25.3884	448690000	66	3974000	3773500	3705100	7103600	9587500	9247500	7	0.0656215	-0.068353	Q59H57;B4DR70;A8K4H1;Q8TBR3;Q6IBQ5;P35637;Q13344;H3BPE7;Q70T18	Q59H57;B4DR70;A8K4H1;Q8TBR3;Q6IBQ5;P35637;Q13344;H3BPE7;Q70T18	RNA-binding protein FUS	FUS
21.3962	21.5023	21.6856	20.8077	20.1269	20.1261	11005000	7	181080	184570	176180	116190	65169	62872	2	2.07815	1.17447	Q53HG5;Q15006;A8K4K9;H0YAS9	Q53HG5;Q15006;A8K4K9;H0YAS9	ER membrane protein complex subunit 2	EMC2
23.5775	22.9442	19.5178	23.1258	26.6009	25.511	387620000	39	120020	57376	21297	109160	3666200	1563400	24	0.878191	-3.06606	Q14146;A8K4P8;Q6PCC8;Q5VYD0	Q14146;A8K4P8;Q6PCC8	Unhealthy ribosome biogenesis protein 2 homolog	URB2
25.8185	25.8993	25.9974	26.0963	24.6778	24.815	359980000	42	3957200	3813700	2956900	3854200	4207900	3708800	10	0.712112	0.708722	Q5QPL9;A8K4T9;Q9UKM9;Q53GL6;B4DSJ1;Q5QPM1;Q5QPM2;Q5QPM0	Q5QPL9;A8K4T9;Q9UKM9;Q53GL6;B4DSJ1;Q5QPM1;Q5QPM2;Q5QPM0	RNA-binding protein Raly	RALY
24.4331	25.2382	25.2653	24.0864	23.8055	23.2026	152620000	15	1043600	1572000	1113500	588160	1228900	812880	6	1.5613	1.28071	Q9BTT5;Q16795;A8K4V2;F5H0J3;F5GY40	Q9BTT5;Q16795;A8K4V2	NADH dehydrogenase [ubiquinone] 1 alpha subcomplex subunit 9, mitochondrial	NDUFA9
26.5192	26.1414	26.1866	26.1036	26.5028	26.1755	722910000	40	14819000	8448700	8496300	8849800	48811000	31060000	7	0.0433912	0.0217698	P62266;A8K517;D6RD47;D6RDJ2;D6RIX0;D6R9I7	P62266;A8K517;D6RD47	40S ribosomal protein S23	RPS23
24.42	24.5335	24.6462	24.501	24.8062	24.5352	208340000	50	551570	468370	416180	500070	1761600	1262600	15	0.279236	-0.0809129	Q53FG5;P33992;B1AHB0;A8K521;B4DQ39;B1AHB1;B4DVK5;B3KVF0;Q59F49;B1AHB2;B1AHA9	Q53FG5;P33992;B1AHB0;A8K521;B4DQ39;B1AHB1;B4DVK5;B3KVF0;Q59F49	DNA replication licensing factor MCM5	MCM5
25.3613	24.8768	25.2468	25.5692	26.5048	26.3243	531450000	38	1765400	847910	771290	801760	6116500	3682700	14	1.40664	-0.97117	Q8IZL8;A8K548;C9JFV4;B4DR36;E7EV54;B4DEX7;O15451;I3L445;I3L1P4;I3L4M7;I3L4P1	Q8IZL8;A8K548;C9JFV4;B4DR36;E7EV54;B4DEX7;O15451	Proline-, glutamic acid- and leucine-rich protein 1	PELP1
22.5271	22.8018	22.576	24.0145	22.1923	22.0316	52614000	12	327880	248020	147070	730630	504230	433710	5	0.0600744	-0.111185	B4DW90;Q53HM6;Q12874;B3KY12;A8K7V1;A8K566	B4DW90;Q53HM6;Q12874;B3KY12;A8K7V1;A8K566	Splicing factor 3A subunit 3	SF3A3
23.9345	24.1639	23.7452	24.5805	23.3506	22.9442	100830000	27	189480	207490	121540	347680	253230	173280	14	0.252883	0.322808	A8K583;Q14966;D6W5H1;A0A096LPH6;B4DF54;B4E187;A0A096LPI0;A0A096LPB4;Q6ZQV0;Q57Z90;A0A096LNR2;A0A096LNX0;A0A096LNQ0;C9JWN0	A8K583;Q14966;D6W5H1;A0A096LPH6;B4DF54;B4E187	Zinc finger protein 638	ZNF638
26.3161	25.8027	25.8874	26.9413	25.92	25.7607	583530000	32	5065500	3035600	2756200	7646800	10673000	9725100	8	0.195941	-0.205312	Q59GY3;Q13247;A8K588;V9HVZ0;B5BU15;A0A0D9SEM4;Q53F45;Q08170;A8K644;B4DEM8;Q59EF5;A0A0D9SGD2;B4DJK0;B4DUA4	Q59GY3;Q13247;A8K588;V9HVZ0	Serine/arginine-rich splicing factor 6	SRSF6
24.6465	24.7232	24.7558	24.7822	23.1637	22.8726	140360000	27	1648700	1709000	1417100	2019200	1174200	804610	4	0.861655	1.10229	Q2TSD2;Q01085;A8K5C4;O15187;E7ETC0;A6NKZ9;E7ETJ9;C9JTN7;B4E0E5;H7BY49;B4DHS3;Q59G49;Q49AS9;F8WE16	Q2TSD2;Q01085;A8K5C4;O15187;E7ETC0;A6NKZ9;E7ETJ9;C9JTN7	Nucleolysin TIAR	TIAL1;TIA1
21.3051	21.4071	21.5892	21.4977	20.9108	20.7422	19002000	6	147280	137500	125340	140250	311250	256140	3	0.720197	0.383553	A8K5D5;P49406;A0A0A0MRF4;S4R455;S4R3W9;B4DIG4	A8K5D5;P49406;A0A0A0MRF4	39S ribosomal protein L19, mitochondrial	MRPL19
21.6189	19.5746	20.3684	21.6198	21.4471	21.0878	16959000	8	89038	0	14341	102140	108100	170920	4	0.632927	-0.864241	V9HW72;P31948;A8K690;F5H783;F5GXD8	V9HW72;P31948;A8K690;F5H783	Stress-induced-phosphoprotein 1	STIP1
22.1195	22.0793	21.939	22.6925	20.7639	21.1035	25612000	10	102140	54099	46133	95290	63702	65502	4	0.368553	0.525972	F5H658;B7Z8F4;Q86YB2;Q86X36;Q14562;A8K6J9;B4DFD7	F5H658;B7Z8F4;Q86YB2;Q86X36;Q14562;A8K6J9;B4DFD7	ATP-dependent RNA helicase DHX8	DHX8
20.69	20.3307	21.6574	21.6323	21.8543	21.3645	25020000	5	40343	38955	24792	66951	161230	99112	5	0.795209	-0.724333	Q6PD62;A8K6X9;H0YCE8	Q6PD62;A8K6X9;H0YCE8	RNA polymerase-associated protein CTR9 homolog	CTR9
21.5566	20.4476	21.2271	21.9105	21.2935	21.081	21369000	7	67296	31554	27248	79419	142380	116650	4	0.354333	-0.351261	B7Z8H0;Q96F82;Q13415;A8K794	B7Z8H0;Q96F82;Q13415;A8K794	Origin recognition complex subunit 1	ORC1L;ORC1
23.0558	23.0054	20.2629	22.8515	25.7954	25.1211	249440000	20	299200	174470	94639	225040	4918100	3882600	12	0.902806	-2.48131	Q9Y6V7;A8K7A1;Q69YV6;Q9NVY6;M0QXD4;M0R1S3;M0QZC0;M0R0K1	Q9Y6V7;A8K7A1	Probable ATP-dependent RNA helicase DDX49	DDX49
25.2045	24.5481	24.5924	25.3651	25.5502	25.659	356020000	35	1884700	1202200	929470	1468900	6140200	6175700	11	1.50429	-0.743127	Q7Z726;P52292;A8K7D9;J3QLL0;J3KS65;J3QL07	Q7Z726;P52292;A8K7D9;J3QLL0;J3KS65	Importin subunit alpha;Importin subunit alpha-1	KPNA2
26.7582	25.5709	25.5487	26.417	26.6663	26.284	729710000	65	5077100	1307000	1222700	3561100	11973000	8585300	14	0.526408	-0.496478	P60842;A8K7F6;A8K088;J3KT12;Q59F68;J3KTB5;J3QS69;J3QL43;J3QR64;B4DNH2;E7EQG2;Q14240;J3QLN6;J3KSZ0;J3QKZ9;B4E047;J3KS25;Q9NZE6;J3KTN0;B4DKP9;B4DJX6;J3KSN7;Q96B07;J3KT04;J3KS93;E7EMV8;Q86WD0;B4E102;D3DSD6	P60842;A8K7F6;A8K088;J3KT12;Q59F68;J3KTB5;J3QS69;J3QL43;J3QR64;B4DNH2;E7EQG2;Q14240;J3QLN6;J3KSZ0	Eukaryotic initiation factor 4A-I;Eukaryotic initiation factor 4A-II	EIF4A1;EIF4A2
21.1332	21.3548	22.1349	21.4097	20.7587	20.8659	17896000	7	236330	276100	275080	303830	339900	358390	2	0.657596	0.529535	Q9H9P7;Q59H84;B7Z371;E7EW69;Q9P0V9;A8K7M3;E7EX04;B5ME97;F5GYV2;F5H1F2;Q9Y3S8;Q9NSH2;B7Z277	Q9H9P7;Q59H84;B7Z371;E7EW69;Q9P0V9;A8K7M3;E7EX04;B5ME97;F5GYV2;F5H1F2;Q9Y3S8;Q9NSH2;B7Z277	Septin-10	SEPT10;DKFZp564M1416;DKFZp547B243
24.4477	23.7154	23.0548	24.0926	26.7352	27.4882	756650000	35	787880	505660	228670	905200	18568000	18828000	2	1.00419	-2.36597	A8K818;Q05BI1	A8K818;Q05BI1		CD3EAP
21.6061	21.4884	20.1623	22.4602	23.9195	22.6906	59853000	14	52404	39523	11951	354640	1014000	665050	5	1.39522	-1.93787	Q96SB4;A8K8B2;A0A024RCU9;H3BLV9	Q96SB4;A8K8B2;A0A024RCU9;H3BLV9	SRSF protein kinase 1	SRPK1
26.0441	25.2525	24.858	26.6036	28.3135	28.2525	1880900000	100	1350700	727200	333990	1931700	25938000	25038000	29	1.62112	-2.3383	Q8WTT2;A8K905;B4DXL4	Q8WTT2;A8K905	Nucleolar complex protein 3 homolog	NOC3L
25.3829	24.7663	24.9303	26.1986	23.8037	24.2215	228600000	19	1133600	1056000	1003000	1405700	1147100	978240	7	0.138523	0.285235	Q9H307;A8K964;G3V5F0;G3V579;B4E392;B4DTD4	Q9H307;A8K964	Pinin	PNN
28.7589	28.0789	27.5851	28.7461	31.318	31.2988	14093000000	194	12401000	5721100	2859900	10726000	224980000	197910000	39	1.18292	-2.31333	O00567;A8K9K6;A0PJ92;Q5JXT2;H0YDU4;H0Y653;Q9BSN3	O00567;A8K9K6;A0PJ92	Nucleolar protein 56	NOP56
22.6919	22.5337	22.3013	22.9281	24.2436	24.0607	111820000	21	480740	210580	161000	430790	2314600	2614700	7	1.35286	-1.23516	Q9UNQ2;A8K9K8;A0A0C4DGB1;B4DRY2;D6RCL3	Q9UNQ2;A8K9K8;A0A0C4DGB1;B4DRY2	Probable dimethyladenosine transferase	DIMT1
23.7181	23.8087	23.9305	24.0026	22.9696	23.1557	93522000	22	238170	240970	207330	210880	356610	386780	11	0.614513	0.443151	Q7Z2W4;A8K9U6;C9J6P4;Q05DV5;H7C5K1	Q7Z2W4;A8K9U6;C9J6P4	Zinc finger CCCH-type antiviral protein 1	ZC3HAV1
24.9264	24.8149	24.7486	24.8998	24.4156	24.0346	196690000	42	692280	558890	374580	595320	1187000	776750	16	0.674753	0.379922	X5D2J9;Q499G6;X5D939;X5DNP5;A8K9W7;B4DH52;X5DR09;P78347;B4DRA9;X5D7Q9;A0A0A0VEB4;B4DM07;A0A087WW90;A0A0D9SF80;Q86UP8;Q6EKJ0;A0A0A0MSY2	X5D2J9;Q499G6;X5D939;X5DNP5;A8K9W7;B4DH52;X5DR09;P78347;B4DRA9	General transcription factor II-I	GTF2I
25.3344	24.6894	23.8995	25.5205	28.0786	28.2439	1530300000	100	945940	506530	208550	1149200	18751000	18709000	36	1.27112	-2.63991	P78316;A8KA74;E9PFK5;Q96GC8	P78316;A8KA74;E9PFK5;Q96GC8	Nucleolar protein 14	NOP14
24.1766	24.4217	24.3542	23.9252	22.4003	22.3959	90098000	22	1404700	1505700	1206100	1133900	1038600	641640	4	1.28588	1.41033	A8KA83;Q9P0L0;J3QKM9;Q59EZ6	A8KA83;Q9P0L0	Vesicle-associated membrane protein-associated protein A	VAPA
23.9296	23.8979	23.2083	23.1306	20.9923	21.0708	52372000	8	3587000	2747100	2806300	1639300	1165400	1147900	2	1.23826	1.94737	J3KNR6;P48651;A8KAH1	J3KNR6;P48651;A8KAH1	Phosphatidylserine synthase 1	PTDSS1
24.8559	25.17	24.8279	24.2611	23.5407	23.7125	164470000	15	2581000	3183600	2237000	1723100	3731100	2991200	2	1.99047	1.1132	P62834;A8KAH9;Q5U0C3;A0A075B6Q0;F5H004;F5GX62;Q9BXV4;F8WBC0;F5H4H0;F5GYH7;F5H077;F5GWU8;F5H491;F5H0B7;F5H500;F5H6R7;F5GYB5	P62834;A8KAH9;Q5U0C3;A0A075B6Q0	Ras-related protein Rap-1A	RAP1A
26.6458	26.6638	26.6871	27.1673	25.7293	25.5318	664640000	103	2005500	1614900	1457800	2839400	2519700	1870700	24	0.434268	0.522816	B4DZB1;B3KX19;Q6IBM8;Q15029;A8KAP3;Q8IXJ3;B3KWY2;K7EP67;K7EJ74;K7EIT3	B4DZB1;B3KX19;Q6IBM8;Q15029;A8KAP3;Q8IXJ3;B3KWY2	116 kDa U5 small nuclear ribonucleoprotein component	U5-116KD;EFTUD2;SNRP116
23.6059	22.6933	22.7284	22.9067	23.6854	23.4454	91277000	19	631970	227410	182940	313660	1623000	1367500	7	0.374288	-0.336613	Q5T6L4;P00966;A8KAP9;Q5T6L6;A0A0S2Z3B6;A0A0S2Z3D8;Q5T6L5;B4E395;Q8NFZ7;A0A0S2Z3F1	Q5T6L4;P00966;A8KAP9;Q5T6L6;A0A0S2Z3B6;A0A0S2Z3D8;Q5T6L5	Argininosuccinate synthase	ASS;ASS1
22.9089	23.4091	23.0836	22.0213	20.6212	20.2914	32633000	14	499790	554130	347220	178030	147520	86289	6	1.76275	2.15588	Q68CX8;A8KAQ6;Q9Y679;B4E3W1	Q68CX8;A8KAQ6;Q9Y679;B4E3W1	Ancient ubiquitous protein 1	DKFZp686P12272;AUP1
20.4611	19.3104	19.661	20.4553	21.0321	20.756	11955000	5	17100	10424	7483.8	27112	150050	119910	2	1.16234	-0.936989	A8MX75;P18074;K7ENL1;K7EIT8;Q6ZNQ5;Q2TB79;E7EVE9	A8MX75;P18074;K7ENL1;K7EIT8;Q6ZNQ5;Q2TB79;E7EVE9	TFIIH basal transcription factor complex helicase XPD subunit	ERCC2
22.2455	20.6422	21.3208	22.0596	24.4954	23.6775	103770000	26	67250	42660	28584	65944	1381700	827070	12	1.10656	-2.00796	Q49AG4;G3V1J5;Q9Y2L1;A8QI98;A0A024R643;F2Z2C0;B3KM83	Q49AG4;G3V1J5;Q9Y2L1;A8QI98;A0A024R643;F2Z2C0	Exosome complex exonuclease RRP44	DIS3
24.0731	24.1695	24.0802	24.5479	24.0105	24.0125	148500000	44	241830	213650	148910	413420	632950	633850	16	0.172508	-0.0827173	Q9UQE7;Q86VX4;B0AZQ4	Q9UQE7;Q86VX4;B0AZQ4	Structural maintenance of chromosomes protein 3	SMC3
22.9977	22.0089	22.6504	23.1429	23.4739	23.8602	88841000	19	168470	49092	172300	294290	952290	1139800	9	1.23941	-0.940016	B0AZS5;O00139;B4DM85;D6R9M0;H0Y5Z9;H0Y8H2	B0AZS5;O00139;B4DM85	Kinesin-like protein KIF2A	KIF2A
22.3387	19.9454	19.983	21.9255	21.4726	21.5438	28045000	7	491490	0	119660	200870	672880	384730	6	0.481974	-0.891569	B0AZV0;Q9Y3F4;H0YH33	B0AZV0;Q9Y3F4	Serine-threonine kinase receptor-associated protein	STRAP
23.8602	24.2151	24.0436	23.7932	22.4483	22.3407	79062000	18	292160	297450	190680	190890	191930	133000	8	1.15885	1.17889	E9PDF6;O43795;B0I1S9;B3KQI2;H7C2Y7;A0A0U1RRI3;G3V342;B4DTV4;Q9UBC5;B2R643	E9PDF6;O43795;B0I1S9;B3KQI2	Unconventional myosin-Ib	MYO1B
22.0143	22.3224	22.3278	21.7803	20.7366	20.5348	23709000	11	186210	199210	164890	138400	214180	174800	3	1.4044	1.20429	W0HJ78;Q9UH17;B0QYD3;B7ZLZ1;P31941;A0A0K0MJ49;A0A0K0MJ25	W0HJ78;Q9UH17;B0QYD3;B7ZLZ1;P31941;A0A0K0MJ49	DNA dC->dU-editing enzyme APOBEC-3B;DNA dC->dU-editing enzyme APOBEC-3A	APOBEC3B;APOBEC3A
22.7951	23.0802	23.2998	23.4964	22.1554	22.5697	62138000	21	367540	349140	430000	850510	610220	1047800	4	0.306515	0.317846	B0QYK0;Q01844;A0A0D9SFL3;C9JGE3;H7BY36;A9Z0R7;Q71E78;C3UMV4;C3UMV3;C3UMV2	B0QYK0;Q01844;A0A0D9SFL3;C9JGE3;H7BY36	RNA-binding protein EWS	EWSR1
26.1597	26.1269	25.7457	25.9465	27.9337	27.9346	1470600000	85	2758000	1940100	1257800	2223700	26555000	24089000	24	0.868158	-1.26082	O15213;B0UZZ8;A0A1U9X8W1;A0A1U9X8U7;A0A1U9X8U3;B4DP15;B4DNI0;A8K806;A8K9A1;H0Y6G3;A0A140T9L0;A0A0G2JJL1	O15213;B0UZZ8;A0A1U9X8W1;A0A1U9X8U7;A0A1U9X8U3;B4DP15;B4DNI0;A8K806;A8K9A1;H0Y6G3;A0A140T9L0;A0A0G2JJL1	WD repeat-containing protein 46	WDR46
22.9658	22.9195	22.685	24.3916	23.6549	23.8656	105150000	17	792440	418290	388210	2243400	3104700	3568200	7	2.03973	-1.11396	P39019;B0ZBD0;Q8WVX7;M0R2L9;M0QXK4;M0QYF7;M0R140;A0A075B6E2	P39019;B0ZBD0;Q8WVX7;M0R2L9;M0QXK4;M0QYF7;M0R140	40S ribosomal protein S19	RPS19
19.926	19.743	20.6306	21.446	22.4244	22.4432	34541000	7	193880	209540	73142	261090	2053200	1526800	4	2.03219	-2.00464	B4DUU3;B4DDK7;Q8TAD8;B1AK66;B4DLV6	B4DUU3;B4DDK7;Q8TAD8;B1AK66;B4DLV6	Smad nuclear-interacting protein 1	SNIP1
25.1752	24.6149	24.5395	25.2809	25.161	24.9083	280350000	33	1194100	579860	484130	1126800	3102700	2273400	11	0.675902	-0.340237	B1ANR0;Q13310;Q6IQ30;H0Y5F5;Q15164;H0YEU6;Q147Y3;Q3B867;Q53GL4;Q59GZ7;B1ANR1;H0YEQ8;H0YCC8;H0Y6X6;P0CB38	B1ANR0;Q13310;Q6IQ30;H0Y5F5;Q15164	Polyadenylate-binding protein 4	PABPC4
28.5395	28.4139	28.3328	28.4144	29.0477	28.7434	3421200000	93	24360000	17869000	13421000	28419000	66038000	63716000	22	0.729122	-0.306449	Q96IR1;P62701;B2R491;Q53HV1;C9JEH7;A4FU11;Q8TD47;Q496E4;P22090;B7Z1M6;Q53HI6	Q96IR1;P62701;B2R491;Q53HV1	40S ribosomal protein S4, X isoform	RPS4X
24.8514	19.3934	20.6266	25.0832	26.4238	26.4151	495860000	13	3944000	1582400	1347800	4387100	29985000	29590000	6	1.1947	-4.35022	P62899;B2R4C1;H7C2W9;C9JU56;B7Z4E3;B7Z4C8;B8ZZK4;Q76N53	P62899;B2R4C1;H7C2W9;C9JU56;B7Z4E3;B7Z4C8;B8ZZK4	60S ribosomal protein L31	RPL31
23.1128	22.0215	22.3543	22.6265	21.7794	22.2871	44480000	14	1256800	350380	387730	593620	568430	2403000	2	0.260199	0.265209	P06702;B2R4M6	P06702;B2R4M6	Protein S100-A9	S100A9
29.059	28.6016	28.439	30.889	30.6604	30.3964	10978000000	114	95459000	52233000	40770000	311890000	770820000	558450000	15	2.94547	-1.94875	P62805;B2R4R0;Q0VAS5;Q6B823	P62805;B2R4R0;Q0VAS5	Histone H4	HIST1H4A;HIST1H4L;HIST1H4H
23.7088	23.5793	22.3726	24.3475	25.6015	25.5944	294420000	15	3867200	3194200	1744600	5491300	52245000	31598000	4	1.52065	-1.9609	P62857;B2R4R9	P62857;B2R4R9	40S ribosomal protein S28	RPS28
26.4895	26.4417	26.3795	26.2647	26.1857	25.7287	645390000	42	13043000	10716000	7802100	9563800	25288000	14260000	9	1.04163	0.377197	P62244;B2R4W8;I3L3P7;A8K7H3;I3L246;H3BN98;H3BV27;H3BT37;I3L303;H3BVC7	P62244;B2R4W8;I3L3P7;A8K7H3;I3L246	40S ribosomal protein S15a	RPS15A;hCG_1994130
28.8408	28.7626	28.7822	29.7713	27.9021	27.8045	3304700000	118	35676000	28122000	22059000	64951000	38794000	30712000	2	0.179658	0.302562	G3V4W0;B4DY08;B2R5W2;G3V4C1;B3KX96;G3V2D6;G3V251;B4DQQ2;O60812;B2RXH8;A0A0G2JNQ3;G3V5X6;G3V3K6;G3V5V7;P0DMR1;B7ZW38;A0A0G2JPF8;D3DPI2;B4DMJ1;B4DSU6;G3V4M8;Q6PKD2;G3V2H6;Q569J8	G3V4W0;B4DY08;B2R5W2;G3V4C1;B3KX96;G3V2D6;G3V251;B4DQQ2;O60812;B2RXH8;A0A0G2JNQ3	Heterogeneous nuclear ribonucleoprotein C-like 1	HNRNPC;HNRNPCL1;LOC440563
23.5953	23.393	23.4749	24.294	23.8816	23.6318	111590000	19	519120	501050	376310	822170	1374900	1478500	7	1.04286	-0.448078	Q9UK43;Q95HA6;Q13123;B2R5Y4;Q9Y3Z5;D6REL4;Q9H4P6;E7EQZ7;B4DEH2;D6RCQ4;D6RAY9	Q9UK43;Q95HA6;Q13123;B2R5Y4;Q9Y3Z5;D6REL4;Q9H4P6;E7EQZ7	Protein Red	CSA2;IK;DKFZp564B112
26.1285	25.5953	25.43	26.6528	26.7747	27.0736	838030000	39	9811600	5442900	3317900	16348000	41320000	43478000	11	1.9835	-1.11576	P84103;B2R6F3;A0A087X2D0	P84103;B2R6F3;A0A087X2D0	Serine/arginine-rich splicing factor 3	SRSF3;SFRS3
21.4494	22.4005	20.72	22.083	21.5492	21.3367	26805000	5	318260	416600	193100	315580	624630	568650	2	0.0883989	-0.133008	C9J3L8;C9J5W0;P43307;B2R6N9;E9PAL7;C9IZQ1	C9J3L8;C9J5W0;P43307;B2R6N9;E9PAL7;C9IZQ1	Translocon-associated protein subunit alpha	SSR1
22.6774	20.9986	21.6312	22.5784	25.2306	25.5164	223930000	31	93423	37042	33575	134610	3099500	2200200	15	1.19016	-2.67279	Q7Z2T5;B2R713;B4DXX1	Q7Z2T5;B2R713;B4DXX1	TRMT1-like protein	TRMT1L
24.4504	24.6477	24.3158	24.5509	23.8161	23.7076	153160000	42	644800	698650	343640	849610	1333400	1070400	10	0.724841	0.44643	B4DM28;Q53GV6;O43395;B2R791;B4DLS8	B4DM28;Q53GV6;O43395;B2R791;B4DLS8	U4/U6 small nuclear ribonucleoprotein Prp3	PRPF3
22.7138	23.381	23.3914	21.4409	20.7463	20.2913	33535000	8	516470	852210	555780	292170	325710	252240	2	2.35826	2.3359	B7Z4Y0;Q9Y320;B2R7I0	B7Z4Y0;Q9Y320;B2R7I0	Thioredoxin-related transmembrane protein 2	TMX2
24.8566	24.8971	25.0204	25.4004	24.815	24.7915	260580000	51	951000	744110	617300	1596100	2542300	2235400	14	0.140033	-0.0776335	Q6IAP9;Q5T1M7;O43172;B2R7V4;Q59EL4	Q6IAP9;Q5T1M7;O43172;B2R7V4;Q59EL4	U4/U6 small nuclear ribonucleoprotein Prp4	PRPF4
23.9107	23.5387	23.4832	24.2467	23.2151	23.0887	93438000	16	1129700	850900	626380	1415600	1766400	1398500	4	0.118819	0.127385	O75934;B2R7W3;Q53HE3	O75934;B2R7W3;Q53HE3	Pre-mRNA-splicing factor SPF27	BCAS2
21.0791	21.1435	21.0731	20.8081	20.2635	20.8128	13641000	5	78686	75185	55299	36278	116580	125140	2	1.20352	0.470413	B2R858;P26196;Q8IV96	B2R858;P26196;Q8IV96	Probable ATP-dependent RNA helicase DDX6	DDX6
25.1161	24.3509	24.4239	25.3286	25.0169	24.7236	272350000	46	1173300	439550	241960	1704200	2791700	2160200	15	0.584151	-0.392719	Q13263;B2R8R5;M0R0K9;M0R2I3;M0R3C0	Q13263;B2R8R5	Transcription intermediary factor 1-beta	TRIM28
23.3384	22.9462	23.3589	19.5531	21.6088	18.673	38320000	11	550310	232510	389340	214010	252620	103010	4	1.68676	3.26954	K7EMW4;B2RA56;Q969V3;K7ELZ9;A0A0C4DGP7;K7ENM2;K7EQ66	K7EMW4;B2RA56;Q969V3;K7ELZ9;A0A0C4DGP7;K7ENM2	Nicalin	NCLN
22.2182	22.5398	21.7458	23.1029	21.5333	21.4812	32256000	9	102880	116210	65321	199930	130640	118120	7	0.0782541	0.128798	B2RA91;F8VXG7;Q99590;Q05BS8;A0A0A0MTP7;B4DZM2;A0A087WTB7	B2RA91;F8VXG7;Q99590	Protein SCAF11	SCAF11
21.5689	21.5049	20.6672	22.6374	21.2427	21.0622	21865000	8	82289	52470	24695	123270	97653	75139	5	0.279532	-0.400445	O14974;B2RAH5;F8VZN8;A0A024RBF1;F8VW28;H0YHL8;A0A0U1RQZ1;H0YIM2;H0YIS3;H0YIS4;H0YHI8	O14974;B2RAH5;F8VZN8;A0A024RBF1	Protein phosphatase 1 regulatory subunit 12A	PPP1R12A
21.3372	21.4864	21.3713	21.0918	20.6351	20.6812	15969000	6	147180	153110	90377	109280	186300	154240	2	1.76245	0.595566	Q8IWK7;Q15552;Q4FD37;Q9UQR1;Q8TDH4;B2RAI2	Q8IWK7;Q15552;Q4FD37;Q9UQR1;Q8TDH4;B2RAI2	Zinc finger protein 148	ZNF148;tb protein
21.1251	21.2022	21.4621	21.8758	23.4188	23.1967	61165000	19	14960	22283	13824	52694	401780	321010	11	1.47601	-1.56728	P54132;B2RAN0;B7ZKN7;H0YNU5;B7Z2X2;B7Z8C1;Q3B7X0;H0YLV8	P54132;B2RAN0;B7ZKN7;H0YNU5;B7Z2X2	Bloom syndrome protein	BLM
22.3677	21.8354	21.8823	21.7902	21.9301	21.7327	33892000	11	220180	113260	108370	133350	564690	333710	5	0.513696	0.210822	Q9ULX3;B2RAR2;H3BUR4	Q9ULX3;B2RAR2;H3BUR4	RNA-binding protein NOB1	NOB1
24.5127	24.8672	24.745	25.0284	23.8339	23.7238	159490000	29	455250	376390	351240	491950	539660	357970	14	0.523878	0.512917	Q9H2P0;Q6DHZ8;B2RBM8;E9PQK8	Q9H2P0;Q6DHZ8;B2RBM8	Activity-dependent neuroprotector homeobox protein	ADNP
25.736	25.3641	25.4699	25.411	24.6518	24.3653	263340000	33	1462700	910870	810860	1099500	1094100	1205600	12	1.01224	0.71394	Q14974;B2RBR9;J3QR48;B7Z5M1;J3KTM9;B7Z752;J3QKQ5	Q14974;B2RBR9;J3QR48;B7Z5M1;J3KTM9;B7Z752	Importin subunit beta-1	KPNB1
22.3834	22.4896	22.3925	22.6475	25.3357	24.3559	159580000	13	579490	393870	260830	988130	8804900	2271300	5	1.00939	-1.6912	Q9NQT4;B2RC50;M0R050;M0R102	Q9NQT4;B2RC50;M0R050	Exosome complex component RRP46	EXOSC5
22.632	22.4782	22.3275	22.3579	21.2853	21.1255	30565000	11	99006	89009	70111	80073	90579	80646	3	1.05354	0.889672	B4E266;B4DER1;Q9P2J5;B2RCM2;Q9NPU8;Q9HAM7;Q9H8E3;Q9NVP8;Q0VGM8;Q9P0T1;A0A087WXY1;Q6NVI4;Q9NVC0;B3KXA9	B4E266;B4DER1;Q9P2J5;B2RCM2;Q9NPU8;Q9HAM7;Q9H8E3	Leucine--tRNA ligase, cytoplasmic	LARS;DKFZp762P233
23.7489	22.5162	23.7889	24.0897	25.5932	25.5969	292230000	44	448970	144300	284190	364570	4548300	4286500	1	1.25243	-1.74194	B2RD09	B2RD09
22.6778	22.7172	22.9003	21.9547	18.6652	21.8274	30254000	10	144220	181260	143030	48864	82046	72896	5	0.839047	1.94934	B2RDE0;P05165;A0A1B0GUX9;A0A1B0GWA1;A0A1B0GWI4;A0A1B0GU58;A0A1B0GTR1	B2RDE0;P05165;A0A1B0GUX9;A0A1B0GWA1;A0A1B0GWI4;A0A1B0GU58	Propionyl-CoA carboxylase alpha chain, mitochondrial	PCCA
27.2397	26.7283	26.3336	27.4791	29.1645	29.1319	3302900000	95	4919800	2739300	1164400	5744200	49829000	45700000	25	1.38397	-1.82461	B5MCF9;O00541;B2RDF2;B3KXD6;B3KTZ6;H7C267;Q6ZUE0;H7BYY8	B5MCF9;O00541;B2RDF2;B3KXD6;B3KTZ6	Pescadillo homolog	PES1
22.8018	23.4775	23.0468	22.195	21.6425	21.3281	39832000	16	377660	446750	366700	207640	353100	239740	5	1.90387	1.38689	E9PNW8;Q9H600;Q8WVX9;B2RDG1	E9PNW8;Q9H600;Q8WVX9;B2RDG1	Fatty acyl-CoA reductase 1	FAR1
24.8678	25.2064	25.3198	24.3261	22.0158	22.3378	130390000	22	1564700	1804900	1597100	964620	552250	378970	5	1.41761	2.23809	O75477;B2RDK6;D3DR65;B4DPN7;B0QZ43	O75477;B2RDK6;D3DR65;B4DPN7;B0QZ43	Erlin-1	ERLIN1;SPFH1
26.6587	26.8968	27.1288	26.8489	25.4651	25.6934	661150000	73	10623000	8823700	7547400	10016000	9211400	8873800	9	0.928133	0.892261	Q8N1H4;P62995;B2RDQ3;Q68DZ9;Q59GA1;H7BXF3;H7C2L4	Q8N1H4;P62995;B2RDQ3;Q68DZ9;Q59GA1;H7BXF3	Transformer-2 protein homolog beta	TRA2B;DKFZp686F18120
27.1461	26.7917	27.0087	27.6223	27.0479	27.1107	1159700000	68	24487000	19281000	16262000	32020000	47483000	53755000	3	0.594706	-0.278137	Q5RKT7;P62979;B2RDW1;Q8WYN9	Q5RKT7;P62979;B2RDW1;Q8WYN9	Ubiquitin-40S ribosomal protein S27a;Ubiquitin;40S ribosomal protein S27a	RPS27A
22.9083	20.1425	22.1552	22.6901	22.8123	22.5271	45276000	9	141760	0	85100	220250	477960	179230	5	0.494816	-0.94114	B2RDX5;Q53GX7;P26639;B4DKZ9;B3KTN2;Q5M7Z9;D6RCA5;D6R9F8;D6RDJ6	B2RDX5;Q53GX7;P26639;B4DKZ9;B3KTN2;Q5M7Z9	Threonine--tRNA ligase, cytoplasmic	TARS
24.7082	24.6918	24.6005	25.1891	24.7401	24.6591	247250000	52	438960	367390	345080	773870	1812200	1637500	15	0.510084	-0.195892	Q96KR1;B2RNR6;A8K849;H0Y8W1;B3KVS4;B3KP82	Q96KR1;B2RNR6;A8K849	Zinc finger RNA-binding protein	ZFR
28.4076	28.0912	28.1327	28.2405	30.0143	30.0781	4630900000	115	5969600	5520700	4971600	592350	13403000	9463700	53	0.945832	-1.2338	B2RWN5;Q9H583;Q5T3Q7;A0A024R3R7;A2VDI1;B4E263;B7ZAU8;B3KWS1;Q8N7L7;Q6P664;Q96ES5	B2RWN5;Q9H583;Q5T3Q7;A0A024R3R7;A2VDI1;B4E263	HEAT repeat-containing protein 1	HEATR1
27.0367	26.6546	26.116	27.5186	29.4498	29.4396	3963300000	149	3111600	1903200	960070	4075100	49652000	44596000	45	1.46791	-2.20024	B7Z6D5;B3GQE6;Q96GQ7;Q53G15;A0A087X059;Q3MI07;A0A087WYH5	B7Z6D5;B3GQE6;Q96GQ7;Q53G15	Probable ATP-dependent RNA helicase DDX27	DDX27
22.4756	22.5179	23.481	24.0253	22.0403	22.4265	57342000	8	413930	429180	432830	1195100	877590	747170	4	0.00278786	-0.00589244	O95816;B3KN59;B3KM36	O95816;B3KN59;B3KM36	BAG family molecular chaperone regulator 2	BAG2
23.004	23.177	23.0764	23.3231	23.2544	22.7854	69132000	12	401390	383650	293760	431380	866600	765600	3	0.0697372	-0.035148	B3KM81;Q59E88;Q96EY1;Q53G26	B3KM81;Q59E88;Q96EY1;Q53G26	DnaJ homolog subfamily A member 3, mitochondrial	DNAJA3
24.2637	24.5696	24.401	24.0463	23.6083	23.8743	131180000	41	454650	691410	454690	523490	873860	749870	12	1.66799	0.568487	B3KM90;Q9ULW0;Q643R0;Q96FC3	B3KM90;Q9ULW0;Q643R0	Targeting protein for Xklp2	TPX2;HCTP4
27.3188	27.8113	27.4856	25.8052	24.2892	24.4088	667910000	47	13190000	14931000	11068000	4398000	3883400	3908200	9	2.2234	2.70419	Q9NZ01;B3KM97;B3KSQ1;M0R3C3;M0R329;B4DR74;M0QXM3	Q9NZ01;B3KM97;B3KSQ1;M0R3C3	Very-long-chain enoyl-CoA reductase	TECR
26.3351	26.1228	25.9575	26.7144	27.7689	27.7629	1423300000	89	1557000	1130800	712770	1928100	13167000	13852000	30	1.59513	-1.27689	B4DZC3;Q9H0D6;B3KMC9;B4E0B9	B4DZC3;Q9H0D6;B3KMC9;B4E0B9	5-3 exoribonuclease 2	XRN2
27.2085	26.6362	26.1857	27.3268	29.5525	29.3439	3992900000	139	1784600	1114600	548920	2002100	31062000	23987000	43	1.25991	-2.06426	Q5JTH9;B3KMR5;B3KY97;A0A087X1U8;B3KPQ2;H7C1M8;A0A087WYW2;A0A087X0G0	Q5JTH9;B3KMR5;B3KY97	RRP12-like protein	RRP12
24.2997	24.8028	24.8046	23.0382	22.7579	22.1202	93685000	17	1239000	1378000	1519000	632120	536980	550100	4	2.47679	1.99692	P61619;B3KNF6;B4DR61;H7C1Q9;C9JXC6;H7C069;A6NK38;F2Z2C7;A6NIF9;C9JJV4;B3KQ68;F8W776;Q8TC24;Q9H9S3	P61619;B3KNF6;B4DR61;H7C1Q9;C9JXC6;H7C069;A6NK38;F2Z2C7;A6NIF9;C9JJV4;B3KQ68;F8W776;Q8TC24;Q9H9S3	Protein transport protein Sec61 subunit alpha isoform 1;Protein transport protein Sec61 subunit alpha isoform 2	SEC61A1;SEC61A2
24.9052	24.3209	22.402	25.2096	26.9878	28.1528	1080200000	40	1525600	533680	193750	3220700	33973000	32568000	17	1.19675	-2.9074	O75683;B3KNS8	O75683;B3KNS8	Surfeit locus protein 6	SURF6
23.2074	23.1762	23.5545	22.9459	22.295	22.1034	56646000	22	262880	219400	270760	199210	371730	294490	6	1.42532	0.864606	B3KPA6;Q53HR2;P49748;B4DEA8;B3KPX1;J3QRJ8;G3V1M7;K7EMF8;A0A077H1I5	B3KPA6;Q53HR2;P49748;B4DEA8;B3KPX1	Very long-chain specific acyl-CoA dehydrogenase, mitochondrial	ACADVL
28.189	27.4655	27.448	27.7804	28.2078	28.3059	2435300000	128	15470000	6493100	5695200	8394900	37129000	37515000	0	0.608684	-0.397178	B3KT06;B3KPS3;P68363;A8JZY9;B4DDU2	B3KT06;B3KPS3;P68363;A8JZY9;B4DDU2	Tubulin alpha-1B chain	TUBA1B
22.3581	22.404	22.1951	21.754	20.9861	20.8562	25380000	11	220710	197620	150680	155870	204030	174560	1	1.75604	1.12027	B3KPS6;P06241;B3KUV3;A0A0S2Z3Y4;P06239;A0A0S2Z3Y8;Q573B4;B4DZS7;A0A0S2Z3T3	B3KPS6;P06241;B3KUV3;A0A0S2Z3Y4;P06239;A0A0S2Z3Y8;Q573B4;B4DZS7;A0A0S2Z3T3	Tyrosine-protein kinase Fyn;Tyrosine-protein kinase Lck	FYN;LCK
21.1384	19.1139	20.6345	20.9736	20.652	20.5857	11816000	4	93175	24813	0	63042	117750	123200	2	0.287506	-0.441532	B3KQT9;B3KQT2;V9HVY3;P30101;H7BZJ3;B4DJ98	B3KQT9;B3KQT2;V9HVY3;P30101;H7BZJ3;B4DJ98	Protein disulfide-isomerase A3;Thioredoxin	PDIA3
21.6277	21.6684	21.0343	21.6888	21.3892	21.2553	21773000	6	189400	167120	39192	237640	445530	372660	4	0.00133958	-0.000992457	B4DMT5;O00303;B3KSH1;B4DEW9;H0YDT6;E9PQV8;A0A1W2PP79;A0A0D9SEZ9;Q9BX72	B4DMT5;O00303;B3KSH1;B4DEW9	Eukaryotic translation initiation factor 3 subunit F	EIF3F
23.7976	22.9019	23.2513	23.1382	23.5782	23.3336	102350000	20	565060	142410	165700	227250	1579000	1111100	8	0.0386965	-0.0330582	B3KTA3;Q16658;B3KTM9;C9JPH9;C9JFC0;A0A0A0MSB2	B3KTA3;Q16658	Fascin	FSCN1
24.4306	24.5371	24.5241	24.6297	23.5892	23.3158	143530000	27	557520	261130	254530	555980	746150	495360	10	0.745614	0.652425	Q8N163;B3KTJ9;G3V119;H0YB24;E2PSM9;H0YC69;E5RGU7;E5RFJ3;H0YC58;A0A087X2B6;E5RHJ4	Q8N163;B3KTJ9;G3V119;H0YB24;E2PSM9	DBIRD complex subunit KIAA1967	KIAA1967
24.8347	25.51	25.3766	24.8571	23.5813	23.4956	182540000	25	2863300	3492100	2753400	1603200	2498800	2000400	7	1.21978	1.26244	Q8NFH3;B3KTT0;A0PJK4;Q8TEA6;B4E301;F5H0E3;B4DVD1	Q8NFH3;B3KTT0;A0PJK4	Nucleoporin Nup43	NUP43
25.3169	25.4171	25.8914	25.1608	24.5629	24.5178	264690000	45	1221700	1047400	1152700	1019600	1508300	1402700	15	1.36155	0.794594	K7EJE8;K7EKE6;B3KU28;B4DPX0;B3KXS5;P36776;E5KMI6;Q2VPA0;A4VCH6;K7ER27;K7ERR6;K7EQF8;K7ER56	K7EJE8;K7EKE6;B3KU28;B4DPX0;B3KXS5;P36776;E5KMI6;Q2VPA0	Lon protease homolog, mitochondrial;Lon protease homolog	LONP1
20.4137	20.8078	19.8182	22.2655	21.6391	21.2087	18503000	3	97296	0	0	295370	443480	320300	2	1.49461	-1.35785	Q53FG6;Q15427;B3KUJ0	Q53FG6;Q15427;B3KUJ0	Splicing factor 3B subunit 4	SF3B4
23.0868	22.7828	22.9231	22.5449	21.8852	19.8547	35715000	7	621080	618600	564940	424520	483350	263750	2	0.85783	1.50261	B3KVN0;B4DKW1;Q0P512;P11166;Q59GX2;B4DDR6	B3KVN0;B4DKW1;Q0P512;P11166;Q59GX2;B4DDR6	Solute carrier family 2, facilitated glucose transporter member 1	SLC2A1
22.4079	23.4742	23.6071	22.2774	20.9613	20.9513	41176000	7	792680	731190	271750	370280	426070	349170	3	1.41497	1.76635	B3KVY9;Q8TB61	B3KVY9;Q8TB61	Adenosine 3-phospho 5-phosphosulfate transporter 1	SLC35B2
22.009	22.2799	22.2427	22.642	19.8539	19.8838	20048000	5	344460	310760	241350	595920	0	178180	2	0.677257	1.384	B4E0K0;Q5JRG1;H7BYF2;B3KW23;Q9BVL2	B4E0K0;Q5JRG1;H7BYF2;B3KW23;Q9BVL2	Nucleoporin p58/p45	NUPL1
21.6801	21.0828	21.21	21.7039	20.6674	20.5044	16788000	9	102650	72407	106110	141670	203400	103650	3	0.366274	0.365715	B3KWT5;X5D2F4;Q7L576;B3KWV6;H0YL50;Q9NSN1;E7EW33;B7Z217;H7C229;B7Z3H2;B7Z4I3;E7EVJ5;B7Z8N7;Q96F07	B3KWT5;X5D2F4;Q7L576;B3KWV6;H0YL50;Q9NSN1;E7EW33;B7Z217;H7C229;B7Z3H2;B7Z4I3;E7EVJ5;B7Z8N7;Q96F07	Cytoplasmic FMR1-interacting protein 1;Cytoplasmic FMR1-interacting protein 2	CYFIP1;DKFZp761H087;CYFIP2
23.7815	22.3198	22.5842	23.3395	23.5565	23.3279	105250000	32	409090	117980	62766	423250	1649200	1096600	11	0.490104	-0.512757	B4DUR8;B3KX11;P49368;Q59H77;Q2TU64;Q5SZX6;E9PRC8;E9PQ35;Q5SZX9	B4DUR8;B3KX11;P49368;Q59H77;Q2TU64	T-complex protein 1 subunit gamma	CCT3
22.7412	22.1793	20.4588	22.6238	22.74	22.8299	53905000	21	88982	24867	11894	94272	273650	276410	10	0.610686	-0.938121	E9PD53;B3KXX5;Q9NTJ3;B3KVJ5;Q6P169;C9JR83;Q6NSG3;Q58F29;C9JVD8;C9J578;C9J9E4	E9PD53;B3KXX5;Q9NTJ3;B3KVJ5	Structural maintenance of chromosomes protein;Structural maintenance of chromosomes protein 4	SMC4
23.9291	23.6699	23.7135	24.3183	24.6811	24.4676	182080000	47	380500	232570	148100	420940	1839900	1313400	14	2.25282	-0.718181	B3KXZ4;P49736;B7Z8Z6;H0Y8E6;B4DSV5;Q9BWF4;C9J013;C9JZ21;F8WDM3	B3KXZ4;P49736;B7Z8Z6;H0Y8E6;B4DSV5;Q9BWF4	DNA replication licensing factor MCM2	MCM2
25.661	25.7289	25.7792	26.0707	25.0432	25.1206	359420000	62	1264500	1341700	1246500	1931500	2102000	2382800	16	0.396442	0.31153	B4DSH1;Q99459;B3KY60	B4DSH1;Q99459;B3KY60	Cell division cycle 5-like protein	CDC5L
24.0758	24.2142	24.3436	24.4859	22.9816	22.8351	105360000	39	950280	1011900	822470	1103100	1079800	885670	5	0.659979	0.776967	B4DDG3;Q05048;A0A0A0MSZ9	B4DDG3;Q05048;A0A0A0MSZ9	Cleavage stimulation factor subunit 1	CSTF1
25.1503	25.6486	25.3721	23.5681	21.9261	22.0304	142450000	17	2076800	2459700	1634600	718630	510090	514200	5	2.19787	2.88207	B4DDH8;Q96N66	B4DDH8;Q96N66	Lysophospholipid acyltransferase 7	MBOAT7
20.9119	22.2789	19.812	22.7062	21.3849	21.9167	29599000	3	165290	238800	156190	425110	402580	353170	3	0.546704	-1.00166	B4DDR3;G3V1C3;Q9BZZ5;E9PQK6	B4DDR3;G3V1C3;Q9BZZ5;E9PQK6	Apoptosis inhibitor 5	API5
22.077	19.463	21.4203	21.7139	22.3979	21.7743	34881000	9	191620	23256	31897	52383	609310	337300	5	0.526509	-0.975271	B4DE30;E7ENZ3;B7ZAR1;B4DDU6;B4DZT5;E9PCA1;Q9BU08;V9HW37;P48643;B4DXI1;Q9HB74;Q96GI1;B4DYC8;B4DX08	B4DE30;E7ENZ3;B7ZAR1;B4DDU6;B4DZT5;E9PCA1;Q9BU08;V9HW37;P48643;B4DXI1;Q9HB74;Q96GI1;B4DYC8;B4DX08	T-complex protein 1 subunit epsilon	CCT5
26.5239	26.5115	26.6205	27.1873	26.022	25.989	723800000	45	7909000	6386200	6588100	12896000	13991000	12547000	9	0.143015	0.152534	B4DDX2;Q07666;B4E043;B2R7B5;B3KTS3;Q5VWX1;O75525	B4DDX2;Q07666;B4E043;B2R7B5	KH domain-containing, RNA-binding, signal transduction-associated protein 1	KHDRBS1
21.2027	21.3628	21.5018	21.3079	19.8831	18.7813	10919000	5	373790	418390	338140	378810	161980	148660	2	0.861927	1.365	E9PJL9;E9PLC6;E9PQP1;E9PMX3;Q96ID4;B4DE93;G3V0I5;P49821;E5KNH5;E9PPD6;H0YE81;E9PPR0;Q53G70	E9PJL9;E9PLC6;E9PQP1;E9PMX3;Q96ID4;B4DE93;G3V0I5;P49821;E5KNH5;E9PPD6;H0YE81;E9PPR0;Q53G70	NADH dehydrogenase [ubiquinone] flavoprotein 1, mitochondrial	NDUFV1
21.2276	21.4421	21.4972	20.5138	20.4333	20.3012	14555000	12	222310	220670	186470	119720	315360	258630	2	3.15504	0.972879	B4DEH0;Q7Z7H8	B4DEH0;Q7Z7H8	39S ribosomal protein L10, mitochondrial	MRPL10
21.3942	21.4371	21.6593	21.8739	21.2863	21.4145	24236000	10	199260	166970	173160	238680	491820	594420	3	0.0489439	-0.0280253	Q658M0;B4DES6;B7Z9P6;G3XAG1;Q96ME7;B4E0X7	Q658M0;B4DES6;B7Z9P6;G3XAG1;Q96ME7;B4E0X7	Zinc finger protein 512	DKFZp666L156;ZNF512
23.6777	20.3231	23.092	22.7082	22.6561	22.8586	78509000	18	774950	214470	217900	291930	2784800	2258300	6	0.133937	-0.376687	B4DF70;V9HW12;P32119;A6NIW5;A0A024R7F2	B4DF70;V9HW12;P32119	Peroxiredoxin-2	PRDX2
24.0205	24.3085	23.9462	24.4517	24.0207	23.0984	116220000	16	841360	1121500	618790	1185200	1315800	1034300	7	0.221025	0.234751	B4DGF8;Q8N684;F5H669;J3QT54;F5H6M0;F5H047;C9JM38;C9J286;C9J323	B4DGF8;Q8N684;F5H669	Cleavage and polyadenylation specificity factor subunit 7	CPSF7
20.8511	20.2165	21.0293	20.3938	20.7692	20.6015	10732000	3	73486	0	0	34123	138930	111170	2	0.153623	0.110797	B4DH39;Q8TAF6;O60488;H0Y9A0	B4DH39;Q8TAF6;O60488;H0Y9A0	Long-chain-fatty-acid--CoA ligase 4	FACL4;ACSL4
20.7669	20.7722	18.2554	21.2835	20.5091	20.2835	12831000	7	200900	183460	129510	197220	332320	239670	2	0.355091	-0.760523	B4DHK9;P61160;B4DWQ5;Q8IY98;F5H6T1	B4DHK9;P61160;B4DWQ5;Q8IY98;F5H6T1	Actin-related protein 2	ACTR2
22.1032	22.1568	22.045	22.444	25.3688	25.1975	210720000	27	130200	110760	23624	129900	3972600	3737400	14	1.10842	-2.23506	B4DJ73;B4DHL5;Q6NW34;B4E228;B4DUV5;B4DVN9;B4E1X5;E9PFF8;B4DDJ6	B4DJ73;B4DHL5;Q6NW34;B4E228;B4DUV5;B4DVN9;B4E1X5	Uncharacterized protein C3orf17	C3orf17
24.7882	24.3485	23.2663	25.0083	27.4011	27.4038	919100000	89	528990	292340	102090	750070	10828000	9381400	28	1.2636	-2.47006	Q9H6R0;B4DIS6;I3L1L6;Q05BE5;Q9NPV4;I3L0M5	Q9H6R0;B4DIS6;I3L1L6	Putative ATP-dependent RNA helicase DHX33	DHX33
21.0021	21.3524	21.0389	20.9886	20.2514	17.9826	10615000	7	45627	40933	33505	81174	38055	19605	3	0.695028	1.39024	B4DJK4;B4E0Q4;B4DZJ7;O00267	B4DJK4;B4E0Q4;B4DZJ7;O00267	Transcription elongation factor SPT5	SUPT5H
21.8729	20.1147	20.7447	21.5049	21.8308	21.5683	25014000	8	103920	36295	0	69500	419050	178120	3	0.62128	-0.723914	B4DL39;B4DSB9;P43246;Q53RU4;V9H019;B4DN49;Q53GS1;Q53FK0;E9PHA6;Q0ZAJ1;V9H0D5;V9H023;V9H068	B4DL39;B4DSB9;P43246;Q53RU4;V9H019;B4DN49;Q53GS1;Q53FK0;E9PHA6	DNA mismatch repair protein Msh2	MSH2
20.2688	20.7552	20.849	20.6955	18.7742	18.9542	5968900	2	158500	185930	167870	30155	62577	141090	2	0.835262	1.14969	C9K0C3;B4DM26;B4DLE7;B4DYR5;Q6UWP7	C9K0C3;B4DM26;B4DLE7;B4DYR5;Q6UWP7	Lysocardiolipin acyltransferase 1	LCLAT1
24.3583	24.379	24.1932	24.9313	23.6251	23.5432	133040000	33	761930	537910	392450	1007700	838010	619590	13	0.2408	0.276967	E9PQ61;B4DLG2;O75152;E9PBY7;Q0D2N5;A0A1W2PPR9;B4DYM8;A0A024R8H9;A0A1B0GTU1;A0A1B0GUI2	E9PQ61;B4DLG2;O75152;E9PBY7;Q0D2N5	Zinc finger CCCH domain-containing protein 11A	ZC3H11A
25.7791	25.2821	24.9859	26.1791	28.2233	28.0994	1635100000	112	1178500	614380	339680	1259100	17246000	14151000	41	1.42808	-2.15156	O15381;B4DLM8;B4DQJ4;E9PH71;A0JLP9;C9J6P7;C9JP83;E7EWK7;B4DF43;E9PGD8;Q96PA2;A0A087WV72;F8WF01	O15381;B4DLM8;B4DQJ4	Nuclear valosin-containing protein-like	NVL
22.1407	22.7931	22.9171	21.5344	21.1565	20.8791	31549000	10	239830	156390	300340	125680	395340	284740	4	2.01579	1.42691	B4DLN1;B4E1E9;A0A0S2Z3I3;Q9UBX3;A0A0S2Z382;A0A0S2Z3G3;F6RGN5;I3L1E8;Q96Q74;P52815	B4DLN1;B4E1E9;A0A0S2Z3I3;Q9UBX3;A0A0S2Z382;A0A0S2Z3G3;F6RGN5;I3L1E8	Mitochondrial dicarboxylate carrier	SLC25A10
18.5869	19.6079	21.0384	21.2984	21.2645	21.4602	16241000	7	16453	0	0	36944	163320	121630	3	1.05133	-1.59661	B4DM22;Q13200;Q59EG8;H7C2Q3;C9JPC0;Q13041;Q9NSM5	B4DM22;Q13200;Q59EG8	26S proteasome non-ATPase regulatory subunit 2	PSMD2
27.0345	27.5145	27.4251	26.6819	27.0757	26.9944	1173000000	40	16953000	16225000	13343000	10823000	41031000	31962000	9	1.00558	0.407366	M0R117;B4DM74;Q02543;M0R3D6;M0R1A7;B4DM94;B4DUV3;B2R4C0;Q53HD3;Q32XH3;M0R0P7;Q76N54	M0R117;B4DM74;Q02543;M0R3D6;M0R1A7;B4DM94;B4DUV3;B2R4C0;Q53HD3;Q32XH3;M0R0P7	60S ribosomal protein L18a	RPL18A
22.1439	21.3481	21.0816	21.6261	22.2621	22.3146	33901000	8	250180	39611	0	130130	612830	441220	5	0.629875	-0.543095	B4DMB5;P17812;B4E1E0;B7Z9C4	B4DMB5;P17812;B4E1E0	CTP synthase 1	CTPS1
23.4335	23.5595	23.6834	23.1176	22.5901	22.5604	65035000	13	1271300	1199600	1099300	1014900	2173200	467860	3	1.83551	0.802753	E9PH18;B4DMJ9;B4DVN1;O75190;C9JB42;C9JDR7;C9JDX6;F8WCZ4;C9J2P2;B4DNF1;C9J2C4;A7UJ17;B4DNN5;A0A0J9YX62;C9JN01;Q75MP3;Q8WWF6	E9PH18;B4DMJ9;B4DVN1;O75190;C9JB42;C9JDR7;C9JDX6;F8WCZ4;C9J2P2;B4DNF1;C9J2C4;A7UJ17;B4DNN5;A0A0J9YX62	DnaJ homolog subfamily B member 6	DNAJB6
27.2247	27.5704	27.4808	27.7878	25.9897	26.2276	961540000	50	12526000	12873000	10324000	16841000	9281800	12119000	9	0.589632	0.756906	D6R9P3;D6RD18;B4DMY3;D6RBZ0;Q53F64;Q99729	D6R9P3;D6RD18;B4DMY3;D6RBZ0;Q53F64;Q99729	Heterogeneous nuclear ribonucleoprotein A/B	HNRNPAB
25.7035	25.9202	25.7901	26.3739	23.874	23.9686	289040000	58	1428500	1447200	973970	2107200	707860	746570	18	0.578806	1.06574	F8VQE1;B4DN52;Q9UHB6;Q53GG0;F8VS07;B3KTW2;F8VRN8	F8VQE1;B4DN52;Q9UHB6;Q53GG0;F8VS07;B3KTW2	LIM domain and actin-binding protein 1	LIMA1
24.681	24.8848	25.1209	22.9586	21.9834	21.5907	102030000	16	3355600	1445800	3063100	764480	861300	712400	5	2.50902	2.71802	B4DPY0;E7ETY7;Q8TED1	B4DPY0;E7ETY7;Q8TED1	Glutathione peroxidase;Probable glutathione peroxidase 8	GPX8
25.9986	26.2189	26.2503	26.5993	24.0221	24.2859	350810000	70	1490800	1528900	1115500	2598600	794370	630240	24	0.652669	1.18683	B9A067;B4DQY2;Q16891;C9J406;B4DS66;B4DKR1;H7C463;B4DT20;B4E2B5;Q05DN3;Q3B7X4;A0A087WYS0;D6RAW4	B9A067;B4DQY2;Q16891;C9J406;B4DS66;B4DKR1;H7C463;B4DT20	Mitochondrial inner membrane protein	IMMT
25.6778	25.6799	25.649	26.3016	25.3259	25.2253	397680000	52	2503800	2641400	1657800	3917600	5150600	4013000	10	0.0513692	0.0513089	G3XAC6;B4DRA0;Q14498;A0A0U1RQH7;B4DLM0;B3KWX7;Q68DD9;B4E1M7;H0Y4X3;B7Z4L7;Q6N037;E1P5S2;Q7Z3L0;Q6MZY7;Q5QP23;A0A0U1RQW2;Q5QP22;F8WF24;F2Z3E6;F2Z2Z5;A0A087X122;F8WF73;A8MYG5;B3KWQ8;A0A0S2Z5I1;Q6IA98;A0A0S2Z5J3;B2RDP1;Q86U06;A0A0S2Z5D9	G3XAC6;B4DRA0;Q14498;A0A0U1RQH7;B4DLM0;B3KWX7;Q68DD9;B4E1M7;H0Y4X3;B7Z4L7;Q6N037;E1P5S2;Q7Z3L0;Q6MZY7;Q5QP23	RNA-binding protein 39	RBM39;DKFZp781C0423;DKFZp686A11192;DKFZp781I1140;DKFZp686C17209
26.3089	26.0339	25.8609	26.2683	26.5497	26.1691	673790000	31	5965300	3672400	2682500	5159300	16433000	11006000	0	0.685819	-0.261136	B4DRD7;H3BRU6;F8VZX2;Q15366;F8VXH9;F8W0G4;F8W1G6;J3QT27;H3BND9;F8VTZ0;H3BSS4	B4DRD7;H3BRU6;F8VZX2;Q15366;F8VXH9;F8W0G4;F8W1G6	Poly(rC)-binding protein 2	PCBP2
19.7163	19.9335	19.8914	21.6332	21.2514	20.8029	17573000	7	40678	48759	4437.2	55370	127860	96780	3	2.28782	-1.38207	B4DRS4;O43719;Q5H919;Q5H918	B4DRS4;O43719	HIV Tat-specific factor 1	HTATSF1
23.4739	23.2269	23.1682	24.4797	22.9386	22.7753	93726000	25	377080	316410	213540	845230	778640	593310	8	0.0686075	-0.108212	B4E0X8;Q96AE4;E9PEB5;B4DT31;Q59FU3;B4DWL1;Q6PJY1;C9JSZ1	B4E0X8;Q96AE4;E9PEB5;B4DT31;Q59FU3;B4DWL1	Far upstream element-binding protein 1	FUBP1
21.9937	22.0004	22.0833	22.945	21.4246	21.4034	31821000	8	76363	75606	55671	195780	172050	164540	3	0.069396	0.10148	Q86VM9;E7ERS3;B4DTK7;Q86YU5;B4DZ24;H3BRN6	Q86VM9;E7ERS3;B4DTK7;Q86YU5;B4DZ24	Zinc finger CCCH domain-containing protein 18	ZC3H18;FLJ00419
21.3728	20.5882	22.1667	23.1199	20.9535	21.1888	22108000	6	274520	150630	0	740000	447950	229260	4	0.173898	-0.378161	B4DTW7;Q6UN15;A0A0B4J203	B4DTW7;Q6UN15;A0A0B4J203	Pre-mRNA 3-end-processing factor FIP1	FIP1L1
24.3003	23.7323	22.3403	24.6388	26.9357	27.034	686870000	52	579290	476440	81879	619910	12910000	10772000	21	1.31788	-2.74522	Q8N9T8;B4DUT2;A0A024R7C4;B4DUY9;B7ZLF4;F8WFC1;H0YFD2;H0YG91;H0YH26	Q8N9T8;B4DUT2;A0A024R7C4;B4DUY9;B7ZLF4	Protein KRI1 homolog	KRI1
25.0238	25.6251	25.6318	25.4761	25.1752	24.7954	310440000	21	3621100	4357100	3441000	4371800	8873600	6379600	5	0.420554	0.278015	J3QLE5;Q6LBS1;Q66K91;Q5XPV6;B4DVS0;X5DP00;P63162;P14678;Q15182;Q53HE7;Q9UIS4;J3KRY3;S4R3P3	J3QLE5;Q6LBS1;Q66K91;Q5XPV6;B4DVS0;X5DP00;P63162;P14678;Q15182;Q53HE7;Q9UIS4	Small nuclear ribonucleoprotein-associated protein;Small nuclear ribonucleoprotein-associated protein N;Small nuclear ribonucleoprotein-associated proteins B and B	SNRPN;SNRPB
23.2666	23.2166	22.632	23.1863	26.4094	24.5015	293030000	7	948740	753190	272590	749300	12509000	11406000	2	0.801595	-1.66065	E7EX70;B4DW33	E7EX70;B4DW33		POLR1E
26.3357	26.2915	26.2381	26.6143	26.1227	25.5274	555080000	51	4945100	3598400	2713300	5471500	6658200	5828200	4	0.251796	0.200301	O00148;B4DX78;A0A024R7H0;Q69YT6;K7EQN7;K7EPJ3;A0A0D9SEM9	O00148;B4DX78;A0A024R7H0	ATP-dependent RNA helicase DDX39A	DDX39A
21.9754	22.3605	22.7105	19.3937	21.6387	22.201	35326000	5	326550	407910	191050	77790	590050	929930	3	0.650451	1.27097	J3KSD8;K7ES02;B4DXF3;Q13867;K7ESE8	J3KSD8;K7ES02;B4DXF3;Q13867;K7ESE8	Bleomycin hydrolase	BLMH
25.843	25.7581	25.9672	25.963	25.8696	25.6585	532860000	59	3265100	2671500	1970100	2926500	13063000	7449000	13	0.0838882	0.0257308	B4DY09;Q12905;F4ZW62;Q53FG3;F4ZW63;X6R6Z1;A0A0A0MRL0	B4DY09;Q12905;F4ZW62;Q53FG3;F4ZW63	Interleukin enhancer-binding factor 2	ILF2
23.191	23.0774	23.1337	24.0495	22.7934	22.7586	73447000	25	212400	161850	141820	428050	476880	415180	3	0.0537765	-0.0664705	Q05CR1;B4DYQ1;Q92922;Q58EY4;Q05BW5;B4DYF9	Q05CR1;B4DYQ1;Q92922;Q58EY4;Q05BW5;B4DYF9	SWI/SNF complex subunit SMARCC1	SMARCC1
23.4608	23.694	23.8983	23.8427	22.449	22.6646	77354000	18	377050	348270	433430	530820	614560	560820	5	0.707104	0.698929	B4DYY5;F8W726;Q14157;B4DZJ6;Q5VU77;Q5VU81;Q5VU80;Q5VU79;Q5VU78;H0Y5H6;H7C2T8	B4DYY5;F8W726;Q14157;B4DZJ6;Q5VU77	Ubiquitin-associated protein 2-like	UBAP2L
23.2019	23.6087	24.0287	23.0961	22.0848	21.6575	59933000	13	408030	351010	389650	287360	410620	293800	4	1.27966	1.33365	B4DZ87;O94826;B3KQK0;B3KQK5	B4DZ87;O94826;B3KQK0;B3KQK5	Mitochondrial import receptor subunit TOM70	TOMM70A
26.5024	26.6883	26.7025	26.9263	25.8839	25.8594	658430000	111	1739900	1671400	1439600	2094900	2949500	2297700	28	0.498234	0.407895	B7ZAX9;B4DZC0;O60264;Q86UA8;P28370;A0A0A0MRP6;B7ZLQ5;D7EZH4;Q4W5G3;Q4W5H1	B7ZAX9;B4DZC0;O60264	SWI/SNF-related matrix-associated actin-dependent regulator of chromatin subfamily A member 5	SMARCA5
20.1846	20.2549	20.0912	20.5092	18.9481	19.5346	8492700	6	44533	42249	27917	46587	70393	82866	3	0.487838	0.512902	B4DZG1;Q96G26;Q9Y483	B4DZG1;Q96G26;Q9Y483	Metal-response element-binding transcription factor 2	MTF2
23.8813	23.7177	24.3489	23.0921	20.0616	18.7508	53065000	9	907670	730200	723780	449160	41406	95811	5	1.21068	3.34779	B4DZG6;Q9BTX1	B4DZG6;Q9BTX1	Nucleoporin NDC1	NDC1
21.7692	22.0024	21.9005	21.9979	21.4159	21.4094	28076000	10	93470	93688	77773	126140	262330	223980	5	0.615618	0.283004	B4DZR9;Q9UQR0;B4DRC2	B4DZR9;Q9UQR0;B4DRC2	Sex comb on midleg-like protein 2	SCML2
25.4449	25.1728	25.0586	24.824	26.6148	26.532	617570000	38	1799100	1131500	801140	1257700	11368000	11714000	1	0.572092	-0.764828	B4E074;B4E303	B4E074;B4E303
24.4488	24.313	24.3712	25.7617	24.0868	24.1779	190530000	36	930610	720940	546290	2211000	1823400	1706600	12	0.211896	-0.297813	Q9BY77;F6VRR5;B4E0L0;Q96DI9;Q8WUT1;F8WCX5;Q659C6;B4DSH9;Q6R954;F8WEE2;B4DMM2	Q9BY77;F6VRR5;B4E0L0;Q96DI9;Q8WUT1;F8WCX5;Q659C6;B4DSH9;Q6R954;F8WEE2	Polymerase delta-interacting protein 3	POLDIP3;DKFZp434G0310;PDIP46
23.3543	23.8245	24.2031	22.0526	21.0949	21.1448	50677000	12	277350	295310	296060	178710	130670	88823	6	2.40063	2.36322	B4E0T5;H7BXF4;H7C1Q6;Q9NXE4;B1PBA3;H7C0W5;H7C235;H7C2E2;F8WEQ5;H7C2J2	B4E0T5;H7BXF4;H7C1Q6;Q9NXE4;B1PBA3;H7C0W5	Sphingomyelin phosphodiesterase 4	SMPD4
22.5961	22.9589	22.9115	22.7032	20.6025	20.7779	31717000	12	215570	234410	198240	190820	105890	112320	3	1.00434	1.46097	B4E1D8;B4E1E1;P04003	B4E1D8;B4E1E1;P04003	C4b-binding protein alpha chain	C4BPA
22.0057	22.0012	22.1346	21.9477	22.6467	21.8405	37082000	4	324230	274390	269800	304260	1050900	628950	2	0.141199	-0.097779	B4E1D9;Q05DL3;D6REM4;P48729;V9HW00;U3KPX3;H0Y9X2;U3KQK7;B4DFH4;Q6PJ06;E7ETM0;B4DER9;Q8N752	B4E1D9;Q05DL3;D6REM4;P48729;V9HW00;U3KPX3;H0Y9X2;U3KQK7;B4DFH4;Q6PJ06;E7ETM0;B4DER9;Q8N752	Casein kinase I isoform alpha;Casein kinase I isoform alpha-like	CSNK1A1;CSNK1A1L
24.9311	24.057	23.7079	25.2496	27.1856	27.2304	855770000	36	1056600	393690	263970	2247200	28076000	25014000	16	1.44449	-2.3232	Q9NZM5;Q53YP0;B4E1N4;Q7L4X7;Q96CS0;B4DVK1;B4DND9;B4E013;M0QZ34;M0QX73;Q9H7J4;M0QZU5;M0QYZ9;Q9P0B0	Q9NZM5;Q53YP0;B4E1N4;Q7L4X7;Q96CS0;B4DVK1;B4DND9;B4E013	Glioma tumor suppressor candidate region gene 2 protein	GLTSCR2
21.8583	20.5842	20.2103	22.0033	22.5496	23.2392	52807000	6	20021	0	4908	24685	727860	649730	7	1.30753	-1.71309	B4E223;Q68D10	B4E223;Q68D10	Protein SPT2 homolog	SPTY2D1
21.0614	21.5948	21.6816	21.4627	20.3793	21.1794	16970000	10	44676	44222	39333	47740	60231	41986	3	0.508398	0.438801	B4E2E5;E9PHV5;P28290;B4DP45;B3KXT1;E7EUL7	B4E2E5;E9PHV5;P28290;B4DP45;B3KXT1;E7EUL7	Sperm-specific antigen 2	SSFA2
22.1173	21.8808	21.1107	22.4606	23.6498	23.7031	79230000	19	292770	95595	50675	208990	1749800	1563600	7	1.43866	-1.56821	Q6IBR8;P20042;B5BU01;Q96I16	Q6IBR8;P20042;B5BU01;Q96I16	Eukaryotic translation initiation factor 2 subunit 2	EIF2S2
24.0331	24.1162	24.2527	24.8191	23.1756	23.7434	141880000	24	1122000	1046000	847740	1492200	2818700	2131700	8	0.172249	0.221291	B5BU25;P26368;K7ENG2	B5BU25;P26368;K7ENG2	Splicing factor U2AF 65 kDa subunit	U2AF2
22.098	21.692	22.4811	22.5365	21.1114	21.0704	27316000	12	191360	150020	193740	252230	278990	234410	4	0.412753	0.51762	Q6IT96;Q13547;B5BU61;Q5TEE2;B4DSK9;B4DRG0;B7Z3S4;Q5HYD4	Q6IT96;Q13547;B5BU61;Q5TEE2;B4DSK9;B4DRG0	Histone deacetylase;Histone deacetylase 1	HDAC1
21.9739	22.188	22.0833	22.0089	20.7275	21.0267	25505000	8	205460	273570	158310	97172	308720	299130	2	0.989749	0.827323	B5BU99;Q9Y5A9;S4R3V3	B5BU99;Q9Y5A9	YTH domain family protein 2	YTHDF2
24.9832	24.7084	24.6489	25.5613	24.3977	24.0275	222430000	31	1439500	846130	688480	2059400	2860800	2216100	11	0.0885963	0.117989	Q9Y265;B5BUB1;E7ETR0;B3KRS7;H7C4G5;J3QLR1;H7C4I3	Q9Y265;B5BUB1;E7ETR0;B3KRS7	RuvB-like 1	RUVBL1
22.48	21.3741	20.4964	22.1942	23.6814	22.8797	68098000	10	181510	41428	0	130960	1642700	1098800	5	0.958805	-1.46825	P05455;B5BUB5;E7ERC4;Q14730;E9PGX9;E9PFL9;Q9UMH6;Q9UMH5	P05455;B5BUB5;E7ERC4;Q14730	Lupus La protein	SSB
28.1666	28.0188	28.1431	28.7371	28.0664	28.1098	2451100000	114	8854700	7277300	6036200	13421000	20895000	20112000	24	0.368101	-0.194956	P17844;J3KTA4;B5BUE6;B4DN41;B4DNG2;Q7Z2V5;Q59E92;J3QSF1;J3KRZ1;J3QRQ7;J3KRX8;J3QR02;C1IK54;X6RLV5	P17844;J3KTA4;B5BUE6;B4DN41;B4DNG2;Q7Z2V5;Q59E92	Probable ATP-dependent RNA helicase DDX5	DDX5;DKFZp686J01190
26.7854	26.898	26.8908	26.5217	26.2582	26.0304	752480000	46	10942000	10007000	9661900	8054500	14429000	15313000	11	1.79673	0.58797	P62826;B5MDF5;J3KQE5;F5H018;H0YFC6;B4DV51;Q96QB7;Q0EFC9;A0A087X0W0	P62826;B5MDF5;J3KQE5;F5H018;H0YFC6	GTP-binding nuclear protein Ran	RAN
21.1746	21.1145	20.7138	22.545	21.2008	20.8859	21070000	5	301190	242620	101110	622280	888580	477940	3	0.440547	-0.542986	B7Z377;Q6FGR6;P19387;B7Z6D1;H3BRR2	B7Z377;Q6FGR6;P19387;B7Z6D1;H3BRR2	DNA-directed RNA polymerase II subunit RPB3	POLR2C
26.4541	26.7603	26.9256	26.6636	24.9672	24.9833	519490000	97	1717600	1698400	1570400	1890100	1312400	1256300	3	0.949037	1.17528	F5H6E2;B7Z3E5;O00159;B7Z9C0;A1L180;I3L204;I3L501;I3L4D4;I3L3Y6;I3L168;I3L3F5	F5H6E2;B7Z3E5;O00159;B7Z9C0	Unconventional myosin-Ic	MYO1C
27.4109	27.5617	27.7904	27.3333	26.5274	26.5068	1148000000	105	5689100	4568100	4665600	3708200	6525900	5869500	26	1.27552	0.798508	B7Z4V2;V9HW84;P38646;Q8N1C8;B7Z1V7;B7Z4T3;A1XP52;Q2F839;D6RJI2;H0YBG6;D6RA73;H0Y8S0	B7Z4V2;V9HW84;P38646;Q8N1C8;B7Z1V7;B7Z4T3	Stress-70 protein, mitochondrial	HSPA9
21.3341	20.6786	20.1794	21.4134	21.568	21.7139	21009000	4	75780	14535	16976	89331	229990	273700	3	1.13605	-0.834384	B7Z4V7;Q2TB10;A0A087WXB4	B7Z4V7;Q2TB10	Zinc finger protein 800	ZNF800
23.9404	24.2051	24.571	23.4262	22.1622	22.0711	78442000	11	2468600	2183500	2897600	1113100	1605800	937370	4	1.62587	1.68565	B7Z591;Q9UM00;J9JIE6;J3KS45;J3QQY2;J3KTQ7	B7Z591;Q9UM00;J9JIE6;J3KS45;J3QQY2;J3KTQ7	Transmembrane and coiled-coil domain-containing protein 1	TMCO1
22.585	22.1726	20.6274	22.4099	21.6263	21.6542	36276000	10	43545	21071	0	89985	183140	180480	5	0.0540732	-0.101786	B7Z5S1;Q9NTI5;A9IYQ1	B7Z5S1;Q9NTI5;A9IYQ1	Sister chromatid cohesion protein PDS5 homolog B	PDS5B
26.676	26.6132	26.7784	26.9628	19.5319	25.929	803260000	17	8428200	6753200	5782600	9697800	4309100	7306100	2	0.475516	2.54796	B7Z6P1;P68133;P68032;Q7Z7J6;A6NL76;P63267;P62736;D2JYH4;A8K3K1;B3KUD3;B3KW67;B4DUI8;Q13707;F8WB63;B8ZZJ2;C9JFL5;F6UVQ4;F6QUT6;B7Z6I1;B3KPP5;F8WCH0;K4EQ44;K4EP00;K4ENJ5;A0A173GMX0;Q562Y4;Q562X7;Q562X6;Q562X4;Q562X2;Q562X1;Q562X0;Q562W2;Q562U1;Q562U0;Q562T8;Q562T6;Q562T5;Q562T4;Q562T3;Q562T0;Q562R6;Q562R5;Q562R0;Q562Q9;Q562Q8;Q562Q6;Q562Q4;Q562Q2;Q562Q0;Q562P8;Q562L3	B7Z6P1;P68133;P68032;Q7Z7J6;A6NL76;P63267;P62736;D2JYH4;A8K3K1;B3KUD3;B3KW67;B4DUI8;Q13707	Actin, alpha skeletal muscle;Actin, alpha cardiac muscle 1;Actin, gamma-enteric smooth muscle;Actin, aortic smooth muscle	ACTA1;ACTC1;ACTG2;ACTA2
22.3064	22.747	22.7729	22.2019	18.7435	18.9464	22582000	12	221090	237740	208270	265800	46594	46966	5	1.09991	2.64485	B7Z792;O75306;Q53HG2;B7Z9L2	B7Z792;O75306;Q53HG2	NADH dehydrogenase [ubiquinone] iron-sulfur protein 2, mitochondrial	NDUFS2
21.5597	20.6252	21.7281	22.6859	20.9648	20.8484	19665000	6	303980	127970	263040	579240	282810	230720	3	0.102406	-0.195356	B7Z8L8;Q8NE02;O43823;Q9UG73;M0QYL4	B7Z8L8;Q8NE02;O43823;Q9UG73	A-kinase anchor protein 8	AKAP8;DKFZp586B1222
21.2861	21.0304	21.522	19.7865	20.0163	17.9702	10041000	5	140340	133180	116860	25564	127110	47584	2	1.4206	2.02186	Q3LIE7;B7ZAV4;Q15392;H7C4B7;B7Z546;B7Z943;B7Z919	Q3LIE7;B7ZAV4;Q15392;H7C4B7;B7Z546;B7Z943;B7Z919	Delta(24)-sterol reductase	Nbla03646;DHCR24
22.4471	22.508	22.5121	22.9847	22.1266	21.9917	44181000	19	84885	105120	45542	105940	193840	165950	7	0.144659	0.121425	B7ZAX6;Q93009;Q6U8A4;H3BND8;B7Z855;B7Z7T5;F5H2X1;H3BMF6;H3BUV0;H3BTM1;H3BRA2;H3BQD1;B7Z842	B7ZAX6;Q93009;Q6U8A4;H3BND8;B7Z855;B7Z7T5	Ubiquitin carboxyl-terminal hydrolase;Ubiquitin carboxyl-terminal hydrolase 7	USP7
23.705	23.3403	23.389	23.6515	24.38	24.1616	141850000	30	702930	361480	356860	494060	2976900	2200300	8	1.12879	-0.586264	Q8IW76;B7ZKK7;P19525;Q05CP4;Q6PK38;C9JZT2;F8WBH4	Q8IW76;B7ZKK7;P19525;Q05CP4;Q6PK38	Interferon-induced, double-stranded RNA-activated protein kinase	EIF2AK2
25.6815	25.7639	24.359	25.9652	28.688	28.7781	2363800000	167	371420	341300	115670	437730	12230000	11650000	66	1.16166	-2.54227	O95602;B7ZKR9;B9ZVN9;B7Z284;B7Z8X7;Q53T12;Q96AG9;Q9H6T2;Q8TCW3;B7Z6H4;O14802	O95602;B7ZKR9;B9ZVN9;B7Z284;B7Z8X7;Q53T12	DNA-directed RNA polymerase I subunit RPA1;DNA-directed RNA polymerase	POLR1A
23.2439	23.4438	23.1914	24.1736	23.0025	22.9337	80536000	14	353420	350030	254580	567210	697540	653520	3	0.0654116	-0.0769246	B9A018;Q53GS9;F8WC91;B3KPG7;B3KMG1;B7Z7L9;A0A087X1B2	B9A018;Q53GS9;F8WC91	U4/U6.U5 tri-snRNP-associated protein 2	USP39
20.252	20.6142	19.8148	21.6439	20.0852	20.2153	11531000	4	80258	112550	50293	152400	157860	167320	2	0.31276	-0.421156	J3QWB6;J3KMX2;B9EGA3;Q92925	J3QWB6;J3KMX2;B9EGA3;Q92925	SWI/SNF-related matrix-associated actin-dependent regulator of chromatin subfamily D member 2	SMARCD2
25.2011	24.9483	25.1101	24.8499	25.4843	25.4894	320010000	25	10563000	5829000	7161300	7833000	24217000	24398000	6	0.346842	-0.188066	C9J4Z3;P61513;M0R0A1;Q6P4E4;E9PEL3;M0R2L6;G5E9R3;A6NKH3	C9J4Z3;P61513;M0R0A1;Q6P4E4;E9PEL3;M0R2L6;G5E9R3	60S ribosomal protein L37a	RPL37A
23.4705	24.3742	24.3393	22.881	22.0876	22.3928	72021000	9	2843900	3660700	2914500	1396900	1651100	1937000	1	1.89277	1.60752	C9JA28;Q9UNL2	C9JA28;Q9UNL2	Translocon-associated protein subunit gamma	SSR3
22.3083	22.3506	22.2022	22.125	22.7306	22.5819	46211000	12	536410	470130	756780	1058800	2079400	2800500	4	0.439559	-0.192097	C9JFR7;P99999;G4XXL9;Q6LER6;CON__P62894	C9JFR7;P99999;G4XXL9;Q6LER6	Cytochrome c	CYCS
25.2511	25.2347	25.421	24.9347	24.6342	24.0564	255070000	28	3691100	3783600	3159400	2629200	8165500	6912500	7	1.34451	0.760486	C9JLU1;P52434	C9JLU1;P52434	DNA-directed RNA polymerases I, II, and III subunit RPABC3	POLR2H
23.764	23.9664	24.0364	23.9089	22.3991	22.5549	79025000	14	1527900	1581400	1449100	1517300	1405300	1299500	3	0.930365	0.967962	C9JN15;Q6P432;Q32LZ0;Q2NKQ6;E9PG73;Q13427;C9JT64;C9J679;C9JM79	C9JN15;Q6P432;Q32LZ0;Q2NKQ6;E9PG73;Q13427;C9JT64;C9J679	Peptidyl-prolyl cis-trans isomerase;Peptidyl-prolyl cis-trans isomerase G	PPIG
20.6886	22.4779	22.2499	22.6228	22.161	21.8492	39434000	10	192730	329190	260040	1134300	1965200	1751900	4	0.267839	-0.405536	C9JNV2;P41223;C9JCD9	C9JNV2;P41223;C9JCD9	Protein BUD31 homolog	BUD31
26.732	26.6264	26.6611	27.0647	27.7643	27.4985	1467900000	44	15464000	14004000	11308000	21849000	79392000	67686000	7	1.69258	-0.769288	C9JXB8;C9JNW5;V9HW01;P83731	C9JXB8;C9JNW5;V9HW01;P83731	60S ribosomal protein L24	RPL24
23.0908	22.6826	22.0948	22.8989	22.9424	22.6987	57920000	15	869020	446550	242400	581250	1603000	1084500	3	0.305367	-0.223947	C9JYI4;Q5BKZ2;P52294;Q5TFJ7;B3KXZ2;B3KWR2;B4DII5;O60684;O15131;B4DWX3;C9J352;C9JWD9;F2Z3G4;C9J4U1;G1UI19	C9JYI4;Q5BKZ2;P52294;Q5TFJ7;B3KXZ2;B3KWR2;B4DII5;O60684;O15131;B4DWX3	Importin subunit alpha;Importin subunit alpha-5;Importin subunit alpha-7;Importin subunit alpha-6	KPNA1;KPNA6;KPNA5
28.0662	27.7414	27.5453	28.0987	29.9478	30.0314	6039600000	173	7779600	5467000	3400700	7284900	77621000	81466000	47	1.14168	-1.57504	Q9BZE4;D2CFK9;Q8N4P8;Q53GS0;B4DHR2;O60747;Q5T3R7	Q9BZE4;D2CFK9;Q8N4P8;Q53GS0;B4DHR2	Nucleolar GTP-binding protein 1	GTPBP4
22.8035	22.4037	21.7619	22.6035	25.3446	24.3528	179530000	12	295010	256530	203730	223960	7700700	6280800	7	0.971808	-1.77729	D3DN44;Q9BQ75;C9J384;B3KW72;H7C515	D3DN44;Q9BQ75;C9J384;B3KW72	Protein CMSS1	hCG_2023567;CMSS1
22.2839	22.3104	21.8677	22.8213	21.0051	20.9296	28751000	8	148830	133560	81689	173130	167880	140540	4	0.375772	0.568674	D3DQF6;Q9P2N5;U3KPZ7;B3KY61	D3DQF6;Q9P2N5;U3KPZ7	RNA-binding protein 27	POU4F3;RBM27
20.7125	21.0159	20.4008	21.4804	20.8646	20.859	13909000	5	19562	36544	12505	57208	92279	44337	3	0.58777	-0.358236	Q59G54;D3DS96;Q9NRL2;B3KND8	Q59G54;D3DS96;Q9NRL2;B3KND8	Bromodomain adjacent to zinc finger domain protein 1A	BAZ1A
21.7885	20.5922	21.8729	22.523	21.1383	20.9183	22888000	10	367840	175520	270790	656250	573390	499360	3	0.0577841	-0.1087	H3BV80;H3BMS0;H3BMM9;H3BTC0;Q15287;D3DU92;H3BPG5;A0A024R9P1	H3BV80;H3BMS0;H3BMM9;H3BTC0;Q15287;D3DU92;H3BPG5;A0A024R9P1	RNA-binding protein with serine-rich domain 1	RNPS1
22.0055	22.3625	22.3005	22.7356	21.0833	20.9836	27611000	9	133390	193400	129930	219030	191080	119290	3	0.464763	0.622007	Q49A26;D3DUE6;D3DUE7;K7EMM8;K7ELL0;K7EPU6;K7EQB2	Q49A26;D3DUE6;D3DUE7;K7EMM8	Putative oxidoreductase GLYR1	GLYR1;N-PAC
24.1168	24.3175	24.327	23.3288	22.6659	22.3208	82215000	25	446720	524480	315530	162310	273510	145970	8	2.08862	1.48189	D3DUJ0;Q9Y4W6;Q8TA92;K7EP56	D3DUJ0;Q9Y4W6;Q8TA92	AFG3-like protein 2	AFG3L2
23.9397	24.1755	24.3301	23.5963	23.1129	22.7481	96672000	32	716960	997410	813740	699320	1277800	865440	7	1.67382	0.995961	D3DUR9;Q8TF68;B4DQU6;E9PHB3;F5H8L7;Q5T0B9;A9X425;A9X424;R4GMR4;F5H105	D3DUR9;Q8TF68;B4DQU6;E9PHB3	Zinc finger protein 384	ZNF384
23.0371	23.097	22.8792	22.9367	22.6448	22.5279	61467000	17	174230	103810	72099	144930	364010	258510	8	1.02633	0.301294	Q92974;D3DVA5;V9GYM8;Q5VY93;V9GYF0;B4DJ49;B7Z977;V9GYF5;V9GYG5;V9GZ14;V9GZ58	Q92974;D3DVA5;V9GYM8;Q5VY93	Rho guanine nucleotide exchange factor 2	ARHGEF2
23.9919	24.3943	24.3374	24.4185	22.8592	22.6008	98887000	32	259100	276870	224870	330790	236090	170560	13	0.748974	0.948364	D3DWL9;Q10570;B4DEF4;A0A087X101;Q9C0J6;E9PIM1	D3DWL9;Q10570	Cleavage and polyadenylation specificity factor subunit 1	CPSF1
22.2239	21.8226	21.7598	22.9269	18.9403	20.8221	25215000	10	204450	225410	182670	242640	389890	15668	5	0.37545	1.039	D6R9W4;Q16643;B3KSQ7;D6RFI1	D6R9W4;Q16643;B3KSQ7	Drebrin	DBN1
22.3679	22.2097	22.3171	22.4775	21.6988	21.68	33930000	12	136700	165160	59061	264940	311530	193610	3	0.577846	0.346155	E7EQY4;D6W5A2;E7EV10;Q9BTC8;Q53RX8;E9PCS8;Q53QZ9	E7EQY4;D6W5A2;E7EV10;Q9BTC8;Q53RX8;E9PCS8	Metastasis-associated protein MTA3	MTA3;tmp_locus_6
24.8989	25.3604	25.421	24.4854	23.251	23.1168	160970000	26	1895200	2266300	1821100	1214200	1321600	950190	7	1.58612	1.60905	P53007;Q6LAP8;D9HTE9;B4DP62	P53007;Q6LAP8;D9HTE9;B4DP62	Tricarboxylate transport protein, mitochondrial	SLC25A1
24.268	24.5163	24.6038	23.8026	23.3231	23.0447	113580000	34	167070	143240	103330	39091	138160	101680	17	1.936	1.07259	Q92616;E1NZA1;A0A024RBS1;B4DM32	Q92616;E1NZA1;A0A024RBS1	Translational activator GCN1	GCN1L1;PRIC295
26.1768	26.1512	26.4972	25.6392	24.8187	25.0292	396840000	86	789260	684330	802280	563070	800920	769410	23	1.83548	1.11275	P42704;E5KNY5;B4DSR0;B8ZZ38;A0A0C4DG06;C9JCA9	P42704;E5KNY5;B4DSR0	Leucine-rich PPR motif-containing protein, mitochondrial	LRPPRC
22.3398	22.5588	22.0087	22.8337	20.8642	21.1075	27174000	10	134230	128090	89469	167560	53836	89602	5	0.474598	0.700616	P28331;E5KRK5;B4DJ81;C9JPQ5;F8WDL5;Q9P1A0	P28331;E5KRK5;B4DJ81	NADH-ubiquinone oxidoreductase 75 kDa subunit, mitochondrial	NDUFS1
24.7748	25.1077	24.9328	24.5487	23.3031	23.5442	151660000	42	1884500	1877900	1476000	1354500	1434200	1451500	6	1.35432	1.13976	Q6LES8;Q00059;E5KSX8;E5KSU5;H7BYN3	Q6LES8;Q00059;E5KSX8;E5KSU5;H7BYN3	Transcription factor A, mitochondrial	TFAM
23.9448	23.3974	23.1137	24.3443	26.2288	26.4194	489820000	31	1097600	519810	292350	962610	17670000	23987000	9	1.43572	-2.17886	P19388;E5KT65;A0A0A0MQR7;A0A087WVZ9;B4DJ89;A0A087WWX0;A0A087WVN5;K7EQN2;K7EJ87	P19388;E5KT65;A0A0A0MQR7;A0A087WVZ9;B4DJ89;A0A087WWX0	DNA-directed RNA polymerases I, II, and III subunit RPABC1	POLR2E
21.9575	21.729	21.9326	22.643	22.5665	22.2719	43192000	10	245330	181140	130600	327960	1013900	641810	5	2.00625	-0.62079	P78549;E5KTI5;H3BPD5;H3BUV2;B4DPA0;H3BRL9	P78549;E5KTI5;H3BPD5	Endonuclease III-like protein 1	NTHL1
23.0192	23.137	23.0309	22.1032	17.9583	19.6513	32968000	10	568590	391870	339990	179310	47082	43090	3	1.23223	3.15813	E5RHW4;O94905;E5RJ09	E5RHW4;O94905;E5RJ09	Erlin-2	ERLIN2
23.042	22.6816	22.6823	21.4337	21.3928	21.2135	33242000	9	1046800	979710	480020	216460	357980	1074300	4	3.3428	1.45533	Q01469;E7DVW5;I6L8B7	Q01469;E7DVW5;I6L8B7	Fatty acid-binding protein, epidermal	FABP5
22.3554	22.3379	22.6846	23.1643	22.1147	22.1867	33090000	4	70859	65033	55582	104520	17960	16948	3	0.0275344	-0.029267	E7EPN9;Q9Y520;B4DM27;B4DQN8;H7C5N8	E7EPN9;Q9Y520;B4DM27	Protein PRRC2C	PRRC2C
23.9735	24.2736	24.2598	24.4647	22.7403	23.0822	105280000	15	299280	257040	192850	325480	268050	302230	5	0.620384	0.739934	S4R3H4;E7EQT4;Q9UKV3;B4DQZ7;G3V3B0;Q69YJ6	S4R3H4;E7EQT4;Q9UKV3;B4DQZ7;G3V3B0;Q69YJ6	Apoptotic chromatin condensation inducer in the nucleus	ACIN1;DKFZp667N107
23.934	23.2561	22.8012	22.0264	21.463	21.6385	47661000	10	244660	323190	272680	70302	231810	301610	5	1.93061	1.62114	E7ER77;Q7Z2K6;Q6ZMD3;D3DRI3	E7ER77;Q7Z2K6	Endoplasmic reticulum metallopeptidase 1	ERMP1
24.0192	24.6903	24.6367	23.7485	23.0003	22.9475	100730000	25	151720	194480	157940	107440	83320	124010	7	1.64871	1.21664	F5GXF5;E7ETD6;Q12830;J3QQK4	F5GXF5;E7ETD6;Q12830	Nucleosome-remodeling factor subunit BPTF	BPTF
23.7312	23.3484	22.4016	23.0623	25.9112	26.1667	350250000	13	190420	123240	47428	101310	1983900	2223600	1	0.815711	-1.88631	E7ETY2;B4DRA2	E7ETY2;B4DRA2		TCOF1
23.7056	23.2461	23.2571	23.5385	22.8209	22.6025	65983000	16	179300	223620	98675	148120	199350	150670	8	0.577268	0.415618	E7EX73;E9PGM1;E7EUU4;B4DSI9;B4DGF1;Q04637;B2RU10;B2RU06;Q4LE58;C9JF13;Q96I65;C9J6B6;C9J2Z7;C9K073;REV__F5H7J8;H7C0V6;H7C044;REV__Q8NEG2;REV__Q86XB5;REV__C9JQZ6;REV__J3KQX6;B4DZE1;B4DH17;O43432;A0A0A0MSA7;A0A0U1RQK7;Q59GJ0	E7EX73;E9PGM1;E7EUU4;B4DSI9;B4DGF1;Q04637;B2RU10;B2RU06;Q4LE58;C9JF13	Eukaryotic translation initiation factor 4 gamma 1	EIF4G1;EIF4G1 variant protein
24.8825	24.9	24.7745	25.1107	24.9463	25.1354	310610000	32	404850	371650	206340	378610	2491000	1000900	11	1.38886	-0.21182	P27816;E7EVA0;A0A024R2V0;Q86Y04;H0Y2V1;F8W9U4;B4DSQ1;H7C4C5;B5MEG9;Q8NDS5;Q6NX68;A0A024R2V2;A0A024R2S1;B4DM10	P27816;E7EVA0;A0A024R2V0;Q86Y04;H0Y2V1;F8W9U4;B4DSQ1;H7C4C5;B5MEG9	Microtubule-associated protein 4;Microtubule-associated protein	MAP4
28.4818	28.9822	28.9791	27.8398	27.6484	27.4512	2405200000	96	20643000	21402000	18529000	11318000	28281000	20088000	21	2.36312	1.16793	P63244;E9KL35;J3KPE3;D6RAC2;D6RHH4;D6REE5;H0YAF8;H0Y8W2;D6R9Z1;D6R9L0;D6RFX4;B4DVD2;H0YAM7;D6RAU2;E9PD14;D6RBD0;D6RFZ9;B4E0C3;H0Y8R5;D6RGK8;D6RF23;D6R909;B4DWC6;D6RHJ5;D6RDI0;H0Y9P0;I3QNU9	P63244;E9KL35;J3KPE3;D6RAC2;D6RHH4;D6REE5;H0YAF8;H0Y8W2;D6R9Z1;D6R9L0;D6RFX4;B4DVD2;H0YAM7	Guanine nucleotide-binding protein subunit beta-2-like 1	GNB2L1
25.5666	25.8322	26.2129	24.7858	24.3549	24.3034	268030000	35	1279900	1380500	1362200	702260	974900	837470	15	2.34077	1.38922	P40939;E9KL44;B4DRH6;B4DDZ5;H0YFD6	P40939;E9KL44;B4DRH6;B4DDZ5	Trifunctional enzyme subunit alpha, mitochondrial;Long-chain enoyl-CoA hydratase;Long chain 3-hydroxyacyl-CoA dehydrogenase	HADHA
19.8055	20.9963	20.1954	20.4022	20.1819	20.3007	8973700	3	75039	0	43077	68086	155390	156950	2	0.0355855	0.0374565	E9PC90;H1UBN2;P14635	E9PC90;H1UBN2;P14635	G2/mitotic-specific cyclin-B1	CCNB1;CCNB1V
21.3972	21.6394	21.4777	20.2854	20.827	19.0019	10788000	3	444630	465810	352360	91455	217920	225810	2	1.26103	1.46666	E9PE17;Q9Y2R5;Q8IY71;I3L0E3	E9PE17;Q9Y2R5;Q8IY71;I3L0E3	28S ribosomal protein S17, mitochondrial	MRPS17
21.859	22.0712	22.0239	22.3858	21.7204	21.7447	37361000	13	301800	153330	119960	198050	916860	645040	2	0.0520877	0.0343971	E9PH82;I6L9E8;Q8NCA5;C9J3G8;Q05CT2;B4DT23;B4DY25;B3KTW4	E9PH82;I6L9E8;Q8NCA5;C9J3G8;Q05CT2;B4DT23;B4DY25;B3KTW4	Protein FAM98A	FAM98A
22.6209	22.4107	22.1387	23.286	21.7157	21.7069	39845000	17	684400	948720	531420	1647900	1627700	1200600	4	0.101844	0.153907	E9PN91;E9PMW7;E9PPR1;E9PL12;E9PL71;E9PQ49;E9PI39;E9PK01;P29692;E9PIZ1;H0YCK7;Q9BW34;A0A087X1X7;Q71RH4;Q9H7G6;D3DWK1;B2RAR6;E9PRY8;E9PKK3;E9PK72;E9PK06;E9PQZ1;E9PNW6;E9PJD0	E9PN91;E9PMW7;E9PPR1;E9PL12;E9PL71;E9PQ49;E9PI39;E9PK01;P29692;E9PIZ1;H0YCK7;Q9BW34;A0A087X1X7;Q71RH4;Q9H7G6;D3DWK1;B2RAR6;E9PRY8;E9PKK3;E9PK72;E9PK06;E9PQZ1	Elongation factor 1-delta	EEF1D
24.5484	25.028	24.7179	24.9279	23.4782	23.3073	152550000	34	892790	916010	688160	1096900	990250	864260	10	0.740496	0.86031	E9PK09;E9PQN2;E9PKI6;E9PK91;Q9NYF8;Q6DCA8;A0A1W2PQ43;E9PJA7;H0YF00	E9PK09;E9PQN2;E9PKI6;E9PK91;Q9NYF8;Q6DCA8;A0A1W2PQ43;E9PJA7	Bcl-2-associated transcription factor 1	BCLAF1
21.6801	21.7617	21.6772	21.5376	21.114	20.8066	22006000	6	158590	152880	114630	113570	427060	133550	3	1.21701	0.553549	E9PKG1;Q5U8W9;Q99873;H7C2I1;E9PIX6;B4DJ87;E9PNR9;E9PQ98;H0YDE4;A0A087X1W2	E9PKG1;Q5U8W9;Q99873;H7C2I1;E9PIX6;B4DJ87	Protein arginine N-methyltransferase 1	PRMT1;HRMT1L2
23.1485	23.4544	22.6836	24.4074	22.4526	22.1513	69554000	19	212340	153710	112130	496620	405090	237630	8	0.0421278	0.0917327	E9PPJ0;Q13435;Q7Z3K9;H0YEX5;E9PJ04;H0YCG1;E9PJT3	E9PPJ0;Q13435;Q7Z3K9	Splicing factor 3B subunit 2	SF3B2;DKFZp781L0540
22.6201	22.0308	22.8403	23.4803	23.4338	23.6648	81840000	13	3174000	1761400	2654100	5212600	14604000	13514000	3	1.82404	-1.02922	P62861;E9PR30	P62861;E9PR30	40S ribosomal protein S30	FAU
24.9368	24.547	24.0806	25.1755	27.7029	27.6262	1126000000	72	629300	436370	214960	630360	16345000	13915000	30	1.25377	-2.31337	Q8N8A6;F1T0L5	Q8N8A6;F1T0L5	ATP-dependent RNA helicase DDX51	DDX51
19.1484	19.7668	19.5259	22.2057	20.1388	20.4052	12959000	5	4348.2	3136.4	6817.8	20650	16346	11609	3	1.00012	-1.43621	Q59FH1;H0Y4W2;F2Z2U4;Q9Y4A5	Q59FH1;H0Y4W2;F2Z2U4;Q9Y4A5	Transformation/transcription domain-associated protein	TRRAP
22.0107	22.3021	21.8336	21.6866	20.7735	21.1927	20536000	13	267930	269290	192790	214800	169670	93533	4	1.31035	0.831194	F5GWA4;Q9H3F6;A0A024RBJ2;F5H497;F5GWK6;F5H268;B3KVY5;B3KRS9;F5H6V0	F5GWA4;Q9H3F6;A0A024RBJ2;F5H497	BTB/POZ domain-containing adapter for CUL3-mediated RhoA degradation protein 3	KCTD10
25.5031	25.946	25.9336	25.4069	24.128	23.7807	263610000	53	2740800	2976000	2489900	2057500	2185900	1424300	12	1.23519	1.35568	F5GY37;J3KPX7;Q99623;B4DW05;F5GWA7;F5H3X6;F5H0C5;F5H2D2;U3KPZ5	F5GY37;J3KPX7;Q99623;B4DW05;F5GWA7;F5H3X6	Prohibitin-2	PHB2
22.4391	22.6051	22.6515	22.2514	19.6492	20.1141	23410000	7	532970	532070	453860	303230	161530	144570	4	1.10781	1.89369	F5H157;Q15286;F5H7F8;B4DTA6	F5H157;Q15286	Ras-related protein Rab-35	RAB35
23.8185	23.6148	23.6649	22.973	22.5944	22.5531	61980000	6	1058100	1446700	1026700	307280	854330	471870	4	2.60063	0.992558	F5H1S8;Q14165;H0YG07;F5GX14	F5H1S8;Q14165;H0YG07;F5GX14	Malectin	MLEC
22.5396	21.7325	19.9988	22.7338	25.7018	25.7584	270060000	25	506290	184510	70876	411660	9453600	8662800	10	1.24365	-3.30774	Q96C57;F5H7W8;F5H8B7;E7ENF1;G5EA44;B4DRA4;F5H3K2;B4DWJ9;H0YGK4	Q96C57;F5H7W8;F5H8B7;E7ENF1;G5EA44;B4DRA4;F5H3K2;B4DWJ9	Uncharacterized protein C12orf43	C12orf43
21.7263	20.4145	21.9087	21.5914	22.19	21.9477	34180000	3	206960	120360	92954	200760	896580	761040	3	0.485459	-0.55985	F5HRF8;Q7Z2E3;C9J8U3;F8W6G5;C9JZ40;A0A0A0MRW7;F8WBD6;E7EUY4;F8WBM3;Q6JV79;E7EVB7	F5HRF8;Q7Z2E3;C9J8U3;F8W6G5;C9JZ40;A0A0A0MRW7	Aprataxin	APTX
22.1346	23.019	22.4168	22.6161	21.3515	21.3298	31020000	10	290550	346080	246850	204750	254330	134560	4	0.691636	0.757673	H3BU82;F8VZ44;Q9NRG9;Q53HS1;B4DDU7;D9DBT3	H3BU82;F8VZ44;Q9NRG9;Q53HS1;B4DDU7	Aladin	AAAS
24.6259	24.7264	24.7692	25.453	24.0433	23.9548	219190000	29	3455900	2819800	2694400	4090900	4710200	4147900	7	0.173755	0.223471	F8W1R7;P60660;G3V1V0;G3V1Y7;J3KND3;G8JLA2;B7Z6Z4;Q6IBG5;F8VPF3;F8VZU9;F8W180;H0YI43;F8VXL3;F8W1I5;P14649;A0A024RB31;B4E368	F8W1R7;P60660;G3V1V0;G3V1Y7;J3KND3;G8JLA2;B7Z6Z4;Q6IBG5;F8VPF3;F8VZU9;F8W180	Myosin light polypeptide 6	MYL6
24.4572	23.7619	23.5368	24.5018	26.6804	26.6077	564870000	62	437380	256280	164690	420820	6856100	5642000	26	1.2329	-2.01131	F8WAJ0;B4DYZ1;Q9H8H2;B4E3G7	F8WAJ0;B4DYZ1;Q9H8H2	Probable ATP-dependent RNA helicase DDX31	DDX31
22.6537	22.3789	22.2569	23.2412	22.3856	22.3844	53838000	15	399670	240440	339200	612650	837810	1159400	4	0.319565	-0.240611	F8WJN3;Q16630;B4DSU9	F8WJN3;Q16630;B4DSU9	Cleavage and polyadenylation specificity factor subunit 6	CPSF6
23.1373	23.0335	23.1319	23.1144	22.9948	22.3217	68580000	16	114110	73095	65677	114960	321850	224710	7	0.511431	0.290628	Q29RF7;G1UI16;B3KMN2;Q96DB6;H0Y9L6	Q29RF7;G1UI16	Sister chromatid cohesion protein PDS5 homolog A	PDS5A
22.9264	22.7873	22.4331	23.1686	25.4531	25.3961	251960000	24	882180	695560	407770	857430	22229000	16922000	6	1.20021	-1.95699	Q66K47;G3V5S9;G3V1S4;Q9Y324;Q4FZ45;G3V2M5	Q66K47;G3V5S9;G3V1S4;Q9Y324;Q4FZ45	rRNA-processing protein FCF1 homolog	FCF1;DKFZp686O2396
25.3307	25.0594	24.5079	25.6661	27.4271	27.4675	1003400000	90	910150	532750	258600	1030800	10357000	10247000	29	1.37418	-1.88756	G3V529;Q9GZR7;B4DM03;B4DKV2;F5GYL3;A0A087WXU8;Q59FS7;Q7Z4X3;A0A1W2PRR2;B4E300;Q7Z4W0;B4DGI6;Q9P054	G3V529;Q9GZR7;B4DM03;B4DKV2;F5GYL3;A0A087WXU8;Q59FS7;Q7Z4X3;A0A1W2PRR2;B4E300;Q7Z4W0;B4DGI6	ATP-dependent RNA helicase DDX24	DDX24
22.6432	22.4563	22.5076	23.6108	25.4	26.0023	284580000	26	220860	155320	138680	366540	4843400	4088400	13	1.57504	-2.46865	H3BQM0;G4U4J3;Q8NDF8;Q5EBM7;Q53F79;A0A024R6Q7;B4DRJ7;B7ZLC1;E9PC61	H3BQM0;G4U4J3;Q8NDF8;Q5EBM7;Q53F79;A0A024R6Q7;B4DRJ7	PAP-associated domain-containing protein 5	PAPD5
22.4455	22.534	22.6051	22.8362	18.9961	18.9767	24246000	7	198810	182700	99475	215950	0	60743	4	0.814107	2.25853	G5E9W3;Q9UKF6;Q53F02;B4DQR2;Q05BZ5;A4UCU1	G5E9W3;Q9UKF6;Q53F02;B4DQR2;Q05BZ5	Cleavage and polyadenylation specificity factor subunit 3	CPSF3
19.9477	22.0409	22.2726	22.3776	21.5019	21.1305	26260000	7	0	192230	211170	449640	464530	323660	2	0.109167	-0.249606	Q92879;G5EA30;E9PKA1;F5H4Y5;E9PQK4;E9PSH0;F5H0D8;E9PKU1;B4DSZ2;B4DIB6;V9GYD9;B4DT00;B4DDE7;Q5VZZ6;O95319;B2RA86;B4DS31;A0A0J9YX66;A0A1B0GU44;E9PC62;A0A1B0GUN8;A0A0J9YXJ0	Q92879;G5EA30;E9PKA1;F5H4Y5;E9PQK4;E9PSH0;F5H0D8;E9PKU1;B4DSZ2;B4DIB6;V9GYD9;B4DT00;B4DDE7;Q5VZZ6;O95319;B2RA86;B4DS31;A0A0J9YX66;A0A1B0GU44;E9PC62;A0A1B0GUN8;A0A0J9YXJ0	CUGBP Elav-like family member 1;CUGBP Elav-like family member 2	CELF1;CELF2
28.7905	28.9532	28.8825	29.0352	28.05	28.0286	3262400000	167	28332000	26307000	19516000	33537000	39684000	33868000	11	0.683687	0.504142	P31943;G8JLB6;E9PCY7;D6RBM0;D6RIU0;D6RFM3;D6RIT2;D6RAM1;E5RGV0;D6R9T0;D6RDU3;D6RJ04;D6RIH9;E7EQJ0;E7EN40;H0YB39;D6RDL0;Q68DG4;H0YBD7;E5RGH4;H0YBG7;D6RF17;B4DP51;D6R9D3;H0YAQ2;E5RJ94	P31943;G8JLB6;E9PCY7;D6RBM0;D6RIU0;D6RFM3;D6RIT2;D6RAM1;E5RGV0;D6R9T0;D6RDU3;D6RJ04;D6RIH9	Heterogeneous nuclear ribonucleoprotein H;Heterogeneous nuclear ribonucleoprotein H, N-terminally processed	HNRNPH1
22.535	23.2677	22.9838	21.9235	20.1147	19.3873	23536000	9	150420	214180	219950	128660	0	0	0	1.45418	2.45365	H0Y2W2	H0Y2W2		ATAD3A
20.6382	19.7605	20.1069	20.8439	21.5125	21.4526	15299000	7	61043	15125	0	58246	136940	120920	2	1.52734	-1.10114	H0Y3N9;Q9UPP1;H0Y589;E7ET14;A0A087WW48;Q6P2C5;A0A024R9Y4;Q8N359;B4DH04	H0Y3N9;Q9UPP1;H0Y589	Histone lysine demethylase PHF8	PHF8
23.4806	22.3797	22.8978	22.9589	23.0815	23.0323	72933000	29	505410	142520	175130	356270	1073300	918340	7	0.119435	-0.104859	H0Y4R1;P12268;B7Z1G4;Q6QE17;E7ETK5;Q6RUP8	H0Y4R1;P12268;B7Z1G4	Inosine-5-monophosphate dehydrogenase 2	IMPDH2
25.0382	24.9959	25.0463	24.9121	24.5384	24.7532	236820000	19	7705100	6706100	6086200	7817300	15855000	15035000	2	1.25401	0.292259	P83881;H0Y5B4;H7BZ11;J3KQN4;H7BY91;H0Y3V9	P83881;H0Y5B4;H7BZ11;J3KQN4	60S ribosomal protein L36a	RPL36A
25.3819	25.3684	24.8814	25.2965	27.5345	27.1536	959230000	39	2376800	1581600	963100	2179200	27526000	21798000	14	0.95577	-1.45098	H0Y714;Q96G21;B8ZZ47;E7ENR5;B9A008;F8WCN0	H0Y714;Q96G21;B8ZZ47;E7ENR5;B9A008	U3 small nucleolar ribonucleoprotein protein IMP4	IMP4
21.1896	21.6539	21.3544	20.9819	18.9707	20.3802	12192000	5	147480	133950	107460	102570	48156	102060	2	0.988189	1.28837	Q9BUX5;H0Y8Z9;Q9H9W4;Q9H845	Q9BUX5;H0Y8Z9;Q9H9W4;Q9H845	Acyl-CoA dehydrogenase family member 9, mitochondrial	ACAD9
21.2928	21.0861	20.966	19.5845	23.0749	23.209	50288000	7	263440	189680	124840	87444	2413900	2508300	3	0.285038	-0.841154	Q96EY4;H0Y9X1;D6RA57;B7Z504;D6RE67;D6RC31	Q96EY4;H0Y9X1;D6RA57;B7Z504	Translation machinery-associated protein 16	TMA16
23.8386	24.2346	24.0104	23.9964	22.0115	22.1109	75854000	26	418970	453410	310740	395450	163540	254060	6	0.94268	1.32163	H0YJA2;Q6PJT7;G3V5I6;A0A024R6F2;G3V256;A0A087WTC9;G3V3Y4;H0YJ87;G3V411	H0YJA2;Q6PJT7;G3V5I6;A0A024R6F2;G3V256	Zinc finger CCCH domain-containing protein 14	ZC3H14
20.8649	20.6297	19.5852	20.638	21.8281	20.5167	17224000	4	221330	133750	103620	127350	700970	278760	2	0.479853	-0.634366	H0YJV7;P25490;Q96MM3;O15391	H0YJV7;P25490;Q96MM3;O15391	Transcriptional repressor protein YY1;Zinc finger protein 42 homolog;Transcription factor YY2	YY1;ZFP42;YY2
20.8586	20.9914	18.857	23.3966	22.535	21.8554	37158000	5	649000	438910	472410	2283800	1956700	1630700	2	1.34291	-2.36005	H0YLR3;H0YMA0;Q53G61;Q53G21;P09661	H0YLR3;H0YMA0;Q53G61;Q53G21;P09661	U2 small nuclear ribonucleoprotein A	SNRPA1
23.3522	23.4923	23.5469	23.0267	22.2279	22.3151	61001000	9	2559600	2522700	1949400	2063200	2752200	3403300	2	1.65206	0.940545	Q71UM5;H0YMV8;C9JLI6;A4D1G5;C9J1C5	Q71UM5;H0YMV8;C9JLI6;A4D1G5	40S ribosomal protein S27-like;40S ribosomal protein S27	RPS27L;LOC392748
23.8995	23.1346	23.2357	24.1406	26.226	26.2696	451070000	46	1053700	534140	403260	1438900	15932000	15336000	16	1.3373	-2.12215	Q6PK04;I3L0U5;H6QX63;I3L4F6	Q6PK04;I3L0U5;H6QX63	Coiled-coil domain-containing protein 137	CCDC137
20.4253	22.0183	21.7129	22.5956	20.1536	20.2491	12443000	3	13607	13159	10122	177010	78806	122050	3	0.154193	0.386041	H7BXR3;O94875;H7C1R7;H7BZK1;B7Z3D7;B7Z997;C9J3W4;C9JL62;C9IZ89;H7BZX1;B3KPU4	H7BXR3;O94875;H7C1R7;H7BZK1;B7Z3D7;B7Z997	Sorbin and SH3 domain-containing protein 2	SORBS2
22.7024	23.0041	23.053	23.0466	21.9271	21.6904	42946000	23	112710	120570	99739	162960	135320	109150	4	0.741123	0.698476	H7C1I7;Q5VZL5	H7C1I7;Q5VZL5	Zinc finger MYM-type protein 4	ZMYM4
27.6531	27.2084	26.7997	28.0311	30.1724	30.211	6291400000	121	13889000	8790900	4753100	17291000	181800000	192910000	27	1.38008	-2.25105	Q99848;Q6IB29;H7C2Q8;B4DHA6;B4DRX8	Q99848;Q6IB29;H7C2Q8	Probable rRNA-processing protein EBP2	EBNA1BP2
23.6515	23.6202	23.5909	24.3404	22.9054	22.5483	80393000	26	425930	377060	248310	814520	497740	408630	9	0.258803	0.356216	H7C3A1;Q9BXP5;Q7Z4Y3;H7C1K0	H7C3A1;Q9BXP5	Serrate RNA effector molecule homolog	SRRT
25.0424	24.8911	25.1295	24.0886	23.5865	24.0932	196180000	30	5486100	3709600	4006500	1894800	5261300	7668000	8	2.4199	1.09826	P10599;H9ZYJ2	P10599;H9ZYJ2	Thioredoxin	TXN
23.7273	24.2704	24.0692	23.1697	22.2946	22.1673	72626000	14	820490	1109200	684580	509350	624750	523730	6	1.86055	1.47842	I3L1P8;Q6IBH0;Q02978	I3L1P8;Q6IBH0;Q02978	Mitochondrial 2-oxoglutarate/malate carrier protein	SLC25A11
22.3683	22.0904	22.381	22.1137	21.2142	20.4454	26891000	6	85426	65492	45782	65483	93391	64603	5	0.974812	1.02216	I3L2B0;K7EIG1;O75153;I3L318	I3L2B0;K7EIG1;O75153	Clustered mitochondria protein homolog	CLUH
23.8843	22.4888	22.3587	23.3892	23.8699	23.7872	105310000	19	1824800	593660	355830	1242300	4884400	4262900	5	0.687956	-0.771507	I3L397;P63241;I3L504;F8WCJ1;C9J7B5;C9J4W5;Q9GZV4;Q6IS14	I3L397;P63241;I3L504;F8WCJ1;C9J7B5;C9J4W5;Q9GZV4;Q6IS14	Eukaryotic translation initiation factor 5A-1;Eukaryotic translation initiation factor 5A-2;Eukaryotic translation initiation factor 5A-1-like	EIF5A;EIF5A2;EIF5AL1
22.5953	20.455	21.6197	22.6536	24.0764	23.8928	92838000	25	103060	9625.8	35088	107860	738360	579540	9	1.22158	-1.98424	I3VM54;Q9Y2K7;I3VM53;B4DSG1	I3VM54;Q9Y2K7;I3VM53	Lysine-specific demethylase 2A	KDM2A
22.4524	22.5011	22.3417	22.4842	22.8809	22.8283	59446000	20	120000	102920	69276	107330	544420	471440	7	1.05749	-0.299391	Q9UJV9;J3KNN5;B3KRK2;Q53HI2;H0YA06;D6RGI7	Q9UJV9;J3KNN5;B3KRK2;Q53HI2	Probable ATP-dependent RNA helicase DDX41	DDX41
21.036	20.99	20.6084	20.4679	19.3837	18.6302	6994300	4	91597	129160	59414	48939	39013	0	3	1.18254	1.3842	Q9NXW2;J3KPS0;V9GYN7	Q9NXW2;J3KPS0;V9GYN7	DnaJ homolog subfamily B member 12	DNAJB12
22.9562	22.2879	22.5105	21.9733	21.8217	22.0531	38556000	7	858290	426560	700120	470390	1300400	1063700	2	1.42311	0.635504	Q9Y3E5;Q96ME4;J3KQ48	Q9Y3E5;Q96ME4;J3KQ48	Peptidyl-tRNA hydrolase 2, mitochondrial	PTRH2
25.7035	25.657	25.7268	26.4814	26.3647	26.626	661640000	36	11467000	7772800	5442200	13595000	36921000	35076000	9	3.2751	-0.794921	J3QR09;J3KTE4;P84098;Q8IWR8;Q53G49;J3QL15	J3QR09;J3KTE4;P84098;Q8IWR8;Q53G49	Ribosomal protein L19;60S ribosomal protein L19	RPL19
25.9864	25.9813	25.9269	27.0616	25.0649	25.1622	476600000	65	4702700	4336100	3109900	11075000	6634600	6803700	12	0.112606	0.201974	Q07955;J3KTL2;Q59FA2;A8K1L8;J3KSR8;J3QQV5;J3KSW7;B7Z570	Q07955;J3KTL2;Q59FA2;A8K1L8;J3KSR8	Serine/arginine-rich splicing factor 1	SRSF1
21.4146	21.664	21.7901	21.9839	18.6222	20.1	16306000	7	88183	76557	73479	120790	75082	60025	2	0.639423	1.38748	Q8IWX8;J3QK89;Q59ET1;B4DL82;B4DPM4	Q8IWX8;J3QK89;Q59ET1;B4DL82;B4DPM4	Calcium homeostasis endoplasmic reticulum protein	CHERP
21.0536	20.7036	20.3726	21.1944	20.4631	20.6223	13022000	7	223820	58617	73761	212090	524070	354510	3	0.0583513	-0.05001	J3QLR8;Q9Y3D9	J3QLR8;Q9Y3D9	28S ribosomal protein S23, mitochondrial	MRPS23
23.1583	23.4854	23.46	23.2568	22.5182	22.2749	59858000	16	263290	284140	228610	259110	318700	308870	4	1.02569	0.684617	J3QQW9;Q15022;A8K1U9	J3QQW9;Q15022;A8K1U9	Polycomb protein SUZ12	SUZ12
22.9519	23.0484	23.1372	23.4292	22.0774	22.1945	47962000	16	372650	390860	263810	438230	327610	205260	6	0.476931	0.478823	J3QR07;Q96MU7;J3KRG5	J3QR07;Q96MU7	YTH domain-containing protein 1	YTHDC1
21.8894	21.4196	21.1952	21.5426	20.3446	20.6594	17828000	6	232580	118900	107740	117130	208680	205390	3	0.723319	0.652522	Q68D64;J3QRD1;Q59H65;P51648;J3QS00;I3L1M4;E9PJV0;C9JKT2;B4DSX1;C9JMC5;I3L3I9;P48448;A8MYB8;E9PNN6;B3KSJ6;A0A024R5K0;Q59F10;P30838;P43353;A0A024R5D8;Q6PKA6;Q8N9T9	Q68D64;J3QRD1;Q59H65;P51648;J3QS00;I3L1M4	Aldehyde dehydrogenase;Fatty aldehyde dehydrogenase	DKFZp686E23276;ALDH3A2
21.9415	21.0005	19.4975	21.6843	22.4147	21.9483	30292000	11	491610	0	0	385430	2000400	1450000	2	0.742618	-1.20261	J3QRG6;P42771;K7PML8;K7ES20;L8E941;K7ENC6;D1LYX3;A7LNE7;P42772;K7PPU3;Q2MJK0;Q208B5;G3XAG3;R9S252	J3QRG6;P42771;K7PML8;K7ES20;L8E941;K7ENC6;D1LYX3;A7LNE7;P42772;K7PPU3	Cyclin-dependent kinase inhibitor 2A, isoforms 1/2/3;Cyclin-dependent kinase 4 inhibitor B	CDKN2A;CDKN2B
22.135	22.0393	22.1387	22.6011	21.6094	21.4422	32361000	12	446900	366700	297090	756160	885100	843770	4	0.238714	0.220098	Q53HL1;P19105;O14950;J3QRS3;Q2F834;Q71U02;Q6IBG1;P24844;J3KTJ1	Q53HL1;P19105;O14950;J3QRS3;Q2F834;Q71U02;Q6IBG1;P24844	Myosin regulatory light chain 12A;Myosin regulatory light chain 12B;Myosin regulatory light polypeptide 9	MYL12A;MYL12B;MYL9
21.6518	21.4526	21.518	21.8474	22.049	21.6986	33002000	8	219170	62510	87800	272360	947830	767650	5	1.29623	-0.324227	O43670;J3QRS9;Q59G94;X6R4W8;Q8N395;J3KS31;B4DQT7;J3QS27;J3KTL1;J3KRB6;J3KRW6;H0Y3M2	O43670;J3QRS9;Q59G94;X6R4W8;Q8N395;J3KS31;B4DQT7	Zinc finger protein 207	ZNF207;DKFZp761N202
21.3815	21.8607	21.7762	20.7949	20.4157	20.3913	16624000	6	240720	311270	255500	183550	354900	316430	2	2.35036	1.13885	J3QT61;J3QSB2;J3QRV9;O75616	J3QT61;J3QSB2;J3QRV9;O75616	GTPase Era, mitochondrial	ERAL1
27.9601	23.9521	28.2596	27.5754	26.1848	26.2423	1724500000	58	31332000	4436500	39960000	31178000	33639000	16227000	1	0.012762	0.0564289	Q8N618;Q7Z3N6;K7EIG7;O94832	Q8N618;Q7Z3N6;K7EIG7;O94832	Unconventional myosin-Id	MYO1D;DKFZp686A01173
22.3968	22.199	19.0287	22.9118	23.4603	23.0313	63572000	9	879190	609840	207770	955570	3833600	2595800	2	0.807108	-1.92627	K7EK06;K7ER16;Q9Y285;Q6IBR2;K7ER00	K7EK06;K7ER16;Q9Y285;Q6IBR2;K7ER00	Phenylalanine--tRNA ligase alpha subunit	FARSA;FARSLA
19.677	19.1141	19.0721	19.4582	20.1007	18.4287	3021500	3	69559	60625	49398	43205	29002	0	2	0.0265175	-0.041481	K7EKU0;Q9UKJ3	K7EKU0;Q9UKJ3	G patch domain-containing protein 8	GPATCH8
22.5588	21.0442	21.6299	22.3945	22.4744	22.5144	39086000	12	191150	22471	16837	146760	412300	394890	6	0.743586	-0.716809	P07900;K9JA46;Q8TBA7;Q2VPJ6;Q86U12;O75322;Q96HX7;G3V2J8;B4DTA5;Q86SX1;Q58FG0	P07900;K9JA46;Q8TBA7;Q2VPJ6;Q86U12;O75322;Q96HX7	Heat shock protein HSP 90-alpha	HSP90AA1;EL52
22.7401	23.104	23.1405	22.257	22.0982	22.5385	45626000	18	786080	908930	641760	487550	791190	947130	3	1.73452	0.697003	Q9NRW3;M4VP52;Q59GY0;A0A087WX48;Q6ICH2;Q8IUX4;M4VR43;F2YHL7;Q96AK3;B2CML4	Q9NRW3;M4VP52;Q59GY0	DNA dC->dU-editing enzyme APOBEC-3C	APOBEC3C
24.3826	24.4724	24.6068	23.4193	22.7039	22.417	97213000	30	495590	364750	368900	149590	278950	248360	10	2.23828	1.64049	Q59E91;O00411;Q4G0F4;B4DZE5;K7EMH3;K7ESD1	Q59E91;O00411;Q4G0F4;B4DZE5	DNA-directed RNA polymerase;DNA-directed RNA polymerase, mitochondrial	POLRMT
23.5879	23.5867	23.4098	23.8929	22.9363	22.6749	85719000	19	405320	355490	209160	443860	889380	652610	7	0.407577	0.360065	O00425;F8WD15	O00425	Insulin-like growth factor 2 mRNA-binding protein 3	IGF2BP3
25.0198	23.5471	22.8624	25.6013	28.3192	28.2782	1657700000	82	1207000	447320	187840	1361400	27762000	28239000	27	1.50689	-3.58978	O00566;B3KPV5;U3KQ48	O00566;B3KPV5	U3 small nucleolar ribonucleoprotein protein MPP10	MPHOSPH10
21.8454	21.0737	21.2995	21.7602	21.427	21.7913	28509000	12	45343	10204	10113	40625	100570	132550	5	0.41997	-0.25329	O14646;Q7Z4M7	O14646	Chromodomain-helicase-DNA-binding protein 1	CHD1
23.7493	23.5623	23.8277	24.4799	23.4753	23.5591	114320000	33	285960	271240	185830	570020	778030	697270	11	0.13955	-0.124964	O14776;G3V220;B7Z921;Q5VWI1	O14776;G3V220	Transcription elongation regulator 1	TCERG1
21.8371	21.9914	22.0645	20.5475	21.2752	20.4699	18186000	8	146360	114400	122420	0	114530	129400	3	1.97471	1.20016	Q53GS2;O14975;G3V1R7;B3KW19	Q53GS2;O14975;G3V1R7;B3KW19	Very long-chain acyl-CoA synthetase	SLC27A2
22.7293	22.7536	22.9528	21.6888	21.5552	21.29	32582000	12	144320	110900	114700	60256	75301	109290	4	3.1635	1.30054	O14980;B7ZB16;B4DR01;B3KWD0;H7BZC5;C9IZS4;C9JQ02;C9JV99;C9J673;C9JKM9	O14980;B7ZB16;B4DR01;B3KWD0	Exportin-1	XPO1
23.6993	23.8473	24.0403	24.0573	22.7999	22.7911	86530000	28	326890	339980	309670	408330	406730	427120	11	0.679718	0.646169	O15042;E7ET15;E7EW00;H0Y8D9;B4DK81;H7C4V2;C9JDJ7;C9J5L1	O15042;E7ET15	U2 snRNP-associated SURP motif-containing protein	U2SURP
25.3084	25.0669	24.1477	25.4368	28.1594	28.31	1621200000	55	1890100	1463300	471700	2336500	47378000	41828000	16	1.15921	-2.46106	O15160;Q96HT3;E7EQB9;B4DEC2;H0Y723;D6RDJ3	O15160;Q96HT3;E7EQB9;B4DEC2	DNA-directed RNA polymerases I and III subunit RPAC1	POLR1C
22.3509	22.2902	22.3781	22.3137	21.2242	21.1815	30260000	9	259130	144080	124000	193730	297160	192320	4	0.966822	0.766632	O15371;B4E1K8;B0QYA4;B0QYA5;B0QYA8;B0QYA6	O15371;B4E1K8;B0QYA4;B0QYA5	Eukaryotic translation initiation factor 3 subunit D	EIF3D
27.5125	27.4199	27.2988	27.6306	29.6384	29.5156	4723200000	227	5237800	3796800	3290100	5018800	59745000	44020000	46	1.09338	-1.51784	O43143;B4E0S6	O43143;B4E0S6	Putative pre-mRNA-splicing factor ATP-dependent RNA helicase DHX15	DHX15
25.6993	25.4786	24.7904	26.1527	28.1685	28.3579	1685500000	87	1977100	1480700	649030	2275700	28824000	32212000	23	1.37952	-2.23692	O43159;E9PPY3;E9PPP6	O43159;E9PPY3	Ribosomal RNA-processing protein 8	RRP8
24.9947	23.6253	23.5427	24.7883	25.4885	24.8632	279210000	26	1298300	207380	210050	1079800	5340100	3498200	12	0.888521	-0.992409	O43175;V9HW79;Q5SZU1;B3KSC3;Q8N5M8;Q9UMY2;Q9UMY3;Q96RV7;Q96RV6;Q96RV5	O43175;V9HW79;Q5SZU1;B3KSC3	D-3-phosphoglycerate dehydrogenase	PHGDH
21.5045	19.8409	20.3712	22.0478	21.8007	22.0999	31477000	12	58055	41596	31608	77844	414190	425940	4	1.32277	-1.41064	O43263;P78563	O43263;P78563	Double-stranded RNA-specific editase 1	hRED1;ADARB1
25.6331	25.7527	25.793	25.9981	24.6314	24.8604	370840000	65	1134200	1017500	996010	1471000	3761100	1379200	19	0.591331	0.562923	O43290;B4DDH9;B4DMR4;B4DP43;E9PQI8	O43290;B4DDH9	U4/U6.U5 tri-snRNP-associated protein 1	SART1
27.578	27.7146	27.7516	28.3919	26.5846	26.602	1313600000	119	5777900	5526600	4451500	9639400	6932900	6307900	4	0.334861	0.488517	O43390;Q0VGD6;B4DMB1;B2R7W4;B4DT28;B4DMD1;Q7Z334	O43390;Q0VGD6;B4DMB1;B2R7W4;B4DT28	Heterogeneous nuclear ribonucleoprotein R	HNRNPR;HNRPR
21.8395	21.5994	21.3327	22.375	21.8012	21.3673	29504000	13	211780	143880	207440	486490	971550	661080	4	0.32356	-0.257298	Q6FH36;O43447;H0YEL5;C9JQD4;Q6FH57	Q6FH36;O43447;H0YEL5;C9JQD4;Q6FH57	Peptidyl-prolyl cis-trans isomerase;Peptidyl-prolyl cis-trans isomerase H	PPIH
26.2809	26.6442	26.7878	25.7832	25.1354	25.0579	478200000	74	3393200	3855200	1995500	1516100	2751300	2428700	18	1.97529	1.24547	O43660;H0YA24;D6RA26;B7Z982;H0YAA2	O43660	Pleiotropic regulator 1	PLRG1
25.5997	25.2271	24.8902	25.6099	27.819	27.7987	1240600000	59	994600	1110200	1024800	2811200	25221000	22777000	19	1.135	-1.83682	O43818	O43818	U3 small nucleolar RNA-interacting protein 2	RRP9
24.3707	23.7647	22.8765	24.4699	27.4822	27.0868	832580000	81	147460	116610	37358	162380	3919300	3050700	32	1.2091	-2.67569	O60287;REV__Q6IFA1	O60287	Nucleolar pre-ribosomal-associated protein 1	URB1
20.9225	22.1413	19.6427	21.3043	21.3919	20.9938	17604000	9	12104	3500.6	7370.1	24578	86334	61713	4	0.169261	-0.327787	O60293;G3V1X1	O60293	Zinc finger C3H1 domain-containing protein	ZFC3H1
22.1362	21.7396	21.7824	21.5788	20.8176	19.4837	15074000	8	40323	54596	48825	30125	13774	5619.3	4	0.94241	1.25933	O60318;B3KWZ4;B7Z8Z8;B3KXE8	O60318;B3KWZ4;B7Z8Z8;B3KXE8	80 kDa MCM3-associated protein	MCM3AP
25.0336	25.2384	25.3621	25.904	24.3162	24.1451	243010000	31	1487700	1137700	1095500	2816600	2069300	1518600	11	0.302844	0.422963	Q05CK9;O60506;Q59GL1;B2R8Z8;B7Z645;F6UXX1;B7Z213	Q05CK9;O60506;Q59GL1;B2R8Z8;B7Z645	Heterogeneous nuclear ribonucleoprotein Q	SYNCRIP
21.7112	22.3582	22.4919	22.3108	20.655	20.9438	25687000	7	136520	143010	126870	128200	139040	154990	3	0.715371	0.883879	Q59H56;Q5SRN1;Q53H60;O60508;H0UI46	Q59H56;Q5SRN1;Q53H60;O60508	Pre-mRNA-processing factor 17	CDC40
27.9267	27.508	26.9934	28.0558	30.181	30.2195	6509500000	134	8661800	5074200	2165900	7215500	100820000	86044000	35	1.23497	-2.00939	O60832;C9IYT0;U5UA77;H7C0M1;U5U7S7;H7C2Q2;H7C2Q9;H7BZF2;U5U768	O60832;C9IYT0	H/ACA ribonucleoprotein complex subunit 4	DKC1
19.7804	20.1633	20.4401	20.5883	21.401	21.9872	17859000	5	19998	14082	0	121580	783110	1045500	2	1.25364	-1.19762	O60869	O60869	Endothelial differentiation-related factor 1	EDF1
21.7552	21.6792	22.4783	21.7513	22.1861	22.3138	34701000	9	154090	164470	187920	186520	426570	532860	6	0.135878	-0.112807	O75319;H7C0E6;C9JYA6	O75319	RNA/RNP complex-1-interacting phosphatase	DUSP11
23.0846	23.3196	22.7172	23.6551	22.1503	21.6068	51444000	11	541600	602520	394560	1590800	983570	563700	3	0.374898	0.569738	Q53FC3;O75340;A0A087WZ38;D6RA21;Q86W51;E7EPW6;H0Y9X3;A0A024QZ42	Q53FC3;O75340;A0A087WZ38	Programmed cell death protein 6	PDCD6
27.2757	27.3951	27.3273	27.9	27.5165	27.368	1503400000	91	8682400	7986500	6498900	12870000	25792000	21694000	15	0.741289	-0.26211	O75367;B4DJC3;Q59FH0;D6RCF2;Q9HA11;Q9P0M6;A0A024QZP6;Q5SQT3	O75367;B4DJC3;Q59FH0	Core histone macro-H2A.1;Histone H2A	H2AFY
22.699	23.076	23.0055	22.1738	21.3368	21.4003	37205000	10	385470	576730	334240	438090	403710	519280	3	1.93362	1.28988	O75396;A0A087X1A9;I1VE16	O75396;A0A087X1A9	Vesicle-trafficking protein SEC22b	SEC22B
23.2923	23.494	23.645	24.11	22.4258	22.6245	74582000	16	329610	308720	253260	468200	459300	440990	5	0.321149	0.423711	O75400;B4DPY2;Q05C41;F5H578;H0YG38;H7C2N3;Q4ZG51	O75400;B4DPY2;Q05C41;F5H578	Pre-mRNA-processing factor 40 homolog A	PRPF40A
24.5047	24.4522	23.9081	25.3664	25.3211	25.2683	306410000	29	863040	672600	242970	991140	3861200	4312400	11	2.22825	-1.03027	O75475;Q05CM9;Q8N4N4	O75475;Q05CM9	PC4 and SFRS1-interacting protein	PSIP1
24.3479	24.1064	24.3387	24.7441	22.9998	22.973	115430000	26	368910	223470	216010	451240	340460	261730	13	0.513181	0.692041	O75533;A0JLT9;Q32Q20;A0PJH5;Q7Z497;H7C341;B4DGZ4	O75533	Splicing factor 3B subunit 1	SF3B1
23.9114	20.4526	20.8318	23.2562	25.9347	26.2821	384640000	20	1145700	309690	225720	697140	22409000	23292000	6	1.10811	-3.42579	O75607	O75607	Nucleoplasmin-3	NPM3
27.2808	27.3485	27.3593	27.4239	26.1874	25.9508	918360000	141	1248900	1204800	988440	1516700	1637200	1186800	43	0.818942	0.808858	O75643;A4FU77;Q9H8B9;B4E150;B4E0P5;Q9UNV9;A2RRQ7;Q7L5W4;Q9P172;Q5ZF01	O75643;A4FU77	U5 small nuclear ribonucleoprotein 200 kDa helicase	SNRNP200
26.3031	25.7422	25.2114	26.2894	28.878	28.5545	2373400000	168	525820	262600	129800	490230	8964000	6825800	59	1.16056	-2.15505	O75691;B4DN27	O75691	Small subunit processome component 20 homolog	UTP20
24.7505	25.036	25.2107	24.776	23.2374	23.1857	153660000	35	1074800	1045600	1033100	934510	867580	735340	9	1.10525	1.26606	Q6IB58;Q5ST80;Q53HQ0;O75955;A2AB10;A2AB12;A0A140T9R1;A2AB13;A0A0G2JJQ6;A0A140T9X0;A2AB09;A0A140T959;A2AB11;A2VCL5;A0A140T9C3;A0A140T9B1;A0A140T957;A0A140T910;A0A140T9W4;A0A140T907;A0A140T905;A0A140T974;A2ABJ5	Q6IB58;Q5ST80;Q53HQ0;O75955;A2AB10;A2AB12;A0A140T9R1;A2AB13;A0A0G2JJQ6;A0A140T9X0;A2AB09	Flotillin-1	FLOT1
28.364	28.0083	27.5554	28.3167	30.7831	30.6662	9418000000	181	17414000	11093000	6516200	13990000	214340000	164740000	38	1.09355	-1.9461	O76021;Q32Q62;J3QSV6;A0PJ61;A0PJ87;I3L3U9;I3L3C4;I3L234;I3L1A3;J3KPU7;I3L2F2;I3L4T8;I3L1Y4	O76021;Q32Q62;J3QSV6;A0PJ61;A0PJ87;I3L3U9	Ribosomal L1 domain-containing protein 1	RSL1D1
25.739	25.7021	25.7646	26.0727	24.7277	24.6341	325660000	60	1070600	903920	633000	1180300	1107400	920170	23	0.563681	0.590442	O94906	O94906	Pre-mRNA-processing factor 6	PRPF6
20.2185	20.3142	20.1323	20.0772	20.8161	25.2297	89212000	20	24815	24764	14553	16803	56685	791670	17	0.492836	-1.81932	O94986;B4E1E7;A0A075B719;Q3B7A2	O94986;B4E1E7	Centrosomal protein of 152 kDa	CEP152
22.6715	20.6723	22.0744	23.1215	23.0165	23.1693	59690000	8	308420	59847	110540	580540	1154500	1102300	4	1.02423	-1.29639	O95218	O95218	Zinc finger Ran-binding domain-containing protein 2	ZRANB2
22.2973	21.975	22.2059	22.3143	22.5003	22.3917	45683000	15	110160	43222	52616	104030	300160	322130	6	1.03583	-0.242704	O95235;D6R9E4;D6RBN1	O95235	Kinesin-like protein KIF20A	KIF20A
23.9751	23.7566	23.9716	23.8998	23.8857	24.0507	133830000	38	309110	202980	132810	233100	701290	651180	17	0.1894	-0.0442924	O95239;Q59HG1;B3KNC0;Q6PKB2;Q2VIQ3;B4DYE2;Q5JRK0;Q8IWH8;Q05CT3;D3DQ90;H0Y718;Q9Y496;J3KPF9;Q2UVF2;A0A087X011;E9PES4;B4DHG8;Q17RI8;B7ZKX5;Q6ZMV9	O95239;Q59HG1;B3KNC0	Chromosome-associated kinesin KIF4A	KIF4A
21.9326	22.0976	22.3981	21.8024	19.3386	18.1094	14771000	6	178370	248300	249590	308480	0	0	3	1.02661	2.39266	Q53XM7;O95292;E5RK64;Q6ZSP7;B3KVU7;B4DNS4;Q6ZR82	Q53XM7;O95292;E5RK64;Q6ZSP7;B3KVU7	Vesicle-associated membrane protein-associated protein B/C	VAPB
22.4646	20.132	19.2834	22.1888	22.2829	22.1048	33451000	11	110310	0	0	102170	360800	223170	3	0.755467	-1.56547	O95373;B3KQG6;E9PLJ0;B3KNG9	O95373;B3KQG6	Importin-7	IPO7
19.9956	20.4687	20.3289	20.8672	19.3101	19.6357	7376800	5	6691.8	10633	11752	13899	9128.4	9370.6	3	0.263667	0.326721	O95425;B4DXQ4;Q659E9;A0A0J9YWY6;B4E3N7;B4E3H1	O95425;B4DXQ4;Q659E9;A0A0J9YWY6;B4E3N7;B4E3H1	Supervillin	SVIL;DKFZp586H1823
24.1807	23.7985	22.9265	24.3791	26.9013	26.8306	651470000	53	444280	304440	124770	430350	10807000	10354000	24	1.24142	-2.40177	O95453;H3BRK1;B3KN69;F5H1Z4;B4E0E8	O95453;H3BRK1;B3KN69	Poly(A)-specific ribonuclease PARN	PARN
26.332	26.3646	26.0618	26.3263	27.6358	27.6346	1311500000	43	7225900	5771100	2702200	6478700	55969000	41082000	15	0.99323	-0.946119	Q5J7U2;O95478;A0A0A0MQZ6;H0YAI9	Q5J7U2;O95478;A0A0A0MQZ6	Ribosome biogenesis protein NSA2 homolog	CDK105;NSA2
19.9413	20.585	20.1948	19.2245	19.9179	24.6469	60706000	22	565.62	385.26	299.16	3214.6	20332	303340	24	0.234455	-1.02272	O95613;B4DKV6;Q8IWJ7	O95613	Pericentrin	PCNT
21.1464	19.7633	21.0445	21.4622	22.4538	23.5603	51970000	9	137840	38830	111500	208380	3024900	2253000	6	1.15138	-1.84073	O95707;K7EQV2;K7ERD7;K7ESH8;K7EK50;A8MYC1	O95707;K7EQV2;K7ERD7	Ribonuclease P protein subunit p29	POP4
24.3884	24.5791	24.5454	24.9083	23.3141	23.2909	128780000	33	468980	400560	334500	541410	361750	322600	7	0.547436	0.666532	O95782;Q8N9K4;B4DXJ6	O95782;Q8N9K4;B4DXJ6	AP-2 complex subunit alpha-1	AP2A1
23.4061	23.8955	24.0046	23.5311	22.6234	22.5166	71871000	27	380980	453660	418210	318410	426680	320460	11	1.11414	0.878348	O95831;E9PMA0;A0A140VK04;Q5RZ99;Q5RZA0	O95831;E9PMA0;A0A140VK04	Apoptosis-inducing factor 1, mitochondrial	AIFM1
27.4547	28.0188	27.9742	27.0399	26.127	26.1935	1389900000	99	25335000	30738000	25649000	16174000	20976000	20120000	13	1.77325	1.36245	O96008;K7EJ57;K7EKG4	O96008;K7EJ57	Mitochondrial import receptor subunit TOM40 homolog	TOMM40
24.2202	24.6352	24.3477	24.7444	23.1623	23.1399	130620000	34	963240	1150000	804820	1427700	1244500	940730	7	0.588874	0.718836	Q6FI97;Q53FS0;O96019;H7C5S0;C9JQT2;D3DNS0;O94805	Q6FI97;Q53FS0;O96019	Actin-like protein 6A	BAF53A;ACTL6A
23.422	20.3559	19.861	22.7771	22.8651	22.7939	55462000	10	360490	33259	29169	229930	774720	626590	6	0.648771	-1.5991	V9HWF4;P00558;B4E1H9;B4DWQ3;B4DHM5;B4DHB3;V9HW85;P07205;A0A140VJR3	V9HWF4;P00558;B4E1H9	Phosphoglycerate kinase 1	PGK1
30.6374	30.9953	30.9983	30.1587	28.0553	28.1933	7656000000	324	45622000	42865000	39756000	26621000	16292000	15577000	5	1.40179	2.07452	P02545;A0A0C4DGC5	P02545	Prelamin-A/C;Lamin-A/C	LMNA
25.9492	28.6012	23.3149	23.7256	25.4839	26.6769	818220000	82	498100	3535400	62535	82552	1178100	2744400	28	0.139415	0.659627	P02751;B7ZLE5;A0A024R462;Q6MZM7;H0Y7Z1;B4DU16;Q59G22;Q6N084;Q68CX6;Q6MZF4;B4DTK1;Q5CZ99;A6YID4;A6YID5;A6YID3;A6YID2;A6YID6;Q9UQS6;O95617;A6YID7;Q53S27;Q9H382;Q7L553;H0Y4K8;Q6PJE5;B4DN21;B4DTH2;O95608	P02751;B7ZLE5;A0A024R462;Q6MZM7	Fibronectin;Anastellin;Ugl-Y1;Ugl-Y2;Ugl-Y3	FN1;DKFZp686O12165
22.6017	22.5916	22.9407	21.3862	21.5185	21.5106	34142000	8	172210	224340	191850	69049	222990	296890	3	3.27119	1.23959	P04040;Q8TAK2;B4DWK8	P04040;Q8TAK2;B4DWK8	Catalase	CAT
24.1876	22.7642	22.2662	21.7918	23.1882	23.3793	74913000	12	497770	328590	164650	97975	683200	724910	1	0.13875	0.286226	P04259	P04259	Keratin, type II cytoskeletal 6B	KRT6B
28.4128	28.0624	28.2397	28.15	28.1989	27.9046	2533700000	114	21181000	14892000	11100000	17919000	49148000	34804000	19	0.492713	0.153814	V9HVZ4;P04406;E7EUT5;Q2TSD0;Q0QET7;A4UCT1;B4DRV9;Q5ZEY3;Q16768	V9HVZ4;P04406;E7EUT5;Q2TSD0;Q0QET7;A4UCT1	Glyceraldehyde-3-phosphate dehydrogenase	GAPDH
27.0422	25.5155	25.5985	26.7743	27.107	26.9135	956820000	59	9576100	2681800	2156500	7314700	25945000	20671000	11	0.805502	-0.879536	V9HW43;P04792;B4DL87;F8WE04;C9J3N8	V9HW43;P04792;B4DL87;F8WE04	Heat shock protein beta-1	HSPB1
27.762	28.1041	28.0386	27.1371	25.7278	25.7244	1060500000	81	6442800	7087900	4903800	3412200	3688700	3125500	17	1.67237	1.77184	Q6IBR0;Q53EP4;P04843;Q96HX3;B7Z4L4;B4DL99;B4DNJ5;F8WF32	Q6IBR0;Q53EP4;P04843;Q96HX3;B7Z4L4;B4DL99;B4DNJ5	Dolichyl-diphosphooligosaccharide--protein glycosyltransferase subunit 1	RPN1
26.8532	27.4741	27.2214	26.4825	25.385	25.4101	674440000	80	5999800	5814200	5522500	3719200	3887000	4381000	15	1.61274	1.42371	P04844;B2RE46;B4DJL0;Q5JYR7;Q5JYR4;F2Z3K5;Q5JYR3;H0Y5M1	P04844;B2RE46;B4DJL0	Dolichyl-diphosphooligosaccharide--protein glycosyltransferase subunit 2	RPN2
23.8329	23.7504	24.1401	23.3173	23.2985	23.1592	94583000	13	914340	643780	842910	448180	1428800	1285700	4	2.14064	0.649464	P05089	P05089	Arginase-1	ARG1
22.4659	22.1301	22.3751	22.3478	20.6826	22.1867	32134000	15	705790	467100	527680	589470	442660	1284000	2	0.469096	0.584679	P05109	P05109	Protein S100-A8;Protein S100-A8, N-terminally processed	S100A8
26.8664	27.2403	27.3025	26.2525	25.1995	25.1616	661900000	34	6646400	7413700	6202100	3949900	5568000	5056900	6	1.85591	1.59853	P05141;Q6NVC0	P05141;Q6NVC0	ADP/ATP translocase 2;ADP/ATP translocase 2, N-terminally processed	SLC25A5
23.6523	20.1482	20.6635	23.7753	24.8287	24.7945	175940000	18	448680	80196	51735	325190	3460800	3630800	8	1.22127	-2.97819	Q53XC0;P05198;H0YJS4;G3V4T5	Q53XC0;P05198;H0YJS4;G3V4T5	Eukaryotic translation initiation factor 2 subunit 1	EIF2S1
23.7727	19.4713	20.7309	23.6164	24.0864	24.0515	119040000	12	716880	249800	186740	508100	3126300	1477300	6	0.943498	-2.59312	P06493;Q5H9N4;A0A024QZP7;A0A024QZJ8;A0A087WZZ9;I6L9I5;E5RIU6	P06493;Q5H9N4;A0A024QZP7;A0A024QZJ8;A0A087WZZ9;I6L9I5;E5RIU6	Cyclin-dependent kinase 1	CDK1;DKFZp686L20222;CDC2
22.0914	22.3275	22.1729	23.3756	22.3486	22.1572	40344000	8	258330	285270	116130	476630	387350	310120	6	0.486473	-0.429872	Q0QEN7;V9HW31;P06576;F8W079;H0YH81;H0YI37;F8W0P7	Q0QEN7;V9HW31;P06576;F8W079;H0YH81	ATP synthase subunit beta;ATP synthase subunit beta, mitochondrial	ATP5B
19.1381	20.0587	20.8917	22.0901	23.0375	23.0977	48166000	12	0	0	0	69069	1187100	1152100	7	1.96638	-2.71229	P07199;Q71VN4;Q71VN3	P07199	Major centromere autoantigen B	CENPB
22.6564	22.3898	22.5551	23.1585	23.2314	23.5588	78903000	13	1082500	969320	506350	1742200	5534500	5945700	5	2.23747	-0.782488	P07305	P07305	Histone H1.0;Histone H1.0, N-terminally processed	H1F0
26.5448	25.5833	25.7688	26.4991	26.8755	26.9789	935840000	33	4791400	2679600	2575700	5563300	18342000	15303000	3	1.17168	-0.818854	Q5JP53;Q5SU16;P07437;B7ZAF0;Q6LC01;B4DY90;Q5ST81;B7ZAK1;B4DQN9;Q9BUU9;B4E052;B4DMU8;Q96B85;B4DXZ5;Q9BV28;Q13509;B2RBD5;A0A0B4J269;Q1KSF8;B4DMJ5;Q53G92;B4E386;K7ESM5;B3KS31;B4DP54;Q9BUF5	Q5JP53;Q5SU16;P07437;B7ZAF0;Q6LC01;B4DY90;Q5ST81;B7ZAK1;B4DQN9;Q9BUU9;B4E052;B4DMU8;Q96B85;B4DXZ5;Q9BV28;Q13509;B2RBD5;A0A0B4J269;Q1KSF8;B4DMJ5;Q53G92	Tubulin beta chain;Tubulin beta-3 chain	TUBB;TUBB3;XTP3TPATP1
23.572	19.5312	22.5588	23.0205	23.3974	23.1854	81357000	12	1010500	150520	141910	1011200	3677500	3048000	6	0.466338	-1.31376	P07737;K7EJ44;I3L3D5;CON__P02584	P07737;K7EJ44;I3L3D5	Profilin-1	PFN1
22.534	18.7949	20.888	22.2269	22.5305	22.3608	38427000	9	509550	0	85967	323230	1434500	848990	5	0.684538	-1.63376	P07741;H3BQF1;H3BQZ9;H3BSW3;H3BQB1;Q12898	P07741;H3BQF1;H3BQZ9;H3BSW3;H3BQB1	Adenine phosphoribosyltransferase	APRT
26.0275	25.9776	25.9068	25.9867	24.7264	24.6734	345320000	78	984840	662330	476590	759910	720070	607440	21	0.91263	0.841806	P07814;V9GYZ6;Q3KQZ8;B4DKX5;H6WCP5;B4DP50	P07814;V9GYZ6;Q3KQZ8;B4DKX5	Bifunctional glutamate/proline--tRNA ligase;Glutamate--tRNA ligase;Proline--tRNA ligase	EPRS
24.1507	24.3307	24.3206	23.8065	23.208	23.5134	116110000	30	525980	541050	431750	282300	726320	809920	11	1.84813	0.758038	P08240;Q6IAX9;A0A024R3M0	P08240;Q6IAX9;A0A024R3M0	Signal recognition particle receptor subunit alpha	SRPR
22.722	22.8217	22.8906	22.3963	21.6172	21.61	38810000	19	442330	407370	369110	315480	472020	581040	3	1.61547	0.936923	Q8TBT6;P08574	Q8TBT6;P08574	Cytochrome c1, heme protein, mitochondrial	CYC1
31.7993	32.3913	32.2607	32.2472	30.5822	30.7626	26194000000	506	116310000	141040000	107550000	143270000	137980000	124260000	60	0.789488	0.953114	V9HWE1;P08670;B0YJC4;Q53HU8;B3KRK8;B0YJC5;A0A1B0GUA0;A0A1B0GTT5;Q5JVS8;A0A1B0GVG8;Q53SB5;Q45VM8;Q45VM7;Q45VM6;P17661;L7RDA5;A5Z217;Q9H319;A0A0S2Z4T0;H7C5W5;P41219;B3KWQ6;Q5RLN2;B4DE66;B4DUI0;Q59EM6;Q16352;E7EMV2;B4DJT7;E7ESP9;A5YM63;P07197;L7R9R4;B4DR43;Q8TCR7;B3KXJ0;P07196;B3KQI5	V9HWE1;P08670;B0YJC4;Q53HU8;B3KRK8	Vimentin	VIM
26.113	25.9936	26.3658	26.0999	25.7389	25.5541	557450000	36	15203000	10991000	12125000	16035000	30311000	26826000	5	0.861594	0.359857	P08708;H0YN88;A0A075B716;H0YN73;H3BNC9	P08708;H0YN88;A0A075B716;H0YN73	40S ribosomal protein S17	RPS17;RPS17L
22.845	22.6558	22.6939	22.2131	18.0983	21.7817	29740000	8	436660	421590	393700	289640	142050	299020	4	0.710757	2.03384	P08754;P63096;P04899;Q93020;B3KP24;B3KX51;P09471;B3KP89;A0A142CHG9;Q96C71;C9JPP4;Q6LCB5;H3BTM2;A0A1W2PP38;Q8N6I9	P08754;P63096;P04899	Guanine nucleotide-binding protein G(k) subunit alpha;Guanine nucleotide-binding protein G(i) subunit alpha-1;Guanine nucleotide-binding protein G(i) subunit alpha-2	GNAI3;GNAI1;GNAI2
21.4846	23.5075	20.1751	24.7752	24.8147	24.5823	175870000	18	1127100	1500600	557310	4770900	15783000	11435000	3	1.4361	-3.00169	Q71UI9;P0C0S5;C9J0D1;C9J386	Q71UI9;P0C0S5;C9J0D1;C9J386	Histone H2A.V;Histone H2A.Z;Histone H2A	H2AFV;H2AFZ
24.8714	23.8774	23.1048	24.6273	25.4542	25.3207	276320000	34	1143300	417520	173160	940950	4033000	3526300	11	0.968822	-1.18291	P0CW18;R4GMZ0	P0CW18;R4GMZ0	Serine protease 56	PRSS56
25.3885	25.2242	25.3583	25.9527	24.8126	24.7874	306900000	33	4132800	2595500	2910500	4797600	7581600	5882200	8	0.132373	0.139414	Q01081;P0DN76;B5BU08;Q8WU68;A0A1B0GW87;M0QYK5;Q69YM7;M0R2N4;Q7Z780;K7EJH3;K7EJM7	Q01081;P0DN76;B5BU08;Q8WU68	Splicing factor U2AF 35 kDa subunit;Splicing factor U2AF 26 kDa subunit	U2AF1;U2AF1L4
22.9146	19.1479	23.4911	23.5132	21.8783	21.8015	53342000	12	1957700	1166400	610170	1109100	984740	839700	3	0.137116	-0.546436	Q6FHJ9;P10606;Q6FHM4	Q6FHJ9;P10606;Q6FHM4	Cytochrome c oxidase subunit 5B, mitochondrial	COX5B
23.8266	23.8073	23.6581	24.3335	23.1989	23.4478	103840000	33	553920	352730	260910	689500	734230	870010	11	0.107731	0.103928	V9HWB4;P11021;B4DEF7	V9HWB4;P11021;B4DEF7	78 kDa glucose-regulated protein	HSPA5
28.1992	27.7108	27.6899	28.4433	27.7877	27.7223	2098500000	180	9076800	5961800	4718300	10739000	18451000	14644000	26	0.155147	-0.117805	V9HW22;P11142;E9PKE3;Q53GZ6;B3KTV0;Q96IS6;Q53HF2;E9PNE6;B4E1Q1;E9PN89;A8K7Q2;B4DTX2;E9PLF4;E9PQQ4;E9PQK7;E9PK54;E9PPY6;P54652;A0A024R6B5;E9PI65;E9PN25;E9PS65;Q96BE0;Q96H53;E9PM13;B3KUS2;Q9NZ87;Q9NWW3;A4D111	V9HW22;P11142;E9PKE3;Q53GZ6;B3KTV0;Q96IS6;Q53HF2;E9PNE6;B4E1Q1;E9PN89;A8K7Q2	Heat shock cognate 71 kDa protein	HSPA8
26.9117	26.5547	26.168	27.2355	29.1585	29.2065	3322900000	149	2791300	1986800	1174200	3016500	42325000	36151000	47	1.35912	-1.98869	P11387;B9EG90;Q9BVT2;E5RIC7;B7Z9E8;B4DYD2;Q969P6;E5KMK7;E5KMK6;E5KMK5;D3DWJ7;E5RJ95;E5RFS0;B4E061;E5RJ33;H0YBR3;H0YC03;E5RGE7;Q6PK95;E5RGR4;E5RFE3;Q6NWZ5;E5RGR2	P11387;B9EG90	DNA topoisomerase 1	TOP1
27.1299	27.2944	27.1797	27.2253	27.8209	27.71	1739400000	162	1475300	1334600	1310200	1561900	8192300	7599700	43	0.949663	-0.384076	P11388;J3KTB7	P11388	DNA topoisomerase 2-alpha	TOP2A
22.9409	21.6825	20.1524	23.3635	23.2291	22.8787	63371000	14	474050	90180	81195	503810	1623900	1187500	4	0.890703	-1.56514	Q6FI35;Q6FHF5;P12004;B4DUA2	Q6FI35;Q6FHF5;P12004	Proliferating cell nuclear antigen	PCNA
28.0495	28.5737	28.6563	27.28	26.9497	26.6186	1533200000	70	15244000	17358000	15946000	8060100	11951000	8101600	6	2.26877	1.47703	Q6I9V5;P12236;Q59EI9;O75961	Q6I9V5;P12236;Q59EI9	ADP/ATP translocase 3	SLC25A6
25.1581	25.1	25.0443	26.0261	24.3738	24.3545	245350000	71	352900	241400	180450	684380	407910	404680	28	0.120018	0.182685	P12270;Q58F23;Q504U6;A0PJC9;Q9UE33;Q5SWX9	P12270;Q58F23;Q504U6	Nucleoprotein TPR	TPR
26.6748	26.0882	26.1029	26.8677	27.4978	27.1558	1237700000	107	2714900	1547500	1069000	2609800	13963000	10668000	32	1.53789	-0.885101	P13010;Q53T09;Q53TC2;C9JZ81;H7C0H9	P13010;Q53T09	X-ray repair cross-complementing protein 5	XRCC5
24.2952	24.6635	24.8303	24.4969	22.4799	23.005	108760000	19	1778700	2648900	2049500	1641900	1020600	747710	6	0.951091	1.26912	P13073;H3BN72;H3BNV9;Q86WV2;H3BPG0;H3BNI5	P13073;H3BN72;H3BNV9;Q86WV2;H3BPG0	Cytochrome c oxidase subunit 4 isoform 1, mitochondrial	COX4I1
27.1284	25.9989	26.1111	26.6939	26.7817	26.5482	899980000	91	3272200	1346300	654650	2052800	7432300	5241400	27	0.289406	-0.261814	P13639;Q8TA90;B4DPU3;Q6PK56;B4DRE8;B4DMC6;Q6W6M8	P13639;Q8TA90;B4DPU3;Q6PK56	Elongation factor 2	EEF2
25.775	24.7349	24.5629	25.2635	25.5561	25.2632	358080000	48	1876000	633280	483920	1117400	3822700	2917800	16	0.358786	-0.336689	V9HWB8;P14618;B4DRT3;A0A024R5Z9;B4DNK4;H3BTN5;A0A024R609;H3BQ34;Q8WUW7;H3BUW1;H3BTJ2;Q504U3;H3BR70;H3BT25;H3BU13;H3BN34;H3BQZ3;Q9UN47;Q9NYI7;Q9UKK4;B4DPM0;Q16716;P30613;Q16715	V9HWB8;P14618;B4DRT3;A0A024R5Z9;B4DNK4;H3BTN5;A0A024R609;H3BQ34;Q8WUW7	Pyruvate kinase PKM;Pyruvate kinase	PKM;PKM2
29.4212	29.8627	29.7234	29.91	28.4866	28.3936	4730000000	146	42493000	43525000	33504000	50063000	37606000	29309000	1	0.659211	0.739094	Q6NTA2;P14866;M0QXS5;M0QYT0	Q6NTA2;P14866;M0QXS5	Heterogeneous nuclear ribonucleoprotein L	HNRNPL
26.7802	26.7556	26.8473	26.7248	26.3116	25.9109	715090000	44	6335900	5307400	4436500	7023300	9729900	6894200	13	0.946564	0.478602	P15880;Q8N5L9;Q3KQT6;Q6IPX5;H0YEN5;Q8J014;E9PQD7;E9PMM9;I3L404;E9PPT0;Q8NI61;Q9BSW5;E9PM36;O60249;Q8NI62;A4D0Y7;D3DU83;H3BNG3;H0YE27;Q6ZNN8	P15880;Q8N5L9;Q3KQT6;Q6IPX5;H0YEN5;Q8J014;E9PQD7;E9PMM9;I3L404;E9PPT0;Q8NI61	40S ribosomal protein S2	RPS2;rps2;OK/KNS-cl.7
29.4901	29.4357	29.5667	29.191	28.6679	29.672	5635100000	540	4192300	3757400	3387400	3564700	6910000	12760000	141	0.475601	0.32057	P15924;Q4LE79;B4E2A0;B4DKX6;B4DWT7;Q6ZP16;G1UI31	P15924;Q4LE79	Desmoplakin	DSP;DSP variant protein
28.5069	28.103	28.1098	28.6112	28.8798	29.0064	3547500000	63	39439000	23801000	20516000	39460000	103290000	128240000	12	1.54178	-0.592577	P16401;Q14463	P16401	Histone H1.5	HIST1H1B
30.2798	29.8658	29.9031	30.7171	30.8867	31.0573	14073000000	97	135990000	97540000	78543000	170380000	495820000	585350000	6	2.21167	-0.870767	P16403;P16402;Q02539;P22492;A1L407	P16403;P16402	Histone H1.2;Histone H1.3	HIST1H1C;HIST1H1D
22.5514	21.8052	21.3621	19.7646	23.3156	23.7119	77361000	11	490780	142090	87802	120420	4514200	7538200	2	0.0985156	-0.357852	P17096;B4DWA0;A0A024RCT9	P17096;B4DWA0;A0A024RCT9	High mobility group protein HMG-I/HMG-Y	HMGA1
26.7193	26.3612	26.0984	26.4203	28.5824	28.8208	2449000000	158	2839800	1590700	945070	1879400	31641000	33133000	34	0.921968	-1.54818	P17480;E9PKP7;A8K962;B4DNQ1;O00164;Q05BZ1;B4DLB0;Q9BQR2;E9PMM2;E9PLT2;H0YDH7	P17480;E9PKP7;A8K962;B4DNQ1;O00164;Q05BZ1;B4DLB0	Nucleolar transcription factor 1	UBTF
21.4601	20.3273	21.384	21.2123	21.4883	21.145	18631000	5	84049	13076	11905	50353	217030	171560	2	0.231791	-0.22472	P17858;Q7L2M7;Q9BSP4;B3KNQ7	P17858;Q7L2M7	6-phosphofructokinase, liver type	PFKL
22.9	19.4425	19.2811	22.8752	22.6897	22.7023	49337000	11	260730	21416	13183	160090	637170	498920	7	0.872133	-2.21452	P17987;F5H282;E7EQR6;E7ERF2;F5H726;F5H676;F5H136;F5GZ03;F5GYL4;F5GZI8	P17987;F5H282;E7EQR6;E7ERF2	T-complex protein 1 subunit alpha	TCP1
27.472	27.8312	27.8528	27.2823	26.6691	26.7208	1288800000	38	22898000	27168000	23734000	18825000	50068000	41416000	10	1.63099	0.827913	P18077;C9K025;F8WBS5;F8WB72	P18077;C9K025;F8WBS5;F8WB72	60S ribosomal protein L35a	RPL35A
27.8971	27.9067	27.7364	28.0751	28.1556	28.0799	2283100000	98	19365000	17237000	12869000	19716000	64848000	56226000	17	1.86486	-0.256772	P18124;A0A024R814;A8MUD9;O95036;C9JZ88;C9JIJ5	P18124;A0A024R814;A8MUD9;O95036	60S ribosomal protein L7	RPL7;WUGSC:H_RG054D04.1
24.1226	24.1603	24.2213	24.621	23.0871	23.3526	119050000	35	279060	253310	174770	310150	306900	263190	1	0.434609	0.481161	P18583;Q6ZRV7;J3QSZ5;D3DSF7;Q3SWV4;A0JLP4	P18583	Protein SON	SON
21.6201	18.9686	21.2328	21.2424	21.1471	21.4331	18996000	6	207360	29782	0	95100	506850	427330	4	0.330501	-0.66705	P19623;K7EL89;K7EKM4;K7ESL0	P19623;K7EL89	Spermidine synthase	SRM
29.6694	30.1164	30.0471	28.8526	27.1369	27.1618	3852900000	261	25759000	29379000	22725000	13100000	9698000	9422600	46	1.72267	2.22719	P20700;E9PBF6;A0A0D9SFE5;Q6DC98;B4DZT3;A0A0D9SFY5	P20700;E9PBF6;A0A0D9SFE5;Q6DC98	Lamin-B1	LMNB1
27.697	27.7909	28.011	28.3805	26.4517	26.5309	1327500000	217	1552800	1504700	1396500	2611600	1475800	1365400	70	0.486355	0.711924	Q5HY54;P21333;Q60FE6;Q60FE5;A6NDY9;A0A087WWY3;Q8TES4;Q6NXF2;Q96C61;B4E2F9;B4DTD5;F8WE98;Q86TQ3;H0Y5C6;Q2VP91;H0Y5F3;Q14315;H7C2E7	Q5HY54;P21333;Q60FE6;Q60FE5;A6NDY9;A0A087WWY3;Q8TES4	Filamin-A	FLNA;FLJ00119
28.7325	28.5227	28.3343	28.4054	30.5989	30.6879	9331500000	167	24342000	18547000	12541000	21925000	242900000	262970000	3	0.840324	-1.36753	Q96BS4;P22087;M0QXL5;M0R2Q4;B4DLD4;M0R0P1;M0R2U2;M0R1H0;M0R2B0;A0A0D9SFM2;M0QXC9	Q96BS4;P22087;M0QXL5;M0R2Q4;B4DLD4;M0R0P1;M0R2U2;M0R1H0;M0R2B0	rRNA 2-O-methyltransferase fibrillarin	FBL
24.3828	22.9506	23.2196	23.6552	24.7689	24.1257	171610000	25	509630	46387	63139	237200	1686500	1032400	11	0.538757	-0.665611	Q3B7A7;P22102;Q59HH3;F8WD69;Q15374;C9JBJ1;C9JTV6;C9JZG2;C9JKQ7;B4DJ93;O14660;Q71VH3;H7C366	Q3B7A7;P22102;Q59HH3;F8WD69;Q15374;C9JBJ1;C9JTV6	Trifunctional purine biosynthetic protein adenosine-3;Phosphoribosylamine--glycine ligase;Phosphoribosylformylglycinamidine cyclo-ligase;Phosphoribosylglycinamide formyltransferase	GART
23.0362	22.291	23.0782	22.0725	21.4235	22.116	39705000	10	1471800	729170	1020400	633190	1107900	1655000	2	1.28452	0.931128	P35326;P35325;P22532;P22531;Q9BYE4;Q96RM1;Q15515	P35326;P35325;P22532;P22531;Q9BYE4;Q96RM1;Q15515	Small proline-rich protein 2A;Small proline-rich protein 2B;Small proline-rich protein 2D;Small proline-rich protein 2E;Small proline-rich protein 2G;Small proline-rich protein 2F	SPRR2A;SPRR2B;SPRR2D;SPRR2E;SPRR2G;SPRR2F;SPRR2C
31.4732	31.8811	31.8093	31.827	30.2182	30.3841	19928000000	389	157330000	166670000	144580000	227630000	152450000	147720000	34	0.800649	0.911383	P22626;A0A087WUI2;I6L957;A0A024RA28	P22626;A0A087WUI2;I6L957;A0A024RA28	Heterogeneous nuclear ribonucleoproteins A2/B1	HNRNPA2B1
24.9026	25.4643	25.3623	24.7733	23.5346	23.4147	182390000	36	1534000	2173100	1471500	1405800	1728500	1286400	11	1.33678	1.33552	P22695;H3BRG4;H3BSJ9;H3BP04;A0A087WVZ4;H3BUE4;H3BUI9	P22695;H3BRG4;H3BSJ9	Cytochrome b-c1 complex subunit 2, mitochondrial	UQCRC2
28.3506	28.5067	28.4115	29.3262	27.5378	27.5984	2443300000	130	10651000	10522000	8969000	21403000	15189000	14707000	32	0.173064	0.268793	P23246;Q9BSV4;Q86VG2;Q6PIX2;H0Y9K7;H0Y9U2	P23246;Q9BSV4;Q86VG2;Q6PIX2	Splicing factor, proline- and glutamine-rich	SFPQ
26.7027	26.8418	26.8784	26.4467	26.9464	26.8318	985830000	75	8667900	8426300	8196300	6534000	27080000	23248000	13	0.153863	0.0660095	V9HWC6;P23284	V9HWC6;P23284	Peptidyl-prolyl cis-trans isomerase B	PPIB
27.7478	27.7599	27.725	27.8132	26.7789	26.6161	1374700000	100	13936000	11958000	8419400	11142000	16401000	10500000	25	0.834671	0.674804	P23396;Q53G83;E9PL09;E9PPU1;F2Z2S8;H0YCJ7;H0YEU2;Q9NQS8;E9PQ96;E9PJH4;H0YF32;E9PK82;A7E2S3;E9PSF4;E9PQX2;H0YES8;E9PJN9	P23396;Q53G83;E9PL09;E9PPU1;F2Z2S8;H0YCJ7;H0YEU2	40S ribosomal protein S3	RPS3
22.368	21.5681	21.6611	20.2644	22.2017	22.3655	34960000	12	318980	123700	104050	63473	749470	388330	5	0.130152	0.255208	P23526;Q1RMG2	P23526;Q1RMG2	Adenosylhomocysteinase	AHCY
24.8467	23.3152	23.3782	24.7087	24.6429	24.5816	197980000	21	3228900	533390	312890	2637800	7254500	5830000	6	0.728119	-0.797712	V9HWI5;P23528;G3V1A4;E9PP50;E9PK25;B4E112;E9PLJ3;E9PS23;E9PQB7;Q9Y281;Q549N0	V9HWI5;P23528;G3V1A4;E9PP50;E9PK25;B4E112;E9PLJ3;E9PS23;E9PQB7	Cofilin-1	CFL1
23.3439	23.5361	23.3727	24.2583	21.9482	22.1687	70462000	32	89294	124490	66990	226020	130740	96452	9	0.352153	0.625816	P24928;A0A087WWE2;B4DET1	P24928;A0A087WWE2	DNA-directed RNA polymerase II subunit RPB1	POLR2A
25.783	25.6012	25.4672	26.0543	26.4313	26.3212	608710000	67	8438000	5642100	4635300	10759000	32561000	24924000	9	1.96846	-0.651807	P25398	P25398	40S ribosomal protein S12	RPS12
25.3324	25.5513	25.6749	25.3425	24.0312	24.2147	250250000	53	1508500	1300000	1137900	1359100	1513700	1253300	12	1.10318	0.990049	V9HW26;P25705;K7ERX7;K7EK77;B4DGW3;K7EJP1;K7ENJ4;K7EQH4;K7ESA0	V9HW26;P25705;K7ERX7;K7EK77;B4DGW3;K7EJP1	ATP synthase subunit alpha, mitochondrial	ATP5A1
22.8064	21.8545	22.2669	22.6005	24.3356	24.1169	110250000	12	982210	541870	628370	1052200	8742000	6428600	4	1.05714	-1.37507	P26447;Q5Q9Z3	P26447;Q5Q9Z3	Protein S100-A4	S100A4
25.2048	24.5276	24.694	25.1007	24.098	24.1988	201730000	30	1583500	852100	697780	1301900	2134100	1836000	7	0.381003	0.342942	Q53YD7;P26641;B4DUP0;Q2F838;B4DSR4;B4DUK7	Q53YD7;P26641;B4DUP0	Elongation factor 1-gamma	EEF1G
26.9263	26.7728	26.7448	26.794	26.9666	26.8208	1119500000	99	18986000	15148000	12888000	15088000	41526000	36303000	13	0.231073	-0.0458584	P27635;X1WI28;X5D2T3;F8W7C6;A0A087WV22;H7C123;X5D7P1;H7C2C5;B8A6G2;X5D2W5;A6QRI9;Q96L21	P27635;X1WI28;X5D2T3;F8W7C6;A0A087WV22	60S ribosomal protein L10	RPL10
23.7292	23.6853	23.6799	23.7959	22.7054	22.6982	75377000	19	376390	413380	388760	436590	446190	451260	6	0.799628	0.63164	P27694;I3L4R8	P27694	Replication protein A 70 kDa DNA-binding subunit;Replication protein A 70 kDa DNA-binding subunit, N-terminally processed	RPA1
22.7746	22.6889	22.7716	22.9802	24.1135	22.9299	86957000	6	503090	458230	448980	319870	3373500	1107500	5	0.701831	-0.596171	Q5TZP7;P27695;G3V5Q1;G3V3M6;G3V5D9;A0A0C4DGK8;H7C4A8;G3V5M0;G3V359;G3V3C7	Q5TZP7;P27695;G3V5Q1;G3V3M6	DNA-(apurinic or apyrimidinic site) lyase;DNA-(apurinic or apyrimidinic site) lyase, mitochondrial	APEX1
21.2865	21.6665	21.1245	21.1726	20.6855	20.7721	15610000	6	291510	229030	83962	212580	294470	307520	2	1.03081	0.482469	Q6IAT9;P28072;I3L3X7;A0A087X2I4	Q6IAT9;P28072;I3L3X7;A0A087X2I4	Proteasome subunit beta type;Proteasome subunit beta type-6	PSMB6
26.1767	26.6834	26.7221	25.5297	24.3657	24.2249	380330000	66	1825000	2535200	1960100	999160	1317200	871580	18	1.81122	1.82061	P28288;B4DL07;B4DZ22	P28288;B4DL07;B4DZ22	ATP-binding cassette sub-family D member 3	ABCD3
21.8402	21.5985	20.9175	21.2053	21.5739	21.3737	21688000	9	239350	29955	0	157750	891000	653600	3	0.0808736	0.0678024	V9HWI1;P30043;M0R192;M0QZL1	V9HWI1;P30043;M0R192	Flavin reductase (NADPH)	BLVRB
22.3964	22.562	19.986	22.6264	22.3483	22.2148	40621000	9	517670	550720	85770	756450	1611900	990900	4	0.372695	-0.748372	V9HW35;P30044	V9HW35;P30044	Peroxiredoxin-5, mitochondrial	PRDX5
27.0228	27.1002	26.8008	27.2148	27.8251	27.8593	1605600000	50	14491000	12581000	8887800	15278000	67271000	59893000	9	1.35142	-0.658481	P30050;Q59FI9;D3DS95;Q76P68	P30050;Q59FI9;D3DS95	60S ribosomal protein L12	RPL12;hCG_21173
23.9284	23.046	22.769	23.799	23.4638	23.6949	100520000	23	802770	329360	212800	580450	1528300	1333100	7	0.484501	-0.404754	P31689;B7Z5C0;Q9NXZ8	P31689	DnaJ homolog subfamily A member 1	DNAJA1
24.0834	24.4278	24.5157	24.4363	22.4851	22.4393	98077000	26	814100	599140	796640	898730	544880	433030	7	0.845361	1.22211	P31930;B4DUL5	P31930;B4DUL5	Cytochrome b-c1 complex subunit 1, mitochondrial	UQCRC1
20.926	20.7038	20.4739	20.3487	20.1176	20.2672	10922000	4	264440	218020	159590	169490	339470	409260	1	1.44372	0.456738	P32320	P32320	Cytidine deaminase	CDA
27.2755	27.6266	27.5935	27.1816	27.5066	26.8045	1412400000	85	23217000	19715000	13840000	13599000	53385000	33176000	13	0.652653	0.334302	Q53Z07;P32969;D6RAN4;H0Y9V9;E7ESE0;B4E1M5;B4DLV8;H0Y9R4;Q2NKY6	Q53Z07;P32969;D6RAN4;H0Y9V9;E7ESE0;B4E1M5;B4DLV8	60S ribosomal protein L9	RPL9
23.1057	23.4136	23.0732	22.1387	21.0015	21.2366	36672000	12	230990	270810	213060	87629	136320	52334	4	2.05911	1.73861	P33897;Q6TGM1;Q6TGM0;Q9UBJ2	P33897;Q6TGM1;Q6TGM0	ATP-binding cassette sub-family D member 1	ABCD1;ALD
24.5033	24.0062	23.8915	24.6362	25.6256	25.4353	309580000	44	1193700	695090	491420	986260	7338000	5589400	14	1.43332	-1.0987	P35249;C9JZI1;C9J8M3;C9JXZ7;C9JTT7;C9JGY5;F8WE44;C9JW34;H7C1P0	P35249;C9JZI1;C9J8M3;C9JXZ7;C9JTT7	Replication factor C subunit 4	RFC4
24.1295	23.798	24.047	24.1984	25.0719	25.0175	233740000	25	546950	699840	473740	650570	4728500	4030700	8	1.20956	-0.771092	Q75MT5;P35250;B5BUD2;H7C5P4;A0A087WVY3;H7C5P1;H7C5Q7;F8WC37;H7C5A0;H7C5G4;H7C5S7	Q75MT5;P35250;B5BUD2;H7C5P4;A0A087WVY3	Replication factor C subunit 2	RFC2
25.4005	25.1036	24.9389	25.4286	26.6017	26.7923	709000000	73	661640	402120	212760	402260	5644800	5115000	30	1.18418	-1.12653	P35251;Q14756;A0A1W2PP02;D6RAD2;H0Y8U4;E0CX09;Q14297;H0Y9P8	P35251	Replication factor C subunit 1	RFC1
25.411	25.5083	25.4934	25.3231	26.6539	26.5267	624800000	26	10891000	10102000	8013000	8890400	63167000	55137000	6	0.753524	-0.697011	Q7Z4W8;P35268;K7ERI7;K7ELC4;K7EMH1;K7EP65;K7EKS7;K7EJT5	Q7Z4W8;P35268;K7ERI7;K7ELC4;K7EMH1;K7EP65;K7EKS7	60S ribosomal protein L22	RPL22
25.2239	26.0658	25.9589	23.7511	22.4005	22.4604	195190000	25	2515500	3108300	2351400	650100	261840	407620	8	2.30222	2.87883	P35610;B1APM4;B7ZAT6;B4DFD8	P35610;B1APM4;B7ZAT6	Sterol O-acyltransferase 1;O-acyltransferase	SOAT1
24.1612	24.0506	23.989	25.1228	24.8238	24.6852	238890000	28	728760	654160	371780	1863600	4104600	3652800	9	2.36993	-0.810333	P35659;B4DFG0;B4DNW3;D6RDA2;D6R9L5;H0Y993;Q6MZJ9;H0Y8X0	P35659;B4DFG0;B4DNW3;D6RDA2;D6R9L5	Protein DEK	DEK
33.2018	33.8222	33.8329	32.5296	32.8602	32.9661	75531000000	473	267860000	300190000	282150000	150370000	454050000	433650000	1	1.55657	0.833669	P35908	P35908	Keratin, type II cytoskeletal 2 epidermal	KRT2
28.7451	28.769	28.7468	28.9017	29.7909	29.8021	6077000000	232	32639000	24265000	19481000	36365000	143700000	123360000	32	1.1733	-0.744596	P36578;Q59GY2;B4DMJ6;Q53G74;H3BM89;B4DFI6;B4DMJ2;H3BTP7;H3BU31;B4DP82	P36578;Q59GY2;B4DMJ6;Q53G74;H3BM89;B4DFI6;B4DMJ2	60S ribosomal protein L4	RPL4
23.6884	23.3086	22.9771	24.2114	25.6453	25.8454	319260000	24	1375200	949140	541300	2566300	20404000	19772000	7	1.58253	-1.90937	P37108;H0YLA2;H0YLW0	P37108;H0YLA2	Signal recognition particle 14 kDa protein	SRP14
22.4975	20.3259	20.1598	22.0998	22.5864	22.2648	38157000	12	441440	0	0	353960	1474000	910340	5	0.797215	-1.32264	X6RJP6;P37802;B7Z5A2	X6RJP6;P37802	Transgelin-2	TAGLN2
22.65	22.5167	22.8856	22.5924	22.2387	22.0996	45907000	17	493960	351100	357480	366980	989160	720410	5	0.961671	0.373885	P38117;M0QY67	P38117	Electron transfer flavoprotein subunit beta	ETFB
28.1775	28.5557	28.7665	29.0839	27.3796	27.734	2439200000	159	12106000	14211000	12824000	19452000	18196000	20780000	11	0.326143	0.434077	P38159;H3BT71;B4E352;H0Y6E7;B3KRG5;H3BUY5;H3BR27;O75526;A8K8A6;H3BNC1	P38159;H3BT71;B4E352;H0Y6E7;B3KRG5;H3BUY5	RNA-binding motif protein, X chromosome;RNA-binding motif protein, X chromosome, N-terminally processed	RBMX
22.1989	22.0778	22.2057	22.9701	21.6117	21.289	33035000	4	124390	92804	143600	346710	350390	212670	3	0.146724	0.203881	P38432	P38432	Coilin	COIL
22.6043	19.5894	20.504	22.6848	22.1424	22.2689	38050000	13	154910	30387	0	150680	387490	395640	5	0.741275	-1.46617	P38606;C9JA17;C9JVW8;B7Z2V6	P38606;C9JA17;C9JVW8	V-type proton ATPase catalytic subunit A	ATP6V1A
28.9662	28.9935	29.0347	28.7481	29.7655	29.4908	5764200000	164	27624000	28135000	22287000	24255000	112920000	88162000	27	0.480217	-0.336644	P39023;Q8TBW1;B3KS36;Q9NY85;G5E9G0;Q96QL0;Q9BT63;Q49AJ9;H7C422;B5MCW2;H7C3M2;B4DN06;F8WCR1;Q92901;B2R7Y3	P39023;Q8TBW1;B3KS36;Q9NY85;G5E9G0;Q96QL0;Q9BT63;Q49AJ9;H7C422;B5MCW2;H7C3M2	60S ribosomal protein L3	RPL3;rpl3
24.0696	23.3671	23.038	23.7725	24.0842	24.2715	140820000	23	654790	370700	207220	776650	2682900	2348900	8	0.750825	-0.551195	Q6FHX6;P39748;B4DWZ4;I3L3E9;F5H1Y3	Q6FHX6;P39748;B4DWZ4;I3L3E9	Flap endonuclease 1	FEN1
26.5272	26.4176	26.2715	26.5728	26.993	26.9056	945650000	55	12492000	10074000	7225900	9085500	38084000	41245000	11	1.32431	-0.418394	Q5QTS3;P40429;Q9BSQ6;Q53H34;M0QYS1;Q8J015;Q0VGL3;Q6NVV1;B4DNC8;M0QZU1;A0A096LPE0	Q5QTS3;P40429;Q9BSQ6;Q53H34;M0QYS1;Q8J015;Q0VGL3	60S ribosomal protein L13a	RPL13A;RPL13a
26.8353	26.9958	27.0191	26.2878	26.699	26.7023	898030000	88	6072200	5354300	4994000	2848000	12604000	10891000	18	1.21858	0.387096	P41091;Q2VIR3;F8W810;H7BZU1	P41091;Q2VIR3;F8W810	Eukaryotic translation initiation factor 2 subunit 3;Putative eukaryotic translation initiation factor 2 subunit 3-like protein	EIF2S3;EIF2S3L
24.9374	24.5561	24.5397	25.7986	28.1029	27.9757	1406700000	100	574860	442520	335360	968920	12236000	9696100	38	1.58207	-2.61463	P42285;A8K6I4;B4E3M6;Q3MHC9;H0Y8U3;D6REC7;H0YAC4	P42285;A8K6I4;B4E3M6	Superkiller viralicidic activity 2-like 2	SKIV2L2
21.8881	22.2159	22.5665	21.1005	21.2275	21.733	26431000	14	122490	127350	133020	66895	170590	157060	4	1.46706	0.869858	P42357;F8W0V1;Q2PH61;B4DLH8	P42357;F8W0V1	Histidine ammonia-lyase	HAL
27.1542	27.2038	27.1988	27.1181	26.9779	26.368	974260000	24	43678000	36752000	29684000	39499000	43703000	50250000	3	0.722027	0.364267	P42677;Q5T4L4	P42677;Q5T4L4	40S ribosomal protein S27	RPS27
26.1991	25.7829	25.4119	26.3513	28.4682	28.5549	2041500000	113	2652400	1473100	724850	2587400	35151000	33022000	29	1.23906	-1.99351	P42696;A2A2V2;Q5TCT4;H7C5M1	P42696;A2A2V2	RNA-binding protein 34	RBM34
24.6783	24.0675	23.6571	25.391	26.7131	26.6487	587500000	25	8233600	4092100	2361000	14243000	87402000	79503000	7	1.81015	-2.11664	P42766;F2Z388;A4D2M5;A0A024R866	P42766	60S ribosomal protein L35	RPL35
24.9667	24.7723	24.85	25.3629	25.5748	25.6291	392510000	19	1161000	2158500	1428600	4652600	15282000	14569000	6	2.57936	-0.659231	V9HWG0;P45973;Q6I9T7;F8VNY3	V9HWG0;P45973;Q6I9T7	Chromobox protein homolog 5	CBX5
28.4491	28.5034	28.3452	28.5667	29.7615	29.9033	6106000000	549	1695200	1377300	907120	1771700	14297000	14063000	143	1.07813	-0.977938	P46013;B4DRH3;Q70L72;Q70L74	P46013	Antigen KI-67	MKI67
28.3906	27.7834	27.1453	28.6972	30.9864	30.9962	10964000000	179	10271000	5549200	2676500	11561000	160240000	152320000	45	1.35693	-2.45353	P46087;F5GWB7;F5H709;F5H5X6;F5GYR3;F5H359;F5H8G6	P46087	Putative ribosomal RNA methyltransferase NOP2	NOP2
27.681	27.8764	27.7628	27.7052	28.3614	28.1425	2285900000	52	30889000	29375000	23108000	24287000	122340000	96558000	8	0.668534	-0.296301	Q6NZ52;P46776;Q9BQQ5;E9PLL6;E9PJD9;E9PLX7	Q6NZ52;P46776;Q9BQQ5;E9PLL6;E9PJD9	60S ribosomal protein L27a	RPL27A;L27a
26.764	27.1641	26.9107	26.7768	27.2858	26.9912	1165300000	43	18498000	20080000	12362000	17222000	68355000	57701000	9	0.141018	-0.0716674	Q6IAX2;P46778;G3V1B3;M0R181;Q59GK9;M0R3I5	Q6IAX2;P46778;G3V1B3;M0R181;Q59GK9	60S ribosomal protein L21	RPL21
27.888	27.914	27.8319	27.6674	27.4744	27.2994	1728800000	52	26017000	25972000	21219000	29103000	58458000	55335000	14	1.66089	0.397561	P46779;H0YKD8;H0YMF4;H0YLP6;Q59F34;O60251	P46779;H0YKD8;H0YMF4;H0YLP6;Q59F34	60S ribosomal protein L28	RPL28
21.5421	21.3347	21.6274	20.7749	19.7173	20.7151	11940000	7	305050	208020	245880	69394	0	365660	2	1.4436	1.099	P47929	P47929	Galectin-7	LGALS7
26.9569	26.8163	27.0343	26.3918	25.9675	26.0935	764990000	71	4567100	2834700	3030200	3016800	6712800	5338000	13	2.29143	0.7849	P49411;H3BNU3	P49411	Elongation factor Tu, mitochondrial	TUFM
21.1419	21.5056	21.6481	21.3272	20.7407	20.9732	19073000	9	16070	12082	6658.3	13265	23848	24892	4	0.853942	0.418172	P49454	P49454	Centromere protein F	CENPF
21.5007	20.7916	20.2036	21.4813	21.6708	21.1837	20057000	4	44656	9897	0	52068	198950	87703	5	0.697278	-0.613333	P49588;H3BPK7	P49588	Alanine--tRNA ligase, cytoplasmic	AARS
20.5015	19.2261	20.7071	20.4548	20.3264	20.1888	8457800	3	58933	0	0	44623	124020	85680	2	0.140729	-0.178459	Q0VGA5;Q53HA4;P49591;Q5T5C7	Q0VGA5;Q53HA4;P49591;Q5T5C7	Serine--tRNA ligase, cytoplasmic	SARS
22.7109	22.859	22.652	23.065	21.7693	21.7888	42703000	24	318530	264520	164770	323370	355680	352420	5	0.543765	0.532934	P49711;B3KSE4;V9GY73;A6XGM9;Q8NI51;B2RA05	P49711	Transcriptional repressor CTCF	CTCF
24.5149	24.2308	24.3661	24.3546	23.3894	23.2797	118770000	21	717360	607600	476270	532050	657120	608780	9	0.926102	0.696053	P49756;E9PQU5;H0YE46	P49756	RNA-binding protein 25	RBM25
27.5798	27.9105	27.9456	27.2992	25.6544	25.578	950740000	202	1108200	1197600	980880	746440	538650	485380	44	1.33397	1.63477	P49792;D3DX73;J3KQ37;P0DJD0;P0DJD1;F8VYC4;B4DYH0;A0A1W2PNU4;V9HWE4;Q99666;O14715;Q5JC46;Q5JC45;B4DTT2;B4E0M7;B4DTM4;F8W705;Q13073;C9J1W9;C9JF75;C9J6W1;F8WBP7;H0YBN8;Q1RLL8;Q05823	P49792	E3 SUMO-protein ligase RanBP2;Putative peptidyl-prolyl cis-trans isomerase	RANBP2
25.5434	25.5371	25.3636	25.3601	25.5294	25.1721	371390000	58	783060	721760	530770	567440	2188500	1724100	24	0.463971	0.127523	P49916;B7Z6I3;K7ERZ5;K7EQB6;K7ENR9;Q96DF0;C4B7Q3;K7EJR4	P49916;B7Z6I3	DNA ligase 3;DNA ligase	LIG3
25.0974	20.1476	24.5953	24.6588	26.0724	25.54	364470000	10	5896900	2342700	3101700	3858600	27535000	18011000	1	0.58869	-2.14367	P50914;Q6IPH7;E7EPB3;A0PJ62;B7Z6S8;A8K7N0	P50914;Q6IPH7;E7EPB3;A0PJ62;B7Z6S8;A8K7N0	60S ribosomal protein L14	RPL14
24.3687	23.0037	22.9344	24.1667	24.1073	24.0285	138750000	34	571320	140350	110870	450180	1364600	1112700	14	0.640541	-0.665223	Q53HU0;P50990;Q7Z759;H7C4C8;H7C2U0	Q53HU0;P50990;Q7Z759	T-complex protein 1 subunit theta	CCT8
21.8403	21.8348	21.6561	22.4256	21.5941	21.7178	29556000	7	121390	57263	59619	169610	229920	206660	5	0.195625	-0.135464	P51116;I3L1Z2	P51116	Fragile X mental retardation syndrome-related protein 2	FXR2
23.6358	24.1293	24.0438	23.0796	22.0752	21.9425	77502000	21	1350000	1390600	1323800	769530	879140	745450	3	1.8024	1.5705	P51153;Q504R6;D3DV69;A0A024RB27;H0YMN7;A0A087WWB9;Q59EP4;H0YNE9;B4DMS1;Q92930;Q53SX4;H0YLJ8;H0YL94;B3KTE3;G5ELZ6;M0R257;G5ELZ5;Q9H1C9;E9PLD0;E7END7;B7Z8M7;Q9H0U4;Q92928;Q6FIG4;Q5U0I6;P62820;P59190;G5EMR8;P20337;A8K6I8;A0A0A1HAV6;P20336;A0A024R7I7;Q96E17;B4DE50	P51153;Q504R6;D3DV69;A0A024RB27	Ras-related protein Rab-13	RAB13;hCG_1996054
19.987	19.8101	21.2371	22.1759	20.136	20.0145	9931300	2	0	0	10814	68167	49054	37486	3	0.199129	-0.430725	P51531;F6VDE0;A0A0U1RQZ9;B4DK35;B4DSC8;A0A0U1RRG6;A0A0U1RRJ8	P51531;F6VDE0;A0A0U1RQZ9;B4DK35;B4DSC8	Probable global transcription activator SNF2L2	SMARCA2
21.3594	20.6214	20.5193	20.6277	21.4451	21.2705	17750000	12	99034	0	0	74832	452940	359280	4	0.316923	-0.28106	V9HWE7;P51570;Q6ZP37;Q71UH7;C8CHJ6;E5LAN0;D1MI96;K7ERN9;K7ERJ9;B4E1A8;K7EII7	V9HWE7;P51570;Q6ZP37;Q71UH7;C8CHJ6	Galactokinase	GALK1;GALK
25.8724	26.4982	26.3008	25.6746	24.4693	24.3581	350210000	38	9030000	12078000	8834000	5990300	7329800	6768200	6	1.40698	1.38975	P51571;A6NLM8	P51571;A6NLM8	Translocon-associated protein subunit delta	SSR4
22.2036	23.3797	22.2067	21.5003	20.9513	18.8768	23224000	9	286790	738970	238380	158210	82451	43485	3	1.13859	2.15387	Q53HT6;Q53G72;P51572;C9JSP1;C9JQ75;C9J0M4;C9JMD7	Q53HT6;Q53G72;P51572;C9JSP1;C9JQ75;C9J0M4	B-cell receptor-associated protein 31	BCAP31
21.0266	20.6896	20.7452	22.1677	20.804	20.4057	14205000	5	253330	0	184170	423930	426610	290300	2	0.218739	-0.305328	P51970;B7Z768	P51970;B7Z768	NADH dehydrogenase [ubiquinone] 1 alpha subcomplex subunit 8	NDUFA8
28.2232	28.5648	28.5976	28.6549	27.0133	27.3604	2054500000	157	15790000	19701000	14769000	20641000	18153000	19079000	4	0.69713	0.785698	P51991;B4E036	P51991	Heterogeneous nuclear ribonucleoprotein A3	HNRNPA3
29.1196	28.6659	28.6506	30.3852	28.5665	28.1626	4410300000	213	14223000	7588900	6009800	30094000	20813000	15107000	20	0.117414	-0.226084	P52272;A0A087X0X3;Q59ES8;Q7KYM9;Q6P2D7;M0R019;M0R2T0;B4DEG4;M0R2I7;M0R0N3;M0QYQ7;M0QY96;M0R0Y6;M0QYL3;Q8TCM5	P52272;A0A087X0X3;Q59ES8;Q7KYM9	Heterogeneous nuclear ribonucleoprotein M	HNRNPM;ORF
22.8785	22.3974	21.7942	22.5603	22.912	22.4577	56263000	12	119340	69336	28711	38932	362110	174010	8	0.347083	-0.286674	P52701;A0A087WWJ1;Q1L838;U3KQ72;C9JH55;C9J8Y8;C9J7Y7;F8WAX8;Q3SWU9;A0A087WYT6;Q6LAI4	P52701;A0A087WWJ1;Q1L838	DNA mismatch repair protein Msh6	MSH6;GTBP
26.35	26.6212	26.6163	25.7416	24.5635	24.5348	392090000	86	1150100	1053400	1003900	839170	631950	549300	26	1.74975	1.5825	P52948;H7C3P6;A0A024RCC4;A8KA17;B4DWF8;H0YCT1;H0YDF4;H0YEN4;Q86TI1;A0A1D8GZ64;A0A142I7X2;A0A1D8GZ55;A0A1D8GZ56;H0YDA1;H0YCR0	P52948;H7C3P6	Nuclear pore complex protein Nup98-Nup96;Nuclear pore complex protein Nup98;Nuclear pore complex protein Nup96	NUP98
24.7952	24.2608	23.9578	24.7132	27.038	26.9638	747660000	36	858560	286890	311950	684500	15898000	13112000	15	1.11546	-1.90038	P53582;Q5CZ91;H0Y955;H0Y903;H0YAI3;H0Y9L0;D6RF24	P53582;Q5CZ91;H0Y955	Methionine aminopeptidase 1;Methionine aminopeptidase	METAP1;DKFZp781C0419
22.9038	22.8876	22.6557	22.4136	21.949	22.2812	43553000	16	130730	95976	58020	76832	128690	131940	6	1.7047	0.601081	P53621	P53621	Coatomer subunit alpha;Xenin;Proxenin	COPA
22.115	20.8522	20.8197	22.4454	23.6041	23.8178	73300000	10	827070	0	0	949480	6361300	6522100	5	1.5486	-2.02683	Q6IBA2;P53999;Q59G24;B7Z1Z0;Q6E433	Q6IBA2;P53999;Q59G24;B7Z1Z0	Activated RNA polymerase II transcriptional coactivator p15	PC4;SUB1
23.2489	22.8787	23.1396	23.3793	21.8305	21.8247	49350000	22	256240	218550	149500	266930	245550	197030	7	0.63446	0.744232	P54136;B4DXW6;E5RH09;E5RJM9	P54136;B4DXW6	Arginine--tRNA ligase, cytoplasmic	RARS
25.7815	25.7105	26.062	25.4721	24.1895	24.1744	288380000	93	1312900	1164000	1174200	877510	985940	893960	22	1.30967	1.23933	P54886	P54886	Delta-1-pyrroline-5-carboxylate synthase;Glutamate 5-kinase;Gamma-glutamyl phosphate reductase	ALDH18A1
22.8261	23.1906	22.1114	23.2881	21.9666	22.0125	50567000	13	187340	152390	44700	195080	257220	286970	8	0.206795	0.286983	V9HW80;P55072;Q96IF9;Q0IIN5;Q9NTC4;Q9HAP0;C9JUP7;C9IZA5;Q9HAP1	V9HW80;P55072;Q96IF9;Q0IIN5;Q9NTC4	Transitional endoplasmic reticulum ATPase	VCP;DKFZp434K0126
21.5651	20.8484	21.232	22.1351	20.9319	20.804	18999000	7	181780	104380	78567	236980	270940	244930	2	0.0549499	-0.0751654	P55081	P55081	Microfibrillar-associated protein 1	MFAP1
23.2275	23.0946	23.3665	22.624	21.9235	21.8894	49345000	17	328540	310600	334960	168670	490830	264300	5	1.89874	1.08389	P55084;F5GZQ3;B4DY96;B5MD38;D6W539;B4DDC9;C9K0M0;C9JEY0;C9JE81;Q92799	P55084;F5GZQ3;B4DY96;B5MD38;D6W539;B4DDC9	Trifunctional enzyme subunit beta, mitochondrial;3-ketoacyl-CoA thiolase	HADHB
26.3594	25.8693	25.4583	26.8398	29.0284	29.1098	2863700000	41	10583000	5873200	3370800	13757000	161180000	163210000	8	1.43473	-2.43033	Q6FHM6;P55769;B1AHD1	Q6FHM6;P55769;B1AHD1	NHP2-like protein 1;NHP2-like protein 1, N-terminally processed	NHP2L1
24.5967	24.9099	24.7581	24.8728	24.1874	24.0983	245470000	39	1639800	2070700	1438600	1636300	4032100	3621600	7	0.637568	0.368733	P55795;B4DFK9;B4DP00	P55795;B4DFK9;B4DP00	Heterogeneous nuclear ribonucleoprotein H2;Heterogeneous nuclear ribonucleoprotein H2, N-terminally processed	HNRNPH2
25.8887	25.2018	24.9927	26.2994	27.9958	28.041	1489400000	61	2290700	1072600	538390	2580800	28129000	24965000	18	1.51917	-2.08435	P56182;Q6PJJ2;Q53FR7;Q96J73;B4DZM3;D6RE82	P56182;Q6PJJ2;Q53FR7;Q96J73;B4DZM3	Ribosomal RNA processing protein 1 homolog A	RRP1
26.1297	25.7739	25.4057	26.3161	28.2939	28.3233	1833200000	44	8658400	3827800	2350800	7606200	91160000	90080000	8	1.26335	-1.87469	P56537;B7ZBH1;A0A0U1RQV5;F8WD20;B4DJH0;A0A0B4J1Y7;F8WDS6	P56537	Eukaryotic translation initiation factor 6	EIF6
25.6087	25.4747	25.6744	24.7344	23.6199	23.5731	206210000	41	1098400	746580	726200	511480	521570	439090	12	1.86068	1.61013	P57740;B3KMK0;H0YG15;G3V1T4	P57740;B3KMK0	Nuclear pore complex protein Nup107	NUP107
26.8026	26.7341	26.6913	27.1309	26.3597	26.2923	841780000	177	422460	294950	206680	546550	845730	778410	4	0.212393	0.148327	P58107	P58107	Epiplakin	EPPK1
26.143	25.7481	25.7855	26.2073	25.2018	25.2817	410670000	20	14238000	7932100	8591900	15260000	19139000	16973000	5	0.401808	0.32862	P60866;E5RJX2;E5RIP1;G3XAN0	P60866;E5RJX2	40S ribosomal protein S20	RPS20
21.8434	22.1976	22.1295	21.6124	21.2133	18.6322	20983000	6	301900	274350	270600	202200	490690	74309	2	0.769236	1.57086	P61026;Q53T70	P61026;Q53T70	Ras-related protein Rab-10	RAB10
27.66	27.2251	27.072	27.9454	27.6379	27.5623	1705900000	97	12855000	6228300	3821600	15518000	33620000	28306000	21	0.871622	-0.396154	Q6NXR8;P61247;A8K4W0;D6RG13;D6RAT0;B7Z3M5;E9PFI5;H0Y9Y4;D6RB09;H0Y8L7;D6R9B6;D6RAS7;D6RI02;D6RED7;D6RGE0;A4D1I1	Q6NXR8;P61247;A8K4W0;D6RG13;D6RAT0;B7Z3M5;E9PFI5;H0Y9Y4;D6RB09;H0Y8L7;D6R9B6	40S ribosomal protein S3a	RPS3A
26.4603	25.7532	25.5206	26.8345	27.6192	27.4064	1195100000	51	12194000	7240300	5321900	18865000	85748000	69820000	3	1.69895	-1.37534	Q6IBH6;P61254;J3QRI7;J3QQQ9;J3QQV1;J3QRC4;J3KTJ8;A0A024RBF6;J3KSS0;J3KS10	Q6IBH6;P61254;J3QRI7;J3QQQ9;J3QQV1;J3QRC4;J3KTJ8;A0A024RBF6	60S ribosomal protein L26	RPL26;KRBA2
23.7954	24.1444	24.0304	23.4737	23.1192	22.8882	86988000	30	937390	1123700	828000	545830	1292400	709460	7	1.85363	0.829703	P61964;V9GZ59;V9GYQ5	P61964	WD repeat-containing protein 5	WDR5
25.1057	24.5534	24.6135	25.7703	26.2066	25.8202	464620000	31	2977700	1747800	1432100	4859400	20906000	14539000	9	2.20803	-1.17483	P62081;B5MCP9;Q59FS3	P62081;B5MCP9	40S ribosomal protein S7	RPS7
24.7417	24.909	24.846	24.7481	26.2293	25.9245	439650000	60	1688000	1139500	1093100	1496900	10855000	8152600	4	0.817271	-0.801718	P62136;A0A140VJS9;E9PMD7;C0STL0	P62136;A0A140VJS9;E9PMD7	Serine/threonine-protein phosphatase PP1-alpha catalytic subunit;Serine/threonine-protein phosphatase	PPP1CA
22.9455	22.6822	22.8314	23.2189	24.0416	23.9367	115550000	21	507080	343170	96591	608300	2944400	2297500	4	1.5588	-0.912731	V9HW04;P62140;B4DJ75;B7ZB67;E7ETD8;B4E163;C9JP48;H0Y3Y6;C9J9S3;C4TNW6;F8W1A0;C4TNW5;F8WE71;F5H1L6;F5H037	V9HW04;P62140;B4DJ75;B7ZB67;E7ETD8	Serine/threonine-protein phosphatase PP1-beta catalytic subunit;Serine/threonine-protein phosphatase	PPP1CB
21.5253	20.1276	20.1383	20.1783	19.8944	20.0064	8705100	4	111820	0	0	47787	90665	97932	2	0.533663	0.570761	Q53XL8;Q53HB3;P62191	Q53XL8;Q53HB3;P62191	26S protease regulatory subunit 4	PSMC1
28.8022	28.9858	28.906	28.918	28.8671	29.0353	4136900000	109	54897000	49445000	40601000	46121000	144160000	124430000	17	0.226447	-0.0421683	Q5JR94;P62241;Q5JR95;Q9BS10	Q5JR94;P62241;Q5JR95;Q9BS10	40S ribosomal protein S8	RPS8
27.3614	27.2343	27.2326	27.2043	27.9386	27.6048	1622500000	63	17314000	12063000	10669000	15326000	53439000	38685000	13	0.638616	-0.306468	P62249;M0R210;M0R3H0;M0R1M5;A0A087WZ27;Q6IPX4;M0QX76;B4DP32	P62249;M0R210;M0R3H0;M0R1M5;A0A087WZ27;Q6IPX4	40S ribosomal protein S16	RPS16
26.1496	25.4933	25.6039	26.1856	27.1939	27.3581	974950000	51	18137000	9725800	7250100	18997000	100920000	88712000	9	1.30149	-1.16358	P62263;E5RH77;H0YB22;A4D1M5	P62263;E5RH77;H0YB22	40S ribosomal protein S14	RPS14
24.6249	23.3644	23.6422	25.5575	25.9165	25.6422	360110000	26	3064200	980060	804680	4507500	17274000	13382000	8	1.99875	-1.82823	P62269;A0A0G2JQH2;Q5GGW2;J3JS69	P62269	40S ribosomal protein S18	RPS18
23.9829	24.0138	21.5228	23.3254	23.2031	22.7431	90039000	11	7461700	6865800	1816500	3248400	14375000	11252000	3	0.0330449	0.0826187	P62273;A0A087WTT6	P62273;A0A087WTT6	40S ribosomal protein S29	RPS29
25.2605	24.6887	24.4672	26.1255	27.1924	26.9226	809190000	46	4131200	2290500	1295200	6756800	39465000	35972000	11	2.08747	-1.94132	P62277;J3KMX5;E9PS50	P62277;J3KMX5	40S ribosomal protein S13	RPS13
27.7212	27.9316	27.9763	27.7953	27.6997	27.607	1831600000	78	23554000	21698000	16924000	20396000	55565000	45019000	15	0.853803	0.175681	P62280;M0QZC5;M0R1H6;M0R1H5	P62280;M0QZC5	40S ribosomal protein S11	RPS11
23.7393	24.0834	24.2081	24.4573	23.1943	23.2954	111170000	11	3607600	4531800	3153100	5676800	5491800	5331700	4	0.349824	0.361279	P62304;A6NHK2	P62304;A6NHK2	Small nuclear ribonucleoprotein E	SNRPE
23.6776	24.1406	24.6389	23.7485	23.1481	23.3347	107440000	12	4103500	4895200	3939700	3608700	5837900	4474900	4	1.05833	0.741947	P62306;A0A0B4J254;F8W0W6	P62306;A0A0B4J254;F8W0W6	Small nuclear ribonucleoprotein F	SNRPF
27.428	27.9244	27.9366	26.7694	26.769	26.3676	1209500000	42	37621000	49497000	49635000	22596000	74075000	68954000	5	2.20328	1.12766	P62314;Q7Z5A3;J3QLI9;J3QLR7	P62314;Q7Z5A3;J3QLI9	Small nuclear ribonucleoprotein Sm D1	SNRPD1
25.3089	25.4035	25.3999	25.8601	24.4515	24.4134	264350000	18	5036900	5188700	4779000	8326400	7470700	6962600	6	0.412031	0.462443	P62316;K7ERG4;K7EJB5	P62316;K7ERG4	Small nuclear ribonucleoprotein Sm D2	SNRPD2
25.0741	24.9099	25.1215	25.3987	24.434	18.2096	212370000	9	4258900	5034800	4303900	6910100	9952900	4934700	3	0.449584	2.35444	P62318;H3BT13	P62318	Small nuclear ribonucleoprotein Sm D3	SNRPD3
28.1044	28.0508	27.9736	28.298	29.2752	29.1216	3770800000	119	25816000	21167000	23770000	30408000	135310000	140610000	20	1.31033	-0.855323	P62424;Q9BY74;Q5T8U2;Q5T8U3	P62424;Q9BY74;Q5T8U2;Q5T8U3	60S ribosomal protein L7a	RPL7A;RP-L7a
26.7451	26.0482	25.8929	26.8709	28.2678	28.0988	1812600000	59	16082000	8654300	6037600	14712000	148520000	108100000	14	1.38205	-1.51709	P62750;H7BY10;K7ERT8;A8MUS3;K7EJV9;K7EMA7;Q53RC5;B9EJE3;O95014	P62750;H7BY10;K7ERT8;A8MUS3;K7EJV9;K7EMA7	60S ribosomal protein L23a	RPL23A
24.7599	24.7553	24.5951	24.969	24.46	24.3462	201530000	10	5709000	4760200	3330300	6055200	11609000	8842900	5	0.218586	0.111703	P62851	P62851	40S ribosomal protein S25	RPS25
24.2928	24.3869	24.3011	23.8551	22.8289	22.4615	95798000	29	1441800	1569900	1164600	1001100	1129000	1062700	4	1.42316	1.27841	Q6FHM2;P62879;C9JIS1;C9JXA5;C9JZN1;E7EP32;Q9HAV0;A8K3F6;C9JD14;Q71UM7;B4DLV5;H7C5J5;F5H8J8;F5H100;F5H0S8;Q59G26;E9PCP0;P16520;F1T0G5;F1T0G4	Q6FHM2;P62879;C9JIS1;C9JXA5;C9JZN1;E7EP32;Q9HAV0	Guanine nucleotide-binding protein G(I)/G(S)/G(T) subunit beta-2;Guanine nucleotide-binding protein subunit beta-4	GNB2;GNB4
26.7152	26.6269	26.5473	26.8207	27.7712	27.711	1365000000	85	12120000	10051000	7386800	11883000	50253000	44809000	13	1.21511	-0.804506	P62906;Q1JQ76;A0A024RCW3	P62906;Q1JQ76	60S ribosomal protein L10a;Ribosomal protein	RPL10A
26.7823	26.7249	26.5943	27.0779	27.3779	27.0467	1135700000	43	12990000	9366300	6495800	13915000	37447000	33352000	9	1.76045	-0.466941	Q5VVD0;P62913;Q5VVC8;Q08ES8;Q5VVC9	Q5VVD0;P62913;Q5VVC8;Q08ES8;Q5VVC9	60S ribosomal protein L11	RPL11
27.484	27.558	27.4195	27.7296	27.9314	27.7704	1696800000	62	23337000	8723800	14925000	28287000	60968000	33436000	14	1.93256	-0.323303	P62917;B4DVG7;E9PKZ0;E9PKU4;G3V1A1;E9PP36	P62917;B4DVG7;E9PKZ0;E9PKU4;G3V1A1	60S ribosomal protein L8	RPL8
24.3897	24.3938	24.51	24.0917	23.2128	23.1623	119530000	14	5065100	3812900	3001500	2708400	4814700	4503900	4	1.43954	0.942228	Q6FGH9;P63167;F8VXL2;F8VRV5;Q96FJ2	Q6FGH9;P63167;F8VXL2;F8VRV5	Dynein light chain 1, cytoplasmic	DNCL1;DYNLL1
22.6023	22.7677	23.4437	23.5356	22.7521	22.3456	50736000	7	1721700	1452700	1414100	2839100	1045800	1673800	4	0.0474597	0.060119	Q8WVC2;Q6FGH5;P63220;Q9BYK1;Q9BYK2;Q13666	Q8WVC2;Q6FGH5;P63220;Q9BYK1	40S ribosomal protein S21	RPS21
31.9697	31.9983	32.1248	32.2136	31.0235	30.928	27139000000	296	219670000	203850000	165790000	292680000	253580000	221360000	1	0.704356	0.642582	P63261;B4E3A4;B4DVQ0;I3L3I0;I3L1U9;I3L4N8;K7EM38;I3L3R2;J3KT65	P63261;B4E3A4;B4DVQ0;I3L3I0;I3L1U9	Actin, cytoplasmic 2;Actin, cytoplasmic 2, N-terminally processed	ACTG1
29.3373	28.687	28.6966	28.9946	29.458	29.0539	4909000000	112	35982000	17572000	14311000	26108000	84130000	55660000	19	0.431167	-0.261842	Q6IPT9;Q6IPS9;Q6IPN6;Q53HQ7;Q53HM9;P68104;Q53GA1;Q53HR5;Q5VTE0;A8K9C4;A0A087WVQ9;Q53G85;Q53GE9;Q96RE1;A0A087WV01;Q9H2I7;B4DNE0;B4DV42;Q9NZS6;Q53G89;Q8IUB0;Q53HR1;Q504Z0;B4E2C5;Q05639;A9X7H1;Q16577;Q6P4C9;Q5JR01;Q96C29;Q8TBL1;Q6P082;Q96CD8;A6PW80;Q59GP5;Q6NSH7;Q96EB3;Q2F837;Q14222;Q6NS35	Q6IPT9;Q6IPS9;Q6IPN6;Q53HQ7;Q53HM9;P68104;Q53GA1;Q53HR5;Q5VTE0;A8K9C4;A0A087WVQ9;Q53G85;Q53GE9;Q96RE1;A0A087WV01;Q9H2I7;B4DNE0;B4DV42;Q9NZS6;Q53G89;Q8IUB0;Q53HR1;Q504Z0;B4E2C5;Q05639	Elongation factor 1-alpha;Elongation factor 1-alpha 1;Putative elongation factor 1-alpha-like 3;Elongation factor 1-alpha 2	EEF1A1;EEF1A1P5;EEF1A1L14;EEF1A2
23.5105	23.4292	22.9902	23.1492	18.6242	23.6394	69545000	8	647200	454610	248710	395770	289710	1275700	2	0.396679	1.50567	P68366;C9JEV8;C9JQ00;C9JJQ8;C9JDL2	P68366	Tubulin alpha-4A chain	TUBA4A
27.9114	26.8912	26.9165	27.5954	27.989	27.9108	2016700000	120	15017000	5526400	4812200	10978000	33430000	31069000	4	0.763403	-0.592026	Q8N6N5;Q8IZ29;Q8IWP6;P68371;B3KML9;P04350;B4DJ43;B4DE77;B4DFH6;Q2NKY5;Q3ZCR3;A6NNZ2;M0R2D3;A1L195;M0QY85;G3V2A3;B4DNW1;Q9H4B7;CON__ENSEMBL:ENSBTAP00000025008;A4UCT2;M0R0X0;M0QY37;M0QX14;Q6P602;M0QZL7;M0QYM7;M0R278;M0R042;A1L196;M0R2T4;M0R1I1;A4UCU2;A0A075B724;I0CMK4	Q8N6N5;Q8IZ29;Q8IWP6;P68371;B3KML9;P04350;B4DJ43;B4DE77	Tubulin beta-4B chain;Tubulin beta-4A chain	TUBB2C;TUBB4B;TUBB4A
30.512	30.5018	30.7429	31.1119	30.5761	30.6395	13477000000	50	387830000	401650000	337170000	525120000	918680000	798670000	1	0.437447	-0.190252	P68431	P68431	Histone H3.1	HIST1H3A
22.7884	21.5898	21.802	22.2802	22.9483	22.7956	55430000	13	139220	48541	48932	62552	439410	369950	7	0.661367	-0.6146	P78344;D3DQV9;Q59G42;B4DZF2;Q2TU89;H0Y3P2;H0YCH5;H0YD77;H0YEC5;E9PKF8	P78344;D3DQV9;Q59G42;B4DZF2;Q2TU89;H0Y3P2;H0YCH5	Eukaryotic translation initiation factor 4 gamma 2	EIF4G2;AAG1
22.2156	22.1321	21.9327	22.2306	24.075	23.6954	96067000	19	170990	134900	116530	315650	3565100	2101300	7	1.02408	-1.2402	P78346;Q5VU10;Q5VU11;B4DJR3	P78346;Q5VU10;Q5VU11	Ribonuclease P protein subunit p30	RPP30
23.6391	22.3642	22.2901	23.5079	23.997	23.5985	110110000	24	320880	103780	33740	344290	1576200	1061900	11	0.946743	-0.936682	V9HW96;P78371;B7Z4R3;F5GWF6;F8VQ14;Q9H369	V9HW96;P78371;B7Z4R3;F5GWF6;F8VQ14	T-complex protein 1 subunit beta	CCT2
23.9107	24.2895	24.1957	24.5111	22.6422	22.7282	99377000	28	1150500	1383200	1030300	1590100	1350400	1139800	9	0.606237	0.838151	Q5J8M4;P78406;E9PQ57;E9PPG9;B0QZ37;B0QZ36	Q5J8M4;P78406;E9PQ57;E9PPG9	mRNA export factor	RAE1
29.6995	29.7824	29.8275	29.3242	29.673	29.4366	6952700000	575	4007200	3331300	2921300	2976900	10291000	8075700	131	1.25244	0.291894	P78527;B4DL41;F5GX40	P78527	DNA-dependent protein kinase catalytic subunit	PRKDC
22.3943	22.8164	20.2368	22.0438	21.5625	22.4397	33895000	6	1253300	1288000	111820	892540	1415200	1818100	4	0.0843085	-0.199506	P81605	P81605	Dermcidin;Survival-promoting peptide;DCD-1	DCD
24.078	24.2476	24.0371	25.164	24.3067	24.3995	196300000	24	990430	1107100	798560	2754000	5135300	5573300	7	0.834904	-0.502492	P82979;F8VZQ9;H0YHG0;Q567R9;A4D286;F8VS12	P82979;F8VZQ9;H0YHG0;Q567R9	SAP domain-containing ribonucleoprotein	SARNP;CIP29
20.902	20.1047	21.0262	20.7176	20.7676	20.8839	11726000	4	36573	21190	24623	78462	305340	185240	3	0.141776	-0.112045	Q00403;B1APE1;B1APE2	Q00403;B1APE1;B1APE2	Transcription initiation factor IIB	GTF2B
30.5862	30.821	30.7961	30.6189	29.7757	29.6962	10497000000	278	47282000	45820000	36086000	42676000	61085000	50746000	44	1.08744	0.70418	Q00839;B3KX72;B4DLR3;A0A1W2PPS1;Q96BA7;A0A1W2PP35;Q5RI18;A0A1W2PPL4;A0A1W2PPH7;Q7Z4Q5;A0A1W2PQL0;A0A1W2PP34;A0A1W2PQ74;A0A1W2PRZ7;A0A1W2PQD4;A0A1W2PRI6;A0A1W2PPE9;Q9UEL2;A0A1W2PNG3;A0A1W2PP22	Q00839;B3KX72;B4DLR3;A0A1W2PPS1;Q96BA7;A0A1W2PP35;Q5RI18;A0A1W2PPL4;A0A1W2PPH7;Q7Z4Q5;A0A1W2PQL0;A0A1W2PP34;A0A1W2PQ74;A0A1W2PRZ7;A0A1W2PQD4	Heterogeneous nuclear ribonucleoprotein U	HNRNPU;HNRPU
26.0684	25.8973	25.5524	26.144	27.9586	27.8707	1505600000	97	728550	535210	453280	953230	13076000	11628000	40	1.14506	-1.48511	Q01780;B4DKG8;B4DFE4;Q59G73;K7EJ37	Q01780;B4DKG8;B4DFE4;Q59G73	Exosome component 10	EXOSC10
22.8115	22.206	21.5769	22.2996	22.9803	22.9826	62256000	18	237250	58241	28215	152790	891010	578000	10	0.587213	-0.556032	Q01813;Q8WTZ9;O14943;H0Y757;Q49A78;B1APP8;B1APP6;V9GY25;H0Y3Y3;Q5VSR5	Q01813;Q8WTZ9;O14943	6-phosphofructokinase type C	PFKP;PFK-P
22.5806	20.9018	20.8267	22.0114	25.2248	26.7881	348690000	32	193270	78451	61125	128710	2571900	3940400	18	1.00061	-3.23837	Q02241;H7BYN4;H0YME6;H0YKQ5;H0YMJ4	Q02241;H7BYN4	Kinesin-like protein KIF23	KIF23
26.0628	26.3135	26.4386	25.3179	25.1463	25.4269	464900000	79	1598000	1917600	1864800	966660	2338100	2653900	19	2.6807	0.974615	Q02413	Q02413	Desmoglein-1	DSG1
25.6114	25.6223	25.4412	25.8659	26.8714	26.9388	870210000	101	442750	436220	267700	532940	4283100	4039700	38	1.33053	-1.00038	Q02880;Q71UH4;B4DKD0;E9PCY5;Q59H80;B7ZB27;B4DLV2;Q8WTY5;Q6W6M6;Q6LBI8	Q02880;Q71UH4;B4DKD0;E9PCY5;Q59H80	DNA topoisomerase 2-beta;DNA topoisomerase 2	TOP2B
19.9662	21.35	20.55	21.2536	22.1432	22.1959	25038000	8	8832.9	0	0	33743	237680	230730	5	1.1583	-1.24216	Q03188;H0Y8J2;H0Y9W1	Q03188;H0Y8J2	Centromere protein C 1	CENPC1
26.3314	26.6881	26.7182	25.948	23.7393	23.9526	370270000	85	2530700	2982800	1917800	1405000	594400	576740	23	1.33161	2.03255	Q03252;A0A0A7M1X5	Q03252;A0A0A7M1X5	Lamin-B2	LMNB2
27.501	27.057	26.7789	27.456	29.4022	29.7937	3479700000	142	7706000	4874300	7530600	1513300	27716000	23154000	42	1.10659	-1.77162	Q03701;B2R5U7;C9J9W7	Q03701;B2R5U7	CCAAT/enhancer-binding protein zeta	CEBPZ
24.3473	23.683	23.5886	23.9697	26.3726	26.2342	433860000	12	725420	424590	323290	563220	7185800	6272600	1	0.949158	-1.65251	Q05CW7	Q05CW7		NAT10
27.7539	27.5523	27.4166	28.2247	29.1856	28.9566	3383600000	95	15120000	11328000	8595100	18800000	94115000	77614000	18	1.78182	-1.21466	Q06830;A0A0A0MSI0;B2R4P2;A0A0A0MRQ5;H7C3T4;V9HW63;Q13162	Q06830;A0A0A0MSI0;B2R4P2	Peroxiredoxin-1	PRDX1
20.304	21.7811	22.0393	21.7973	20.9641	21.5705	22502000	7	33124	96023	71772	62255	123490	175870	1	0.0394885	-0.069149	Q08188	Q08188	Protein-glutamine gamma-glutamyltransferase E;Protein-glutamine gamma-glutamyltransferase E 50 kDa catalytic chain;Protein-glutamine gamma-glutamyltransferase E 27 kDa non-catalytic chain	TGM3
29.987	30.0916	29.9913	29.9481	31.8222	31.5187	20428000000	401	16224000	14081000	10528000	16363000	156630000	121070000	69	0.857365	-1.07306	Q08211;Q58F26;Q6PJK6;B3KU66	Q08211	ATP-dependent RNA helicase A	DHX9
25.2172	25.6454	25.9439	24.623	24.0549	24.5074	238640000	53	774910	1040000	1069300	550510	786220	1082100	11	1.93929	1.20702	Q9HB00;Q08554	Q9HB00;Q08554	Desmocollin-1	DSC1
25.7626	24.4717	24.3732	25.4793	25.7285	25.5409	398270000	55	1374600	240250	168980	1002600	3615400	2649900	22	0.719226	-0.713767	Q08J23;A0A140T9Y7	Q08J23	tRNA (cytosine(34)-C(5))-methyltransferase	NSUN2
23.9245	24.1879	23.9264	23.9164	23.3322	23.8107	124090000	16	874650	1424800	640740	731640	2219300	2972200	4	0.750294	0.326493	Q09028;H0YF10;H0YEU5;B4DRT0;H0YCT5;H0YDK2;E9PNS2;E9PIC4;E9PNS6;C9JAJ9	Q09028;H0YF10	Histone-binding protein RBBP4	RBBP4
24.4296	24.8316	24.9797	24.8998	23.2859	23.6113	145120000	36	65881	77284	66135	62137	53625	60882	19	0.716874	0.814599	Q09666;B4DTV0;Q8N274;Q6ZQN2;E9PQE3;E9PJZ0;E9PKR9;E9PJC6;E9PLK4;Q96EC4;Q9BVU3;Q13727	Q09666;B4DTV0	Neuroblast differentiation-associated protein AHNAK	AHNAK
26.0259	26.2168	26.3425	24.7071	23.9923	23.7906	322060000	38	1258700	1485200	940240	433080	731310	519150	13	2.64443	2.03171	Q12769;G3V198;E9PR16;E9PSI3	Q12769;G3V198;E9PR16	Nuclear pore complex protein Nup160	NUP160
27.4766	27.1753	26.9836	27.0264	29.365	29.3924	3773800000	159	4458900	2676600	1710200	2547500	39941000	32527000	41	0.801833	-1.38277	Q12788;J3KNP2;A0JLS5;A0A087WYP7;H3BN88	Q12788;J3KNP2;A0JLS5	Transducin beta-like protein 3	TBL3
22.5734	22.4505	22.4239	22.6434	21.9068	21.8403	37781000	13	41419	45971	34820	67647	81273	72336	8	0.603919	0.352391	Q6AHZ7;Q12789;Q6AWA4;H3BU37;I3L1Z3;H3BU55	Q6AHZ7;Q12789;Q6AWA4	General transcription factor 3C polypeptide 1	DKFZp686A111;GTF3C1;DKFZp686O0870
23.9141	23.8648	21.4911	24.2675	24.3952	24.1755	168400000	16	125750	71104	8499.6	148850	1289200	207170	7	0.673151	-1.1894	Q12873;B4DLC6;Q2TAZ1;B3KWV4;B4DKV1;I3L229;H7C3H7;H7C2H0	Q12873;B4DLC6	Chromodomain-helicase-DNA-binding protein 3	CHD3
22.0445	22.0796	22.1956	22.0527	21.5889	21.3375	25504000	14	83509	72403	65378	73674	81217	63540	3	0.97675	0.44687	Q4KMR3;Q12965;Q14779;H0YN00;B4DVP3;Q92827;O00160;B0I1T1;Q6ZNI9;Q4LE34	Q4KMR3;Q12965	Unconventional myosin-Ie	MYO1E
19.6811	19.2237	20.0724	21.7368	21.5132	21.756	23393000	7	104590	89129	90823	159910	440690	414470	3	2.83831	-2.00957	Q13011;M0R248	Q13011;M0R248	Delta(3,5)-Delta(2,4)-dienoyl-CoA isomerase, mitochondrial	ECH1
28.674	29.1565	29.2531	28.4359	27.5911	27.8172	3030300000	120	36280000	42726000	35940000	29805000	43112000	45238000	19	1.59922	1.07981	Q13151	Q13151	Heterogeneous nuclear ribonucleoprotein A0	HNRNPA0
25.818	25.2654	24.1733	25.8502	28.1166	28.2882	1379300000	98	2680900	2783600	149010	883820	12066000	12088000	41	1.18895	-2.3328	Q13206;E9PIF2;Q86VR6;Q59EC7;B4DKX3	Q13206;E9PIF2;Q86VR6;Q59EC7;B4DKX3	Probable ATP-dependent RNA helicase DDX10	DDX10
25.1116	24.9312	24.9509	26.2472	24.4612	24.4198	247220000	39	2254100	1705500	1451500	5473400	2409500	3187500	10	0.024823	-0.0448691	Q13242;A8K3M9;H0YIB4;S4R3G0;B4DFT9	Q13242;A8K3M9;H0YIB4;S4R3G0;B4DFT9	Serine/arginine-rich splicing factor 9	SRSF9
23.8316	23.9129	23.9602	24.6478	23.3565	23.3777	110550000	25	432400	524020	505010	1363100	1025100	956930	7	0.0892606	0.10756	Q6FI03;Q5U0Q1;Q32P45;Q13283;Q53HH4;Q6ZP53;E5RIZ6;B7Z8K4;E5RI46;E5RIF8;E5RH42;E5RJU8;E5RH00	Q6FI03;Q5U0Q1;Q32P45;Q13283;Q53HH4;Q6ZP53	Ras GTPase-activating protein-binding protein 1	G3BP;G3BP1
22.6674	22.6564	22.7297	22.9507	21.5661	22.069	44058000	10	319750	291280	166660	443900	565070	532160	4	0.53179	0.489234	Q5U0F4;Q53HU7;Q13347;Q9P1D9	Q5U0F4;Q53HU7;Q13347;Q9P1D9	Eukaryotic translation initiation factor 3 subunit I	EIF3I
27.2181	26.8931	26.1986	27.1537	29.94	29.9952	5486400000	152	1712100	1154700	394650	1586700	34671000	32671000	6	1.07833	-2.25974	Q13428;Q59FZ2;B4DLB1;H0YA99;Q9UFD4;H0YAB7	Q13428;Q59FZ2	Treacle protein	TCOF1
23.5062	23.6999	23.489	23.9209	22.3996	22.3758	73266000	29	360010	435820	213820	780610	604860	535530	9	0.575337	0.666256	Q13573;G3V4X8;B7Z9X2;B4DY36;A0A024R6E3;Q6I9S2;G3V3A4;Q9ULA6;B4DEG7;Q6P151;Q0D2M5;G3V5R3	Q13573;G3V4X8;B7Z9X2;B4DY36;A0A024R6E3;Q6I9S2;G3V3A4;Q9ULA6;B4DEG7;Q6P151	SNW domain-containing protein 1	SNW1
24.0664	24.3943	24.3091	24.43	23.091	23.2435	114770000	31	1008800	1250500	1004500	1360200	1409800	1617600	7	0.701763	0.668443	Q549U1;Q13595	Q549U1;Q13595	Transformer-2 protein homolog alpha	HSU53209;TRA2A
25.5637	25.1736	23.9671	25.9213	28.5108	28.4408	1861300000	68	2877900	1109700	787030	4376800	52942000	47397000	12	1.30448	-2.72286	Q13601	Q13601	KRR1 small subunit processome component homolog	KRR1
23.0533	23.4245	23.2847	23.4449	23.5861	23.5176	100940000	26	183900	184980	134080	185320	859620	746280	10	1.06489	-0.262067	Q58F09;Q13724;A8K9K4;C9J8D4;C9JDQ1;B8ZZE2	Q58F09;Q13724;A8K9K4;C9J8D4	Mannosyl-oligosaccharide glucosidase	GCS1;MOGS
25.2256	24.6024	24.3182	25.2598	26.8213	27.0034	730130000	89	1144200	439820	403980	988060	9165100	9983800	28	1.25668	-1.64609	Q5T0F3;Q13823;B4DPI9;H0YG10	Q5T0F3;Q13823	Nucleolar GTP-binding protein 2	GNL2
24.0781	23.7936	23.585	24.2296	26.4533	26.2234	482420000	41	1007300	728820	523030	1148700	17466000	13585000	10	1.18549	-1.81651	Q13868;A3KFL2;A3KFL5;A3KFL1;B4E001;B3KQW2;A2VCR1	Q13868;A3KFL2;A3KFL5;A3KFL1;B4E001;B3KQW2	Exosome complex component RRP4	EXOSC2
24.6899	23.4837	19.5259	24.9707	27.0224	27.1592	746970000	47	754740	287170	34315	930300	15071000	12801000	19	1.04712	-3.81762	Q13895;F8WBL2;H7BY94	Q13895	Bystin	BYSL
21.5644	21.8908	21.8348	23.6668	21.9403	24.567	83214000	15	55916	67030	60814	280730	160850	1183700	12	0.981771	-1.62798	Q14126;J3KSI6	Q14126	Desmoglein-2	DSG2
27.3079	26.8454	26.64	27.7804	29.5861	29.4876	4316100000	121	4379900	2876800	1740600	4818900	62395000	50732000	36	1.51004	-2.02026	Q14137;B2RDN4;A8K3R2;B4DEN9;Q4G0D9;Q6DKJ9;A0A075B729	Q14137;B2RDN4;A8K3R2;B4DEN9;Q4G0D9;Q6DKJ9	Ribosome biogenesis protein BOP1	BOP1
24.8798	25.4117	25.2805	25.4786	24.1582	24.3168	218330000	39	740260	752500	518770	1991100	854150	1044000	7	0.53316	0.539452	Q14151;A0PJ47	Q14151;A0PJ47	Scaffold attachment factor B2	SAFB2
21.4936	21.444	21.2628	21.6492	20.9193	20.7254	17118000	10	10797	9711.6	7171.8	14433	12339	12156	5	0.448493	0.302162	Q14204;H0YJ21;B4DSR6	Q14204	Cytoplasmic dynein 1 heavy chain 1	DYNC1H1
23.0592	22.6799	20.0733	22.9328	23.2884	23.2863	73339000	9	654830	500590	267490	413150	1849400	1956000	5	0.580395	-1.23169	Q14331;E9PRR7;E9PLY7;Q05D61;Q96ND1	Q14331;E9PRR7	Protein FRG1	FRG1
24.1658	23.3079	23.2443	24.5017	25.0377	24.2846	184050000	40	329320	180750	117280	489680	1495200	1222200	17	1.30406	-1.03538	Q14566;Q4ZG57;B4DRF6;B4E0N7;Q53T61	Q14566;Q4ZG57	DNA replication licensing factor MCM6	MCM6
21.3154	21.5943	21.5123	19.5498	18.1991	19.115	10674000	3	18508	20424	14835	10599	6528.3	6452.7	2	2.46234	2.51937	Q14571;B4DJU3	Q14571	Inositol 1,4,5-trisphosphate receptor type 2	ITPR2
23.8533	23.7131	23.8129	22.9021	20.8029	21.0407	52829000	14	103480	80465	81473	59503	37802	28611	7	1.53411	2.21122	Q14573;Q59ES2;A6H8K3	Q14573;Q59ES2	Inositol 1,4,5-trisphosphate receptor type 3	ITPR3
24.9185	24.9765	25.1171	24.0697	22.2658	21.857	117760000	38	223000	223890	183550	114220	69656	39030	10	1.53668	2.27323	Q14643;B4DER3;Q59H91;A0A024R2E1;A0A024R2I2;B7ZMI3;B4DGH1	Q14643	Inositol 1,4,5-trisphosphate receptor type 1	ITPR1
24.3411	24.4156	24.2417	25.151	24.3871	24.496	203220000	55	263580	213010	148690	511920	872560	812700	15	0.638706	-0.345203	Q14683;G8JLG1;Q6P2R1;Q6MZR8;A8K7A6;Q68EN4;H0Y7K8;Q5H934;B7Z709;Q7Z4C6;V9GYN9;V9GY57	Q14683;G8JLG1;Q6P2R1;Q6MZR8;A8K7A6;Q68EN4	Structural maintenance of chromosomes protein 1A	SMC1A;DKFZp686L19178
26.9715	26.4434	25.7274	26.8809	28.9444	29.0981	2967900000	131	4259900	1469000	814280	3321400	40212000	39861000	36	1.13197	-1.92705	Q14684;Q6PJM8	Q14684	Ribosomal RNA processing protein 1 homolog B	RRP1B
28.0115	27.5002	27.0168	27.8855	30.4219	30.2687	7431300000	317	2468200	1097700	563190	1840900	40344000	31910000	93	1.08953	-2.01588	Q14690;B4DH82;B4DES7;S4R3Q4	Q14690;B4DH82	Protein RRP5 homolog	PDCD11
26.4437	25.9648	25.64	26.5899	28.9154	28.671	2597800000	159	1132000	770550	438270	1470000	25479000	21647000	56	1.23951	-2.04259	Q14692;B4DGU7	Q14692	Ribosome biogenesis protein BMS1 homolog	BMS1
22.8593	21.1971	22.9864	22.5121	22.2634	21.5221	38706000	10	237430	158760	169510	167330	135910	177180	4	0.141917	0.24838	Q14694;J3KT19;H3BNS8;H3BQP1;H3BNA1;Q6P2I0;B4DDR4	Q14694;J3KT19	Ubiquitin carboxyl-terminal hydrolase 10	USP10
23.7723	23.7362	24.3117	23.7143	22.9924	22.8486	88213000	23	670640	423550	711550	731390	739950	923520	6	1.08837	0.75503	Q15019;B5MCX3;C9J938;C9JB25;C9J2Q4;C9IY94;C9IZU3;H7C310;B5MD47;C9JZI2;C9JQJ4;H7C2Y0;C9JT15;C9JSE7;A0A1B0GXJ2;C9JFT1;F8WB65	Q15019;B5MCX3;C9J938;C9JB25;C9J2Q4;C9IY94;C9IZU3;H7C310	Septin-2	2002-09-01
22.0142	22.16	21.8483	22.3594	19.1098	20.9528	20676000	9	140500	124670	120270	146670	60000	97099	3	0.563809	1.20014	Q15046;J3KRL2;H3BPV7;H3BVA8;Q6ZTI3	Q15046	Lysine--tRNA ligase	KARS
27.5304	26.8246	26.5921	27.856	29.6836	29.7748	4969900000	119	9029800	4295400	3158100	10259000	133740000	115630000	30	1.43905	-2.12243	Q15050	Q15050	Ribosome biogenesis regulatory protein homolog	RRS1
22.2895	22.0793	22.2295	21.8656	22.5272	24.3481	82114000	19	53415	32060	23437	22333	164530	542130	14	0.406766	-0.714192	Q15058	Q15058	Kinesin-like protein KIF14	KIF14
26.1726	25.5129	24.7469	26.1804	28.5361	28.5766	2104600000	81	1562300	931060	346890	1329400	28081000	24630000	23	1.20388	-2.28693	Q15061;C9IZK7;C9JEE7;Q8TB67	Q15061	WD repeat-containing protein 43	WDR43
23.3312	23.6955	23.6664	23.19	22.2697	22.4225	61888000	24	597720	663080	558670	599900	549840	671270	8	1.41737	0.936958	Q15072;A8KAD9;Q8N587	Q15072	Zinc finger protein OZF	ZNF146
29.2345	29.1882	29.1523	29.9609	28.7373	28.7509	4471300000	624	2150200	1761200	1407200	3533500	3389000	3177300	165	0.0348972	0.0419191	Q15149;D3DWL0;Q96IE3;E9PMV1;E9PKG0;H0YDN1;E9PQ28;E9PIA2	Q15149;D3DWL0	Plectin	PLEC;PLEC1
25.8632	25.8295	25.5005	25.3935	27.8309	27.4887	1275100000	95	1315800	1156500	665800	795360	16709000	12052000	2	0.693502	-1.1733	Q15269;C9J544;Q59FM2;A0A096LPI6	Q15269	Periodic tryptophan protein 2 homolog	PWP2
25.5577	25.0068	25.0438	25.6117	25.9171	25.379	358330000	18	2020900	2458200	1485900	3742700	6939200	4431100	6	0.851327	-0.433186	Q53SS8;Q15365	Q53SS8;Q15365	Poly(rC)-binding protein 1	PCBP1
26.4628	26.8605	26.9473	26.4605	25.3	25.1992	548180000	100	1759500	2055000	1578700	1802200	1916000	1430500	25	1.20264	1.10363	Q15393;A8K6V3;B3KQH1;B3KM77;J3QRB2;J3QL37;I3L4G7;H3BMB0;J3QKV4	Q15393;A8K6V3;B3KQH1	Splicing factor 3B subunit 3	SF3B3
25.4084	24.5543	24.3119	25.6364	28.3476	28.1375	1655900000	96	1112100	538330	297610	1137000	24243000	21375000	34	1.3141	-2.61557	Q15397;B2RDG4;Q9NYH5;S4R3K8	Q15397;B2RDG4	Pumilio domain-containing protein KIAA0020	KIAA0020
20.8905	21.0876	21.3672	22.3533	22.8169	23.263	47975000	12	0	0	0	62948	578760	500540	6	2.33348	-1.69597	Q15572;B7Z9B2;H3BR71;H3BUZ7;H3BNH3;H3BR91;B3KUE8	Q15572	TATA box-binding protein-associated factor RNA polymerase I subunit C	TAF1C
22.0873	20.8783	19.7855	21.3048	22.1409	21.6619	29231000	10	174560	46191	37864	47276	549420	362660	4	0.482643	-0.785523	Q15645	Q15645	Pachytene checkpoint protein 2 homolog	TRIP13
26.5495	26.4708	26.5301	27.0922	25.4007	25.2468	584250000	52	6684000	5259400	3584600	7237900	7744500	6005300	16	0.437288	0.603549	Q15717;M0QZR9;M0R055;B1AM48;B7Z5E0;Q12926;B1APY9;P26378;B1APY8;A0A0A0MRX1;A0A0R4J2E6	Q15717;M0QZR9	ELAV-like protein 1	ELAVL1
24.9928	25.1288	25.0605	25.1471	24.4015	24.1611	229770000	59	600810	515140	441980	627240	1147600	844790	17	0.753183	0.490794	Q16531;F5GY55;B7Z2A1;B4DSA8;B4DZP5;F5GWI0;F5H2L3;F5GZY8;B7Z859;F5GYG8;F5H198	Q16531;F5GY55;B7Z2A1;B4DSA8;B4DZP5	DNA damage-binding protein 1	DDB1
25.5282	25.6245	25.6463	25.6899	24.9843	24.9271	319320000	32	2965600	2536800	2107200	3741100	4353600	4253400	6	0.738307	0.399238	Q6FHQ0;Q16576;E9PC52;A8K6A2;Q5JP01;Q5JP02;Q5JNZ6	Q6FHQ0;Q16576;E9PC52;A8K6A2;Q5JP01	Histone-binding protein RBBP7	RBBP7
26.165	25.6181	25.7723	26.9298	26.0224	25.8361	559960000	38	7117000	4310900	3827900	12118000	15483000	13139000	9	0.475425	-0.410983	Q16629;A0A0B4J1Z1;B4DEK2;C9JAB2;Q8NB80;F8WEA1;H7BZZ6	Q16629;A0A0B4J1Z1;B4DEK2;C9JAB2;Q8NB80	Serine/arginine-rich splicing factor 7	SRSF7
26.4718	27.1017	27.1313	25.5333	25.3741	25.3932	566270000	94	2601200	3593700	2730700	1055100	2655800	2667900	1	2.57521	1.46806	Q16666	Q16666	Gamma-interferon-inducible protein 16	IFI16
23.1583	22.3752	19.8144	23.6812	26.9756	27.2015	674640000	70	648020	283980	42383	650670	11987000	13373000	35	1.28544	-4.17014	Q1ED39;H3BPL4;H3BNU8;H3BMC9	Q1ED39	Lysine-rich nucleolar protein 1	KNOP1
25.3541	25.5433	25.5591	25.6415	24.5621	24.4822	265090000	48	1361900	1193400	980000	1652000	1226500	949690	14	0.710083	0.59021	Q1KMD3;H3BQZ7	Q1KMD3;H3BQZ7	Heterogeneous nuclear ribonucleoprotein U-like protein 2	HNRNPUL2;hCG_2044799
19.5153	19.9365	21.8165	21.5239	21.7936	21.0594	17092000	6	0	0	0	125590	589170	353510	3	0.63155	-1.03623	Q1W6G4;Q9NQ29;Q53G47;B8ZZ10;A8MYV2;D3DU41;F8WBC1;F2Z322;B8ZZ09	Q1W6G4;Q9NQ29;Q53G47;B8ZZ10;A8MYV2;D3DU41	Putative RNA-binding protein Luc7-like 1	LUC7L
23.1126	20.1122	20.664	22.99	23.5892	23.4312	76034000	18	184090	15699	0	217710	1132600	753990	8	1.01974	-2.04052	Q2NL82;I3L1Q5;I3L4E8	Q2NL82	Pre-rRNA-processing protein TSR1 homolog	TSR1
23.3065	23.8378	23.8953	23.8919	22.4184	22.5152	70031000	28	439090	535330	443420	593010	333140	457250	6	0.652702	0.738028	Q2VIN3;Q96E39;A0A1B0GUK8;Q8N7X1	Q2VIN3;Q96E39	RNA binding motif protein, X-linked-like-1	RBMXL1
22.1973	22.0943	22.0235	22.8237	24.6485	24.7893	145370000	19	368320	322540	98245	403940	3807200	4690700	10	1.44998	-1.98215	Q3B726	Q3B726	DNA-directed RNA polymerase I subunit RPA43	TWISTNB
24.2914	20.4602	19.7498	24.0561	24.1243	24.0953	127130000	6	976560	0	394980	783200	2224200	1977600	2	0.853666	-2.59144	Q3ZCM7;A0A075B736;Q5SQY0;A0A183YE00	Q3ZCM7;A0A075B736;Q5SQY0;A0A183YE00	Tubulin beta-8 chain	TUBB8
21.2295	20.8193	21.145	21.3736	23.3434	23.5036	59164000	16	42572	0	0	53240	926570	1090600	10	1.13189	-1.67561	Q4G0J3;D6RFF0;H0YA82;A0A024RDH5;D6R9Z6;D6RF49;D6RAF3	Q4G0J3;D6RFF0;H0YA82	La-related protein 7	LARP7
22.5325	21.8323	21.7882	22.4181	22.483	22.3226	43553000	16	422730	179070	132500	352570	1215400	601270	4	0.658125	-0.356935	Q52LJ0	Q52LJ0	Protein FAM98B	FAM98B
23.6065	20.1565	21.1018	22.8715	22.875	22.8292	50485000	9	1690500	0	49535	1073500	1840100	1657000	3	0.529038	-1.23698	Q53F20;Q9BTT0;E9PPH5;Q5TB19;B4E0D5;E9PLC4	Q53F20;Q9BTT0;E9PPH5	Acidic leucine-rich nuclear phosphoprotein 32 family member E	ANP32E
24.1108	24.5709	24.9443	23.8814	22.4361	17.8719	91588000	23	648310	837720	581400	258040	202140	166150	10	0.795271	3.14557	Q9UJS0;Q53GR7;B7Z2E2;O75746;B3KMV8;Q75KX8;R4GN64	Q9UJS0;Q53GR7;B7Z2E2	Calcium-binding mitochondrial carrier protein Aralar2	SLC25A13
23.0273	22.4332	22.4675	22.6381	23.037	23.1688	75724000	19	331340	54813	48193	140120	1060100	808090	11	0.538808	-0.305304	Q99832;Q6IBT3;Q53HV2;B7Z7I4;B7Z1C9;F8WAM2	Q99832;Q6IBT3;Q53HV2;B7Z7I4;B7Z1C9	T-complex protein 1 subunit eta	CCT7
25.8081	26.0059	26.062	25.2295	26.6764	26.7608	723540000	64	2593200	2579400	1710900	1884700	12073000	12047000	15	0.202112	-0.263575	Q9GZL7;Q53T99;B4DRY7	Q9GZL7;Q53T99;B4DRY7	Ribosome biogenesis protein WDR12	WDR12
23.7056	24.1927	24.1982	23.51	22.3697	22.4009	79943000	24	434840	500560	412250	328120	414600	407850	5	1.44509	1.27196	Q53X12;Q93050;Q5CZH6;Q53ET5;K7EM24;K7EN36;K7EPG4;B7Z641;B7Z2A9;B7Z2J9;K7EQW2;K7ELZ6;K7ERA0;K7ERA6;Q6AHY6;F5H1T6	Q53X12;Q93050;Q5CZH6;Q53ET5;K7EM24;K7EN36;K7EPG4;B7Z641;B7Z2A9	V-type proton ATPase 116 kDa subunit a isoform 1	ATP6V0A1;DKFZp686N0561
22.2315	20.6655	20.4858	21.7493	23.4409	22.4097	51477000	5	295430	106020	40357	167300	2398900	209310	3	0.883342	-1.4057	Q9Y224;Q5RLJ0;Q549M8;H0YJB9;G3V4C6	Q9Y224;Q5RLJ0;Q549M8;H0YJB9;G3V4C6	UPF0568 protein C14orf166	C14orf166
22.3805	22.434	20.9892	21.8849	21.5603	21.5434	30558000	5	362180	328990	136430	144650	480110	457540	3	0.217654	0.271694	Q9Y5M8;Q549N5;H7C4H2	Q9Y5M8;Q549N5;H7C4H2	Signal recognition particle receptor subunit beta	SRPRB
27.2678	27.0652	26.9693	27.5558	28.6658	28.5276	2649400000	195	1958100	1572800	1171500	2448800	16063000	14102000	2	1.47876	-1.149	Q59EC0;B7Z8Y3;A2IBT1;A2IBT2	Q59EC0;B7Z8Y3
25.2095	25.0999	25.3511	25.6132	24.173	23.883	231240000	38	1815100	1291300	966890	1539200	1264800	1096400	10	0.543164	0.663758	Q5BKZ1;A0A0A0MRN4;E2QRN4	Q5BKZ1	DBIRD complex subunit ZNF326	ZNF326
22.929	21.5855	21.4076	22.5553	25.1257	24.7762	176840000	23	115050	52975	28440	98022	2303300	1514800	10	1.09277	-2.17835	Q5C9Z4	Q5C9Z4	Nucleolar MIF4G domain-containing protein 1	NOM1
23.1205	22.6179	22.2715	20.5461	21.2007	20.8905	25206000	3	545890	858650	367860	64062	279340	175660	2	2.34757	1.79086	Q5HYI8;H7C533;F8WAX9;F8WF50;F8WDC7;C9JXM3	Q5HYI8;H7C533;F8WAX9;F8WF50;F8WDC7;C9JXM3	Rab-like protein 3	RABL3
22.6134	22.3402	22.2128	22.837	26.1051	24.5604	248910000	22	185280	108450	74163	260960	4687400	3266900	10	1.04297	-2.11204	Q86U38;Q5HYL4;B3KVY3	Q86U38;Q5HYL4;B3KVY3	Nucleolar protein 9	NOP9;DKFZp686E1893
21.587	22.3908	21.8809	21.4478	17.8594	19.9191	14638000	6	124690	214780	146750	99274	60180	19687	2	0.971785	2.21084	Q9HC21;Q8NBT6;Q5JPC1;J3QS02;J3KSI7;J3QL84;J3KS44;J3QLV3;J3KRY6	Q9HC21;Q8NBT6;Q5JPC1;J3QS02;J3KSI7;J3QL84;J3KS44;J3QLV3;J3KRY6	Mitochondrial thiamine pyrophosphate carrier	SLC25A19;DKFZp667O1614
21.8847	21.6235	21.0987	22.1817	25.1334	24.9087	164980000	17	601930	352380	116730	639790	9176700	7443500	7	1.22163	-2.53899	Q5JXM0;Q96B26;H7C581	Q5JXM0;Q96B26	Exosome complex component RRP43	DKFZp564C0482;EXOSC8
22.1052	22.0508	21.7882	22.0141	19.9186	21.2717	21502000	8	130080	104540	68484	87723	66274	94234	6	0.666658	0.913263	Q8IXG0;Q69YP1;Q5JY65;Q9BZJ0	Q8IXG0;Q69YP1;Q5JY65;Q9BZJ0	Crooked neck-like protein 1	crn;DKFZp762M013;CRNKL1
26.5546	25.8614	25.073	26.3896	28.7684	28.8626	2483800000	84	2347900	959150	505930	2121800	32567000	32464000	28	1.11857	-2.17717	Q5QJE6;J3KP30;B7Z854;E9PRB3	Q5QJE6;J3KP30	Deoxynucleotidyltransferase terminal-interacting protein 2	DNTTIP2
23.6138	21.2015	19.7273	24.1416	25.8094	25.4358	280140000	13	467460	80378	105630	1639600	14273000	11449000	8	1.36159	-3.61479	Q5RKV6	Q5RKV6	Exosome complex component MTR3	EXOSC6
23.1863	22.8493	22.2778	23.3633	21.3925	21.3087	39071000	13	113060	75557	54064	132130	72152	41421	4	0.446488	0.749594	Q5SRE5;H7C4K7;Q9BS12	Q5SRE5	Nucleoporin NUP188 homolog	NUP188
24.3639	24.2712	24.3451	25.1864	24.8576	24.6092	240120000	43	727530	379020	319630	1541400	3485400	3151900	18	1.5196	-0.557666	Q5SSJ5;B0QZK4;X6RGJ2;Q5SWC8;B0QZK9;B0QZK8;B4E0N8	Q5SSJ5;B0QZK4;X6RGJ2;Q5SWC8	Heterochromatin protein 1-binding protein 3	HP1BP3
24.2654	23.878	22.5971	24.0049	24.982	25.1962	258220000	25	312630	261690	48749	388710	5118200	3801500	14	0.85561	-1.14753	Q5SY16	Q5SY16	Polynucleotide 5-hydroxyl-kinase NOL9	NOL9
23.8357	23.5959	24.9119	24.3594	27.0527	27.2636	811010000	37	525980	310540	96481	1085900	21525000	17006000	20	0.970637	-2.11072	Q5T280;Q9P041;R4GNG4;B4E0X4	Q5T280;Q9P041	Uncharacterized protein C9orf114	C9orf114
25.0459	25.4266	24.4978	25.1562	27.1669	27.6806	1024700000	54	1124700	1134800	503260	1260500	15580000	18347000	20	0.962763	-1.67778	Q5T3I0;A8KAG1;A0A0A0MRK1;E9PAV9;F8W895;E9PPY4;F2Z3C6;B4DVU2	Q5T3I0;A8KAG1;A0A0A0MRK1;E9PAV9;F8W895	G patch domain-containing protein 4	GPATCH4
27.4969	27.8123	28.2984	26.7025	26.5637	27.0922	1266900000	113	8058700	8010600	9226300	3571100	9404900	12404000	20	1.73543	1.08307	Q5T749	Q5T749	Keratinocyte proline-rich protein	KPRP
24.2967	24.5538	25.2645	23.5746	23.6291	24.2959	157670000	11	1930900	1931000	2572100	1040800	2752600	4106700	3	1.10544	0.871798	Q5T750	Q5T750	Skin-specific protein 32	XP32
27.1775	26.8809	26.4599	27.0385	29.3723	29.3946	3960400000	195	2571000	1637000	1011700	1553800	42165000	33569000	57	1.02281	-1.76237	Q9UNX4;Q5TDG3;B3KMW5;Q59GA8;Q6PDA5	Q9UNX4;Q5TDG3	WD repeat-containing protein 3	WDR3
26.9174	27.2897	26.7073	26.0108	23.2628	26.4887	612240000	6	13316000	16890000	11814000	16643000	10102000	18699000	1	0.776338	1.71734	Q5TEC6	Q5TEC6		HIST2H3PS2
20.8869	21.3404	21.8464	20.5069	18.2839	20.1996	11052000	6	111790	179170	143140	107850	56332	92471	3	1.06365	1.69442	Q5TZT0;Q9NSU2;C9J052;Q6IAN5	Q5TZT0;Q9NSU2;C9J052;Q6IAN5	Three prime repair exonuclease 1	TREX1
24.1399	24.6059	24.3285	23.9807	23.5756	23.7227	116730000	28	147530	207210	196920	131300	202190	185810	15	1.53546	0.598471	Q5UIP0;H7C2B5;H7BZN3;B4DRJ4;B4DS49	Q5UIP0;H7C2B5	Telomere-associated protein RIF1	RIF1
21.7957	22.3286	21.8261	22.8697	21.6053	21.377	29529000	11	107250	257980	90694	339260	281140	207560	5	0.0220831	0.0327714	Q96I25;Q5W009;Q5W011;Q5W010;Q5W012;H0Y6J6	Q96I25;Q5W009;Q5W011;Q5W010;Q5W012	Splicing factor 45	RBM17
24.3975	24.201	24.1866	23.8746	22.674	22.3948	92994000	26	522700	407390	333340	331680	367780	305240	11	1.30693	1.28057	Q68CN2;Q71SV8;Q9HCS7	Q68CN2;Q71SV8;Q9HCS7	Pre-mRNA-splicing factor SYF1	DKFZp762C1015;XAB2
22.538	22.3755	22.5638	22.7674	21.6158	21.5133	36455000	14	58113	29503	32092	45118	55742	64239	6	0.577645	0.526934	Q6KC79;Q6IEH8;A8K2T2;A6QL62	Q6KC79;Q6IEH8	Nipped-B-like protein	NIPBL
23.9486	24.1461	23.4692	24.0069	22.7792	23.5729	101780000	20	332580	236350	88378	250560	265490	495090	10	0.414946	0.401627	Q6P2E9;B7Z7V8;I3L2F4;I3L0V0;I3L3M2	Q6P2E9	Enhancer of mRNA-decapping protein 4	EDC4
27.4946	27.5246	27.5673	27.5902	26.2053	25.9685	991530000	139	1657400	1346000	1032600	1418500	1318300	1034500	35	0.864501	0.940794	Q6P2Q9;B4DK16;I3L0J9;I3L3Z8;Q53GM6;Q6JH02;Q6JH03	Q6P2Q9;B4DK16	Pre-mRNA-processing-splicing factor 8	PRPF8
25.3378	25.108	25.0459	25.5128	27.0742	27.2044	862140000	56	1589000	1015900	849030	1698600	18602000	15434000	17	1.22272	-1.43325	Q6RFH5;E9PS41;B4E018;H0YFP2;F5GYL6	Q6RFH5;E9PS41;B4E018	WD repeat-containing protein 74	WDR74
21.5879	20.4757	21.2521	22.0064	22.6066	22.5479	39597000	7	97490	22898	18997	131810	918480	790150	5	1.55072	-1.28172	Q6SPF0;E9PIW9;F8WDT5	Q6SPF0;E9PIW9	Atherin	SAMD1
24.9698	24.9891	24.5252	23.4147	21.506	21.7229	105160000	13	2916000	2835600	1732800	858750	743230	473920	4	1.86389	2.61354	Q6Y1H2	Q6Y1H2	Very-long-chain (3R)-3-hydroxyacyl-[acyl-carrier protein] dehydratase 2	PTPLB
21.798	21.8528	21.9595	20.6555	21.3865	21.6038	23212000	7	306420	283050	267580	138810	412760	525670	2	1.05839	0.654792	Q6ZVX7	Q6ZVX7	F-box only protein 50	NCCRP1
27.8091	27.4366	27.6227	27.2732	27.8096	27.648	2430500000	18	71787000	49044000	44927000	39146000	233650000	169080000	1	0.0847423	0.0458794	Q71DI3;Q16695	Q71DI3;Q16695	Histone H3.2;Histone H3.1t	HIST2H3A;HIST3H3
21.7955	20.7794	20.0723	22.3736	21.703	21.37	23923000	7	136240	30387	20124	183320	346660	203380	3	0.736716	-0.93311	Q71RC2;Q6P4E2;Q96J85;X6RLN4;F8W1I4;Q8TBL5;A0A087WTL9;F8VY40	Q71RC2;Q6P4E2;Q96J85;X6RLN4	La-related protein 4	LARP4
21.9299	21.7371	21.9912	21.9409	21.6725	21.8433	34476000	9	176420	35840	91802	113030	462990	445920	6	0.241798	0.0671933	Q7L0Y3;C9JVB6	Q7L0Y3;C9JVB6	Mitochondrial ribonuclease P protein 1	TRMT10C
22.6893	22.7497	22.6336	22.8736	21.7842	21.7278	39963000	12	110260	117220	68927	166680	142310	121190	6	0.683012	0.562351	Q7Z3K3;B4DSK8;H0YCT3	Q7Z3K3;B4DSK8	Pogo transposable element with ZNF domain	POGZ
22.2575	22.6221	23.0544	22.6383	21.1446	21.1476	32044000	10	500210	625010	427560	400200	372050	345280	2	0.848318	1.00116	Q7Z7H5	Q7Z7H5	Transmembrane emp24 domain-containing protein 4	TMED4
24.577	25.0405	24.8556	24.8708	24.4617	24.4305	206500000	31	2294600	2485500	2096000	2039200	4530700	3762500	5	0.533165	0.236681	Q7Z7K6	Q7Z7K6	Centromere protein V	CENPV
23.2784	22.7822	22.8863	23.8359	22.4298	22.1589	58057000	14	752910	483290	469840	1198300	1090100	843610	3	0.116997	0.174081	Q86U42;H0YJH9;B4DEH8;G3V4T2	Q86U42;H0YJH9;B4DEH8;G3V4T2	Polyadenylate-binding protein 2	PABPN1
20.9643	20.8483	20.8374	21.8984	21.0469	21.0541	19373000	5	42227	29869	25015	90893	129140	123140	4	0.720506	-0.449807	Q86UK7;H3BQQ2	Q86UK7;H3BQQ2	Zinc finger protein 598	ZNF598
25.0582	24.6801	24.84	25.8028	26.466	26.6207	630320000	46	1742600	1219200	1308600	4476000	20822000	18918000	10	2.2007	-1.43708	Q86V81;E9PB61	Q86V81;E9PB61	THO complex subunit 4	ALYREF
24.2733	24.409	24.4392	23.9575	23.199	22.9852	101430000	17	1119100	1095300	879120	1062100	455600	1023600	6	1.53108	0.993259	Q86W42	Q86W42	THO complex subunit 6 homolog	THOC6
24.3658	24.4501	24.4169	25.3468	23.2424	23.4546	139480000	28	544350	531390	365250	1416300	652400	592790	14	0.232358	0.396306	Q8IVT2	Q8IVT2	Mitotic interactor and substrate of PLK1	MISP
26.2634	26.0164	25.6565	25.7053	28.5562	28.4033	2110900000	105	1412800	885560	471700	856930	24346000	22287000	29	0.770132	-1.5762	Q8IWA0;A8K330;F8WE20;F8WC81;Q05D27	Q8IWA0;A8K330	WD repeat-containing protein 75	WDR75
21.0059	20.0905	20.64	21.7684	21.0757	21.1798	15551000	4	55241	17710	11901	80863	93610	78740	3	1.04604	-0.762526	Q8IX12;A0A0C4DGG8;F5H3E1;F5H1H2;F5H2E6	Q8IX12;A0A0C4DGG8	Cell division cycle and apoptosis regulator protein 1	CCAR1
22.8771	22.6602	22.9493	22.3301	19.3295	19.3334	27631000	7	196100	262380	229930	204810	76902	92604	4	1.17062	2.49791	Q8IXI1;I3L2C6;H3BST5;H3BMP9;H3BVI5;H3BUX4	Q8IXI1;I3L2C6;H3BST5	Mitochondrial Rho GTPase 2	RHOT2
22.022	22.7057	22.8782	21.7081	20.2771	20.5532	26521000	13	204830	136390	185890	70636	172020	114260	4	1.52791	1.68919	Q8IXI2;H7BXZ6;K7EIQ7;J3KSR5;J3QLG2;K7EP86	Q8IXI2;H7BXZ6	Mitochondrial Rho GTPase 1;Mitochondrial Rho GTPase	RHOT1
20.3834	21.4903	20.8638	20.8848	21.2044	20.8473	15765000	6	27103	14707	24413	23563	91846	105010	6	0.0681289	-0.0663191	Q8IY18;B4E265	Q8IY18;B4E265	Structural maintenance of chromosomes protein 5	SMC5
24.9381	24.6291	24.5529	25.1128	26.8416	26.6619	689290000	84	400290	268480	188740	424380	6820000	4662700	37	1.25349	-1.49878	Q8IY37;F5H3Y4;Q6IPP7	Q8IY37;F5H3Y4	Probable ATP-dependent RNA helicase DHX37	DHX37
27.8587	26.9576	26.6029	28.0414	29.8927	30.0828	5797300000	130	5198100	2312600	1241000	6531300	82541000	72684000	35	1.36813	-2.19926	Q8IY81;B4DKU3;J3KS36;J3KS74;J3QSE2;J3QRS5;J3QR05	Q8IY81;B4DKU3	pre-rRNA processing protein FTSJ3	FTSJ3
22.7098	22.7252	23.0997	22.6803	22.2793	21.4208	40093000	7	145560	152710	162640	169700	214960	109030	4	0.849247	0.718122	Q9UHI6;Q8TDR3;Q8NEH0;Q8IYV2	Q9UHI6;Q8TDR3;Q8NEH0;Q8IYV2	Probable ATP-dependent RNA helicase DDX20	DDX20
26.2455	26.0901	26.1478	26.231	24.4874	24.3842	369790000	79	1707100	1274100	899910	1504300	928460	936960	20	0.873033	1.12697	Q8N1F7;A8K897;H3BVG0;H3BV11;H3BRI8;H3BM93;H3BPA9;H3BNN5;H3BVE2;H3BMX0;H3BP95;H3BV15;H3BRD9	Q8N1F7;A8K897;H3BVG0	Nuclear pore complex protein Nup93	NUP93
21.8595	21.9236	21.9622	22.1374	21.0443	20.977	24349000	9	44113	69155	39908	96171	101700	91668	5	0.63158	0.528897	Q8N1G0;H0Y5I5;F8WCX2;Q9HCE3;B3KXW2;A0A024R283	Q8N1G0;H0Y5I5;F8WCX2	Zinc finger protein 687	ZNF687
19.2787	19.9713	19.6085	20.8906	24.1461	25.2512	135690000	28	80747	29999	14806	140680	3423600	3094900	13	1.34555	-3.80981	Q8N3Z6;B4E024;Q05DN1;X6R4A7	Q8N3Z6;B4E024	Zinc finger CCHC domain-containing protein 7	ZCCHC7
20.9266	21.1831	21.1405	21.247	19.9201	20.6271	14270000	4	51207	65715	49409	101400	112510	129420	3	0.548527	0.485349	Q8N556;Q6ZRV0;Q15850	Q8N556	Actin filament-associated protein 1	AFAP1
21.474	22.2793	21.683	21.1608	19.5747	19.6473	18169000	10	587150	815600	470010	371910	368070	415360	1	1.37806	1.68444	Q8N5M9	Q8N5M9	Protein jagunal homolog 1	JAGN1
19.2526	20.1901	20.7724	20.8916	21.9637	22.0916	23677000	6	135690	124610	100150	250830	1385300	1385900	2	1.26779	-1.57728	Q8N726	Q8N726	Cyclin-dependent kinase inhibitor 2A, isoform 4	CDKN2A
24.4196	24.6148	24.9262	23.6196	22.446	22.3886	101150000	22	466600	474330	438450	185790	239090	178990	7	1.89619	1.83547	Q8N766;Q5TG59;H7C4E3	Q8N766	ER membrane protein complex subunit 1	EMC1
20.9081	21.8588	20.2736	20.6667	20.4972	20.3841	15180000	5	90735	97614	76838	52847	115200	90211	2	0.458997	0.49754	Q8N884	Q8N884	Cyclic GMP-AMP synthase	MB21D1
24.7442	25.0846	25.2249	24.7852	22.5403	22.5375	132920000	21	1706100	1591400	1408000	1095500	436300	408620	7	1.06684	1.73023	Q8NBU5;B4E2J1	Q8NBU5;B4E2J1	ATPase family AAA domain-containing protein 1	ATAD1
25.4949	25.602	25.4346	25.5976	24.9353	25.4417	343860000	28	2617500	2224800	1283900	3341500	4420100	5215400	15	0.378846	0.185667	Q8NC51;Q63HR1;Q5VU21;D3DQ70;D3DQ69	Q8NC51;Q63HR1;Q5VU21;D3DQ70;D3DQ69	Plasminogen activator inhibitor 1 RNA-binding protein	SERBP1;DKFZp686P17171
23.0475	21.9823	20.3053	23.2974	26.5084	26.3711	434830000	29	519910	142790	104500	1175700	16226000	15280000	13	1.28615	-3.61394	Q8NDD1;Q5TBI2;Q5TBH9;B4E0F7	Q8NDD1;Q5TBI2;Q5TBH9	Uncharacterized protein C1orf131	C1orf131
24.8764	25.3731	25.2893	24.4563	22.8966	23.0155	151970000	33	1699800	2413800	1907800	1272100	1225600	979280	7	1.51883	1.7235	Q8NE86;S4R468;B4DWD0	Q8NE86;S4R468	Calcium uniporter protein, mitochondrial	MCU
22.6748	21.19	20.3383	22.7075	26.4369	26.4798	430610000	41	615040	140010	18774	412570	9852900	9466000	19	1.25439	-3.80705	Q8NEF9	Q8NEF9	Serum response factor-binding protein 1	SRFBP1
24.1207	24.2791	24.1001	22.6212	19.1998	21.7958	63298000	14	1420700	1351700	772180	397440	127730	451540	5	1.34149	2.96104	Q8NFH4;B4DKV8;F8VTY2	Q8NFH4;B4DKV8;F8VTY2	Nucleoporin Nup37	NUP37
23.9417	23.3636	23.9895	23.9465	23.2154	22.082	83424000	11	258050	121390	126460	200340	267270	138820	6	0.518881	0.683631	Q8NI27;A0A0C4DG98;B4DKZ6;F2Z2V2;H0Y815;Q6P441	Q8NI27;A0A0C4DG98;B4DKZ6	THO complex subunit 2	THOC2
27.3601	26.9699	26.6245	27.6937	29.4354	29.4939	4355800000	172	4008300	2367700	1504900	4169100	42541000	40101000	47	1.40311	-1.8895	Q8TDD1;F8VRX4;H0YHH7;H0YHZ9	Q8TDD1	ATP-dependent RNA helicase DDX54	DDX54
27.7841	27.7383	27.2483	27.6045	29.5552	29.7482	4807800000	96	9771300	8350800	4792500	8592400	100890000	108000000	21	0.912171	-1.37908	Q8TDN6;A0JLQ5;B4E0B8;Q9NUW4;Q05CP8	Q8TDN6;A0JLQ5;B4E0B8;Q9NUW4	Ribosome biogenesis protein BRX1 homolog	BRIX1;BXDC2;BRIX
26.5527	26.4887	26.3767	26.1802	28.1075	28.147	1715200000	78	3049700	2759300	1682200	2489200	28173000	25371000	23	0.704641	-1.00556	Q8TED0;H0Y8P4;D6RF65	Q8TED0;H0Y8P4	U3 small nucleolar RNA-associated protein 15 homolog	UTP15
27.0927	27.3735	27.496	27.0522	25.619	25.2802	716770000	98	1845200	2072100	1874300	1562000	1145800	809340	29	1.13078	1.33696	Q8TEM1	Q8TEM1	Nuclear pore membrane glycoprotein 210	NUP210
22.1246	22.9148	22.549	21.5519	19.076	19.2044	18613000	6	118950	139500	109240	29464	0	7476.8	3	1.43711	2.58534	Q8TEQ8	Q8TEQ8	GPI ethanolamine phosphate transferase 3	PIGO
26.8215	27.1084	27.1998	26.0653	24.5658	24.4393	508170000	77	2362300	2098300	2068700	814210	714550	857260	22	1.711	2.01976	Q8WUM0;B4E206;B4E3T7;A0A024R3R6	Q8WUM0;B4E206;B4E3T7;A0A024R3R6	Nuclear pore complex protein Nup133	NUP133
21.0998	21.8741	21.1825	20.5706	20.1792	19.9019	11717000	6	212870	185370	161970	47636	140740	88353	2	1.69411	1.16822	Q8WUY1;B4DWJ7	Q8WUY1;B4DWJ7	Protein THEM6	THEM6
20.577	20.423	19.5683	21.1828	22.8747	22.8039	43334000	7	8574.4	10481	77412	36679	699870	611460	5	1.52447	-2.09772	Q8WV44;H0Y9T3;Q658W3;Q9NT12;D6REK2;Q8TES0;A0A087X0V2	Q8WV44;H0Y9T3;Q658W3;Q9NT12	E3 ubiquitin-protein ligase TRIM41	TRIM41;DKFZp666N1710;DKFZp434N1710
22.1582	22.1164	22.7409	21.7219	21.3134	21.7519	31391000	13	181720	147920	167320	100840	267820	297020	4	1.40559	0.742763	Q8WVV4	Q8WVV4	Protein POF1B	POF1B
23.3006	23.37	23.3545	24.2816	22.6676	22.322	81170000	21	114620	92754	59215	215760	282780	201170	11	0.155608	0.251289	Q8WWQ0;Q9NWP3	Q8WWQ0	PH-interacting protein	PHIP
21.7215	21.929	21.6969	22.3955	21.2556	21.4661	26462000	12	151350	181830	73639	276850	337560	238890	4	0.0753338	0.076704	Q8WWY3;B4DWW8;E7EVX8;E7EU94;E7ESX0;E7EN72	Q8WWY3;B4DWW8;E7EVX8	U4/U6 small nuclear ribonucleoprotein Prp31	PRPF31
22.1404	21.8485	21.8863	22.8254	21.4772	21.6796	32484000	17	68630	29423	39673	124240	143900	109750	6	0.0278869	-0.0356795	Q8WX93;B2RTX2;D6RBB1;L0R8B3;Q7L8P5;H0Y952	Q8WX93;B2RTX2	Palladin	PALLD
26.9093	27.2759	27.3497	25.6689	24.1962	24.2065	517050000	93	1320000	1311800	1067200	360790	386080	341620	31	2.09429	2.48776	Q8WYP5;B3KVE5;B3KTD2;B3KRD0;Q96M44	Q8WYP5;B3KVE5	Protein ELYS	AHCTF1
24.7818	24.6716	24.4773	25.5672	25.8517	26.1547	439090000	27	2607600	1746800	1378500	3826200	14783000	15576000	6	2.49889	-1.21433	Q92522	Q92522	Histone H1x	H1FX
25.8455	25.9012	26.0291	25.4615	24.0334	23.8714	266990000	74	658840	571510	521980	429910	284250	257930	20	1.35218	1.46985	Q92621;B4DE72;Q6P486;Q4VBX7;Q6DKH1;U3KPX2;U3KQ47;U3KQ97	Q92621;B4DE72	Nuclear pore complex protein Nup205	NUP205
24.2258	24.3586	24.7105	24.2418	23.662	23.1459	135290000	26	987930	926320	1126400	953760	1701100	1068800	4	1.00913	0.748384	Q92769;B3KUJ5;H3BM24;E5RFI6;E5RJ04;E5RGV4;E5RHE7;E5RH52;E5RG37;E5RFP9;E5RK19	Q92769;B3KUJ5;H3BM24	Histone deacetylase 2;Histone deacetylase	HDAC2
23.0528	22.5846	22.8267	23.1991	22.485	22.6569	67135000	19	113370	19130	33861	136520	319150	297620	12	0.0556788	0.0409934	Q92878;A8K3I2;E7EN38;Q32P42;E7ESD9;A0A1W2PPC4;E9PM98;A5D6Y3;H7C0V2;H7C0P8	Q92878	DNA repair protein RAD50	RAD50
20.7685	21.5166	21.2176	21.0911	18.8558	18.4689	10312000	5	35881	49270	19567	29440	19576	15318	3	0.937636	1.69566	Q92896;H3BM42;Q6ZMF1	Q92896;H3BM42	Golgi apparatus protein 1	GLG1
19.8841	20.9882	20.0906	20.3111	20.0103	20.7318	7818000	5	0	5614.9	0	37825	123350	112430	3	0.0253496	-0.0301456	Q92917	Q92917	G patch domain and KOW motifs-containing protein	GPKOW
26.8787	27.1292	27.0106	26.5637	28.5602	28.2148	2258900000	77	6293100	7585400	5679600	5555800	74569000	50909000	16	0.552101	-0.77341	Q92979;A8K6D2;B4DQC7;V9GYP5;A0A087WWQ2;A0A087WVM7;B4DP65;A0A0U3B3H7	Q92979;A8K6D2;B4DQC7;V9GYP5;A0A087WWQ2;A0A087WVM7	Ribosomal RNA small subunit methyltransferase NEP1	EMG1
25.8019	25.6829	25.6296	25.7061	28.1503	28.0063	1615200000	80	1735500	1286500	705420	1538400	25144000	18536000	25	0.932551	-1.58282	Q969X6;H3BSH7;A0A0J9YWM9;A0A0J9YWK2;A0A0J9YXV4;H3BPD7;J3KSI1;I3L4T9;H3BRM8;J3KTR0;J3KSE6;A0A0J9YX18	Q969X6;H3BSH7;A0A0J9YWM9;A0A0J9YWK2	Cirhin	CIRH1A
22.726	22.7344	22.7644	22.7448	19.6517	18.8624	37740000	10	526810	432470	382600	336750	242130	175880	1	0.915145	2.32195	Q969Z3	Q969Z3	MOSC domain-containing protein 2, mitochondrial	MARC2
24.4651	24.7612	24.985	24.2229	22.4751	22.5962	113470000	22	1261700	1274200	1090400	660910	619640	496570	8	1.31597	1.63906	Q96A33;A0A087WYW6;J3QR89	Q96A33;A0A087WYW6	Coiled-coil domain-containing protein 47	CCDC47
24.6698	24.9202	24.7907	25.0328	26.2178	25.8945	443050000	31	1935400	1454600	1267900	2181600	14407000	10400000	7	1.19985	-0.921469	Q96AG4	Q96AG4	Leucine-rich repeat-containing protein 59	LRRC59
21.6979	20.5067	20.0094	22.1687	25.486	25.3465	215160000	25	119320	59460	0	342200	8290100	9118700	14	1.40404	-3.59571	Q96BK5;E5RGR1;E5RJG9;A0A0A6YYK5	Q96BK5;E5RGR1	PIN2/TERF1-interacting telomerase inhibitor 1	PINX1
21.9452	22.404	22.9172	21.3522	19.6468	19.6537	17690000	5	166180	254620	225200	48915	0	42188	3	1.59712	2.20456	Q96DP0	Q96DP0
25.5307	25.6172	25.6808	24.4668	23.6329	23.782	208990000	56	2403700	2103300	1885600	866800	1159900	1532700	10	2.49704	1.64902	Q96EE3;K7ELV2;K7EP88;K7ENI5;K7EPZ5	Q96EE3;K7ELV2;K7EP88	Nucleoporin SEH1	SEH1L
25.2974	24.6127	24.6696	25.3221	27.097	26.8134	764040000	75	571640	302030	241850	589650	6867800	5842900	31	1.22934	-1.55091	Q99575;Q96F88;E5RK39	Q99575;Q96F88	Ribonucleases P/MRP protein subunit POP1	POP1
22.5759	21.4583	22.7872	22.7435	23.1108	22.8561	66539000	19	190680	118190	129910	287290	1361400	1081000	6	0.670114	-0.629716	Q96GD4;J3KTD6;B2RC06;J3KRF8;J3QR41;J3QLN8;J3KRJ2;J3KT86	Q96GD4;J3KTD6;B2RC06;J3KRF8;J3QR41;J3QLN8;J3KRJ2;J3KT86	Aurora kinase B	AURKB
22.8699	23.8538	23.6626	21.7886	21.0651	21.2296	40572000	17	142690	258380	238970	105020	99069	37861	7	2.31353	2.101	Q96H55;B4E218;A0A024R0S9;B7Z1T7;A0A087WZQ9;A0A087WU55;A0A087WY49;A0A087WYT7;B4DSL5	Q96H55;B4E218	Unconventional myosin-XIX	MYO19
23.107	23.2477	23.1696	21.2668	19.6672	19.6875	30135000	14	231590	221250	154350	114010	44241	49030	6	2.29725	2.96757	Q96HA1;A8CG34;A0A075B7F8;A0A087WY75;C9JFL1;C9JER0;Q6PJE2;C9J370;A0A0J9YWR1;B4DET5	Q96HA1;A8CG34;A0A075B7F8;A0A087WY75	Nuclear envelope pore membrane protein POM 121;Nuclear envelope pore membrane protein POM 121C	POM121;POM121C
25.3572	25.5785	25.7815	25.3685	23.5921	23.7428	229710000	45	2320600	1775600	2126100	2335600	1657700	1269800	12	1.0812	1.33793	Q96HS1;F5GXG4	Q96HS1	Serine/threonine-protein phosphatase PGAM5, mitochondrial	PGAM5
21.6567	21.6619	22.0524	21.716	20.7481	19.6488	17343000	9	47707	44751	46723	61142	67916	16078	3	0.822971	1.08599	Q96JM3;S4R3K0	Q96JM3	Chromosome alignment-maintaining phosphoprotein 1	CHAMP1
23.3273	23.4129	24.1973	22.6249	23.1722	23.3537	92357000	13	594980	269550	677360	249090	1433800	1393100	7	0.777639	0.595574	Q96P63;Q3SYB5	Q96P63;Q3SYB5	Serpin B12	SERPINB12
22.8646	23.3531	23.7695	22.0994	22.0013	22.495	53128000	12	338580	460120	420720	81127	463510	449590	6	1.69805	1.1305	Q96QA5;J3KRG2	Q96QA5;J3KRG2	Gasdermin-A	GSDMA
21.348	21.4253	21.7048	21.8948	20.9056	20.9172	20440000	12	177180	159140	163910	202780	377850	281790	2	0.297913	0.253462	Q99496;X6RFN3	Q99496;X6RFN3	E3 ubiquitin-protein ligase RING2	RNF2
22.6952	22.5282	23.2564	23.4608	21.4697	21.4935	40870000	13	127480	61601	419240	276520	278410	113920	5	0.419895	0.685296	Q99567;B7Z5I6;B4DP20;J3KMX1;I3L245;I3L2W3	Q99567;B7Z5I6;B4DP20;J3KMX1	Nuclear pore complex protein Nup88	NUP88
23.4944	23.8095	23.7121	24.2668	22.351	24.173	109510000	24	163790	251540	179810	358290	237430	956410	13	0.0405041	0.0750758	Q99959;B8QGS9;B4DR79;B8QGS8	Q99959;B8QGS9	Plakophilin-2	PKP2
25.0894	24.3885	24.2322	25.2555	27.8369	27.3476	1092400000	74	623890	336970	285680	784200	14972000	11008000	31	1.26177	-2.24329	Q9BQ39;B4DED6;B4DW97;A0A087WVC1;K0J110;Q9NTA9;Q53FI9	Q9BQ39;B4DED6;B4DW97;A0A087WVC1;K0J110;Q9NTA9	ATP-dependent RNA helicase DDX50	DDX50;mcdrh;DKFZp761E0323
23.1418	21.945	21.2194	23.5341	26.5875	26.3208	448530000	35	476550	192350	109980	511290	10013000	10056000	14	1.39906	-3.37874	Q9BQ67;Q8TCJ8;B2RDP6;Q8NCK5;M0QX71;B4DTI1	Q9BQ67;Q8TCJ8;B2RDP6;Q8NCK5;M0QX71	Glutamate-rich WD repeat-containing protein 1	GRWD1;DKFZp564C172
27.8557	26.9653	26.723	27.7878	30.0561	29.8089	5517500000	185	2930800	1450100	761910	2881400	40598000	31342000	62	1.20123	-2.03626	Q9BQG0;I3L1L3;B4DZZ1;B4DE42;I3L2H8;B4DWP5;I3L311	Q9BQG0;I3L1L3	Myb-binding protein 1A	MYBBP1A
22.4435	22.4611	22.3404	22.6008	22.5611	22.324	52873000	14	136740	110700	66250	178470	634370	475690	8	0.354191	-0.0802873	Q9BR63;Q9NSD9;A8K666;B7ZB32	Q9BR63;Q9NSD9;A8K666;B7ZB32	Phenylalanine--tRNA ligase beta subunit	FARSB
19.6828	20.0239	19.2026	20.9374	22.1074	23.5924	44238000	12	17357	72454	30785	39989	449220	1313600	8	1.4839	-2.57596	Q9BR77;F5H0W5;F5H5Q8	Q9BR77;F5H0W5	Coiled-coil domain-containing protein 77	CCDC77
22.2772	19.4713	20.8046	22.5266	23.6347	23.4224	71740000	11	230070	97102	77565	290330	2148900	1639800	4	1.25214	-2.34354	Q9BRP1;U3KQA4;K7ESF4	Q9BRP1	Programmed cell death protein 2-like	PDCD2L
26.0732	25.8994	25.3713	26.0696	28.0329	27.9322	1552700000	81	1284900	1109300	679330	1370300	21175000	20049000	30	1.09357	-1.56363	Q9BSC4;B4DS83;H7C1Z3	Q9BSC4;B4DS83	Nucleolar protein 10	NOL10
22.056	22.0442	22.0244	22.9887	21.7866	21.852	36697000	13	37084	20781	24025	73942	100510	68411	5	0.16126	-0.167571	Q9BTC0	Q9BTC0	Death-inducer obliterator 1	DIDO1
23.0021	23.1849	23.2289	23.1248	23.5159	23.7871	93640000	18	547880	783350	284360	469680	2094200	2063200	8	0.759055	-0.337325	Q9BU76	Q9BU76	Multiple myeloma tumor-associated protein 2	MMTAG2
24.6726	24.2283	24.2992	24.6077	25.5363	25.4057	318390000	37	885150	647640	430460	1372700	7681600	4901900	13	1.14638	-0.783225	U3KQC1;Q9BV38;A0A0A0MQU0;K7EIR0;K7EML4;A0A087X237;K7EKX5;U3KQK3	U3KQC1;Q9BV38;A0A0A0MQU0;K7EIR0	WD repeat-containing protein 18	WDR18
25.054	24.9201	23.52	24.8621	27.987	27.6357	1232300000	41	893990	480330	175090	818880	22900000	15809000	18	0.990276	-2.33023	Q9BVI4;F5H303	Q9BVI4	Nucleolar complex protein 4 homolog	NOC4L
26.9118	26.3391	25.6531	27.1091	29.3283	29.4297	3722300000	149	2219900	1414100	457700	2644500	41949000	44373000	47	1.29497	-2.32104	Q9BVJ6;B4E343;X6RJY0;Q5TAP6;Q08E77;A0A024RDV0;O60531	Q9BVJ6;B4E343	U3 small nucleolar RNA-associated protein 14 homolog A	UTP14A
23.8662	23.7269	23.9228	22.6815	21.9917	21.646	58584000	23	531190	359930	374370	220270	307040	96999	8	2.29885	1.73221	Q9BW27;J3KT10;J3QL54;F5H0W7;B3KW81;J3QLH0;B7Z3C2;B4DYG7;J3KSH3;J3KRC0;J3QLD4;J3QS63;J3QL91;J3QLV0	Q9BW27;J3KT10;J3QL54;F5H0W7;B3KW81;J3QLH0;B7Z3C2;B4DYG7	Nuclear pore complex protein Nup85	NUP85
19.3351	20.0248	19.7574	19.8748	19.7321	19.5993	6108300	3	13027	11941	9600.5	19946	44347	39965	2	0.0469703	-0.0296338	Q9BW92	Q9BW92	Threonine--tRNA ligase, mitochondrial	TARS2
24.4622	24.3164	24.4049	24.4868	24.6031	24.5425	201400000	34	1080900	938740	842980	1048100	3903200	3375000	4	1.2967	-0.149644	Q9BWF3;A8K9U0;E9PB51;D6R9K7;J3QRR5	Q9BWF3;A8K9U0;E9PB51	RNA-binding protein 4	RBM4
24.949	24.0234	23.4862	25.328	27.5028	27.4764	947510000	33	2431900	1014600	537710	2764900	26768000	34162000	12	1.45076	-2.61621	Q9BXY0;H0YBV6;A0PJ56	Q9BXY0;H0YBV6	Protein MAK16 homolog	MAK16
26.8314	26.4706	26.0793	26.9013	28.7912	28.8935	2695500000	104	6586100	4199500	2465600	6769400	80533000	79144000	24	1.19378	-1.73491	Q9BYG3;C9J808;B4DSM4;C9J6C5;H7BZL0	Q9BYG3;C9J808;B4DSM4;C9J6C5	MKI67 FHA domain-interacting nucleolar phosphoprotein	MKI67IP
25.0711	24.4474	23.5088	25.3021	27.573	27.6978	1102400000	62	1236700	663620	262610	1097800	20244000	22428000	23	1.30732	-2.51523	Q9GZR2;B4DJ95;B4E331;A0A0C4DG22;A0A0C4DG31	Q9GZR2;B4DJ95;B4E331	RNA exonuclease 4	REXO4
24.6456	23.5841	22.591	23.4456	27.0787	27.3154	780980000	39	907580	455720	158620	330400	19113000	16224000	11	0.778287	-2.33966	Q9GZS1;B4E005;B4DYB1	Q9GZS1;B4E005	DNA-directed RNA polymerase I subunit RPA49	POLR1E
28.4495	28.013	27.8046	28.1598	30.4947	30.2949	7679400000	210	6937900	3936000	2715500	5110600	70588000	55606000	24	0.947117	-1.56075	Q9H0A0;A0A087WV29;E9PMU0;E9PJN6	Q9H0A0;A0A087WV29	N-acetyltransferase 10	NAT10
23.8909	23.2094	23.8097	23.9895	25.2464	25.1323	272410000	36	529120	169450	314850	906500	6228400	4823800	10	1.19031	-1.15273	Q9H4L4;A0A087X0R7;A0A087WV50;J3QL36;J3QRE4;J3KSF5	Q9H4L4;A0A087X0R7;A0A087WV50;J3QL36;J3QRE4	Sentrin-specific protease 3	SENP3
24.0849	23.5028	22.0548	24.6423	27.343	27.3361	862100000	81	472360	181590	60430	506500	10219000	11247000	34	1.38973	-3.22633	Q9H501;Q05C10;A0JLU5;Q8IWH6;A0A087WX71;Q3SWV1;Q6P6H6	Q9H501;Q05C10	ESF1 homolog	ESF1
21.2172	20.9206	20.947	19.7869	19.6967	20.5001	12354000	6	75867	138760	57397	65962	111800	167880	2	1.72323	1.0337	Q9H568	Q9H568	Actin-like protein 8	ACTL8
24.7546	23.8986	22.61	25.3508	28.0114	27.2247	1047700000	34	1736300	589300	89827	2874600	28912000	24002000	14	1.4371	-3.10791	Q9H6F5;H0YG79;Q6ZW18	Q9H6F5	Coiled-coil domain-containing protein 86	CCDC86
27.0491	26.5307	26.0352	27.0479	29.3765	29.1668	3582000000	147	2475600	1035500	431370	2433100	39267000	28981000	38	1.17196	-1.99211	Q9H6R4;A0A0A0MRW6;B4DF80;B3KPN5;A0A0C4DFX0	Q9H6R4;A0A0A0MRW6;B4DF80;B3KPN5	Nucleolar protein 6	NOL6
24.0422	21.333	21.028	23.8581	25.082	25.0848	199800000	36	735710	94706	0	605230	4141200	4413000	10	1.1473	-2.54058	Q9H6Y2;G3V1J0;B4DE13;D6RGJ8	Q9H6Y2;G3V1J0	WD repeat-containing protein 55	WDR55
27.4564	27.4413	27.3361	27.3459	29.3299	29.1535	3592400000	69	13954000	10818000	7442600	11583000	116190000	96616000	19	0.878751	-1.19847	Q9H7B2;Q5VXN0;A8K800;B4DWS5	Q9H7B2;Q5VXN0;A8K800;B4DWS5	Ribosome production factor 2 homolog	RPF2
25.6533	25.2081	24.7564	25.5458	28.4666	28.21	1795500000	75	1175400	646770	306380	1016200	25637000	19744000	28	1.0678	-2.20152	Q9H8H0;J3QR28;J3QLQ6	Q9H8H0	Nucleolar protein 11	NOL11
22.4372	22.1694	22.2023	22.6084	26.2424	26.5004	421020000	32	200730	151000	93259	389950	10614000	8600300	13	1.06257	-2.84746	Q9H9L3	Q9H9L3	Interferon-stimulated 20 kDa exonuclease-like 2	ISG20L2
25.5419	25.1106	24.7829	25.0935	26.8072	26.7488	713520000	75	2592800	1613300	1240600	2033400	23875000	19611000	16	0.822799	-1.07136	Q9H9Y2;X6R7Q1	Q9H9Y2	Ribosome production factor 1	RPF1
25.3242	25.3011	24.4521	25.4396	27.6094	27.7417	1197600000	79	507020	487160	193750	460950	9602400	9759600	35	1.12012	-1.90443	Q9H9Y6;B7Z1W6;Q6DKI9;Q9BSR4;Q4QRK8;Q9H6S8;Q9NVC2;C9JS83;H7C0D9;C9JJG2;F8WDS4;F8WAK7;F8WBB9;F8WCS3	Q9H9Y6;B7Z1W6;Q6DKI9;Q9BSR4;Q4QRK8	DNA-directed RNA polymerase I subunit RPA2;DNA-directed RNA polymerase	POLR1B
23.579	23.2578	22.825	23.6485	23.7482	24.0248	107440000	18	699620	390170	269390	499930	1644000	1613100	9	1.12241	-0.586521	Q9HC52;C9JM54;C9J6K3;B3KT27;B0QXZ6;O95503	Q9HC52	Chromobox protein homolog 8	CBX8
24.6881	24.5122	24.3167	24.4466	26.4042	26.0824	476050000	34	2294900	1746700	658930	2154900	23705000	17045000	8	0.860247	-1.13873	Q9NPD3;E9PI41;E9PPI9	Q9NPD3;E9PI41	Exosome complex component RRP41	EXOSC4
23.5224	19.7337	22.8401	24.2555	26.2744	25.8514	430970000	27	4079200	1561400	1768700	4286600	67321000	64641000	8	1.22199	-3.42837	Q9NPE3;H0YM60	Q9NPE3	H/ACA ribonucleoprotein complex subunit 3	NOP10
22.1232	22.6297	22.5536	21.7924	22.2327	22.3039	40485000	15	98645	142840	97059	92371	238770	317740	5	0.656627	0.325847	Q9NQS7;B3KPD3;E9PM67	Q9NQS7;B3KPD3	Inner centromere protein	INCENP
23.9883	23.9775	23.8189	23.9	25.5313	26.3344	395500000	14	479040	279770	138980	1534900	13275000	12542000	7	0.858891	-1.32699	Q9NQT5;Q9NYS3	Q9NQT5	Exosome complex component RRP40	EXOSC3
24.2536	23.7737	23.4012	24.3047	26.7066	26.5976	556870000	38	755770	548340	474780	1534100	17953000	18511000	16	1.17971	-2.06015	Q9NQZ2	Q9NQZ2	Something about silencing protein 10	UTP3
21.2693	21.0686	21.122	21.4667	21.192	20.9735	18647000	9	92677	71909	59854	93936	208130	164120	2	0.136938	-0.0574004	Q9NR12;D6RAN1;D6RF83;H7BYK4;D6RH06	Q9NR12;D6RAN1;D6RF83;H7BYK4;D6RH06	PDZ and LIM domain protein 7	PDLIM7
30.0331	29.6539	29.2513	30.0603	32.4461	32.4711	31244000000	403	22670000	15010000	8296100	24893000	379390000	330850000	70	1.13964	-2.01306	Q9NR30;Q3SWU7;Q8NI92	Q9NR30	Nucleolar RNA helicase 2	DDX21
23.8557	22.7366	20.4514	23.0696	25.0568	24.3506	184420000	17	248910	273190	49217	326830	8334400	3940500	8	0.714515	-1.81113	Q9NRX1;B2R823;F8WBJ6	Q9NRX1;B2R823;F8WBJ6	RNA-binding protein PNO1	PNO1
21.6411	20.7562	20.853	22.4052	25.8058	26.1759	314130000	28	125060	65410	42407	118610	3769300	4369200	16	1.40392	-3.71218	Q9NS39;Q5VW43;A4VCH5;A8K1I0;Q86X17	Q9NS39	Double-stranded RNA-specific editase B2	ADARB2
22.0132	21.7873	20.3727	23.0609	26.2094	25.6232	314530000	22	462220	10237	0	376440	16714000	11030000	11	1.50943	-3.57344	Q9NSI2;C9JJU7	Q9NSI2;C9JJU7	Protein FAM207A	FAM207A
20.8106	19.789	20.6403	20.6918	24.3178	24.1437	94507000	32	11430	4196	2604.1	4634.5	173070	139200	22	1.0128	-2.63778	Q9NU22;Q6ZVV6;Q5T795;Q6AI22;Q6PJJ1	Q9NU22	Midasin	MDN1
24.6223	20.622	22.6547	24.8414	27.2158	27.1627	799300000	35	1891400	492670	332530	2391700	39086000	35735000	11	1.26904	-3.77361	Q9NV31;Q96Q46	Q9NV31	U3 small nucleolar ribonucleoprotein protein IMP3	IMP3
26.2085	26.5509	26.7614	25.9238	24.6316	24.6373	412150000	61	2782500	3500600	3240100	1957800	2351500	2019200	17	1.45909	1.44268	Q9NVH1;B4DPK2;B4DGD5;B3KTC6;Q9UMU8;B1AK20;Q5TH61	Q9NVH1;B4DPK2;B4DGD5	DnaJ homolog subfamily C member 11	DNAJC11
26.4137	26.6242	26.6491	25.9961	23.9613	24.1341	381830000	73	2632500	2693300	2176800	1761900	940300	1025400	2	1.33121	1.86518	Q9NVI7;Q5SV16;Q5T2N8;Q9H834;Q8N3E6	Q9NVI7	ATPase family AAA domain-containing protein 3A	ATAD3A
22.4049	22.5631	21.461	23.2491	25.3477	25.5005	229920000	25	152930	72674	62034	311930	3464300	2505300	13	1.47462	-2.55606	Q9NVU7;E7EW05;B4DT66;F8W8T7;D6RC74	Q9NVU7;E7EW05;B4DT66	Protein SDA1 homolog	SDAD1
23.7404	23.9982	23.5237	24.3625	23.3892	23.6315	104870000	18	288820	256910	243770	590010	508170	609170	11	0.0424984	-0.0402896	Q9NWH9;A0A024R5X3;A0A024R5U7;H7C3F4;H7BXE3;H0YMM0;H0YL55;H0YLW7;H0YMW8;H0YKH2;H0YNF3;H0YMR6;H0YLE6;H0YKU6	Q9NWH9;A0A024R5X3;A0A024R5U7;H7C3F4	SAFB-like transcription modulator	SLTM
25.4303	24.6162	23.5203	25.3944	28.2571	28.5426	1767500000	93	1488000	1254500	274490	2456900	45874000	52622000	29	1.17834	-2.87579	Q9NX58;A8K3Y5;D6RDJ1	Q9NX58;A8K3Y5	Cell growth-regulating nucleolar protein	LYAR
22.4222	22.3306	22.2963	20.7202	19.6565	19.6984	16785000	11	302030	341900	311590	63217	105130	75037	3	2.5748	2.32466	Q9NXS2;K7EQG1	Q9NXS2;K7EQG1	Glutaminyl-peptide cyclotransferase-like protein	QPCTL
21.9536	22.2608	21.8411	22.011	22.3983	22.2789	38116000	18	129340	133960	88321	92047	326430	350960	5	0.549498	-0.210887	Q9NXV6;B3KTW3;J3KNE1;D6RGD2	Q9NXV6;B3KTW3	CDKN2A-interacting protein	CDKN2AIP
24.4388	23.2134	21.1787	24.7989	28.0318	27.909	1322100000	61	1547100	340990	67820	1461300	28897000	25170000	21	1.30754	-3.96962	Q9NY61;A0A087WWS8;A0A087WTH8;A0A087WW41	Q9NY61	Protein AATF	AATF
24.4239	24.1482	23.1587	25.2521	27.7325	27.3004	1039400000	70	553410	372570	166230	944900	17876000	14732000	24	1.53643	-2.85141	Q9NY93;Q53HB9;G3V0G3;H7C3E9;F8WDT8;H7BZN7;F8WEI3	Q9NY93;Q53HB9;G3V0G3;H7C3E9	Probable ATP-dependent RNA helicase DDX56	DDX56
25.6543	25.0214	24.7482	25.5376	27.724	27.6255	1212900000	57	850460	419200	240130	967490	15105000	12740000	22	1.12428	-1.82109	Q9NYH9;B3KQ21;B3KX32;B4DSL9;B7Z9G4;Q9P1J8;J3KRR8;J3QSA7	Q9NYH9;B3KQ21;B3KX32;B4DSL9	U3 small nucleolar RNA-associated protein 6 homolog	UTP6
24.8154	24.3703	24.6021	25.2537	24.4102	24.1247	199510000	35	1032000	743850	408660	1140200	1778400	1547300	10	0.000206862	-0.000230153	Q9NZI8;D3DTW3;B4DKT5;Q9Y6M1;F8W930	Q9NZI8;D3DTW3	Insulin-like growth factor 2 mRNA-binding protein 1	IGF2BP1
21.9501	21.948	23.0361	20.2762	20.582	19.6585	19130000	6	58323	23884	39132	10530	12459	9949	3	2.03877	2.13917	Q9NZM1;H0YD14	Q9NZM1	Myoferlin	MYOF
23.6614	22.7899	22.252	23.4135	26.242	26.2725	398400000	24	916240	655970	406680	1537500	19354000	21396000	10	1.09608	-2.40825	Q9P031;F8VNY5	Q9P031;F8VNY5	Thyroid transcription factor 1-associated protein 26	CCDC59
26.5292	26.852	26.8837	25.1097	23.9106	23.5384	367660000	35	5660000	7731800	6655300	1907900	1699700	855770	8	2.20674	2.56871	Q9P035;H3BS72;H3BPZ1;H3BMZ1;H3BRL8	Q9P035;H3BS72;H3BPZ1	Very-long-chain (3R)-3-hydroxyacyl-[acyl-carrier protein] dehydratase 3	PTPLAD1
22.4645	23.1766	23.2245	21.0275	19.9382	20.1706	27664000	11	215480	243730	174240	97059	72317	61669	4	2.47527	2.57644	Q9P0U3	Q9P0U3	Sentrin-specific protease 1	SENP1
24.1033	24.2234	24.1621	24.177	22.7993	22.8783	97896000	25	518170	530690	458380	572790	551990	525930	9	0.915212	0.878038	Q9UBU9;E9PIN3;Q59E96;B4E227;B4E3J0;E9PLA7;Q68CW9;E9PMV7;A0A024R5A9;H0YDU0	Q9UBU9;E9PIN3;Q59E96;B4E227	Nuclear RNA export factor 1	NXF1
19.0572	20.6068	20.5038	20.4959	19.9121	20.0064	8655500	3	21765	38469	26596	36291	53524	39744	2	0.053196	-0.0821768	Q9UEG4	Q9UEG4	Zinc finger protein 629	ZNF629
20.7416	21.1083	20.3675	20.7369	20.6712	20.4978	11092000	3	80237	45837	65010	123830	320740	288690	2	0.174561	0.103825	Q9UFW8;C9JUJ0	Q9UFW8;C9JUJ0	CGG triplet repeat-binding protein 1	CGGBP1
24.6353	24.6924	24.5228	25.0292	24.5861	24.4559	215650000	58	351620	273350	204250	437430	864230	669730	19	0.152073	-0.0735467	Q9UIG0	Q9UIG0	Tyrosine-protein kinase BAZ1B	BAZ1B
21.3583	21.2166	21.2809	21.9949	20.6136	20.5815	15304000	10	27583	27152	21178	51077	20700	22355	5	0.180552	0.221934	Q9UK61;A0A024R363;A0A087X0F1	Q9UK61;A0A024R363;A0A087X0F1	Protein FAM208A	FAM208A
21.8563	21.4812	21.5958	21.7574	21.3822	21.4189	23767000	8	80268	22749	40937	77000	132940	78234	4	0.313085	0.12491	Q9UKN8;B3KNH2	Q9UKN8;B3KNH2	General transcription factor 3C polypeptide 4	GTF3C4
27.5362	27.9035	27.9431	27.247	26.7641	26.7941	1289200000	90	11387000	11227000	8179200	8547200	14301000	14211000	16	1.87519	0.85916	Q9UMS4;F5GY56;H0YGF3;H0YGZ5;F5H2I0	Q9UMS4	Pre-mRNA-processing factor 19	PRPF19
24.1455	24.1696	22.8449	23.9928	27.2912	26.9497	818940000	47	1546900	975660	336860	1426500	40091000	37517000	10	0.973389	-2.35793	Q9Y221;B3KM49;J3QLW7;J3QRD6;J3QRR4	Q9Y221;B3KM49	60S ribosome subunit biogenesis protein NIP7 homolog	NIP7
24.0926	23.8562	24.0106	24.8174	23.7132	23.4977	127820000	35	822990	263760	254980	1295100	1154800	942230	15	0.0184098	-0.0229568	Q9Y230;B3KNL2;M0R0Y3;B4DW30;X6R2L4;M0QXI6;M0R0Z0;M0QXZ7;A0A1W2PS48	Q9Y230;B3KNL2;M0R0Y3;B4DW30;X6R2L4	RuvB-like 2	RUVBL2
27.4402	28.0075	28.2241	26.5727	26.3458	26.267	1152900000	83	14383000	17081000	17354000	7701500	14256000	11574000	14	2.39934	1.49542	Q9Y277;E5RJN6;E5RHZ6;E5RFP6;E5RHE1;E5RK27;E5RFL1	Q9Y277;E5RJN6;E5RHZ6;E5RFP6	Voltage-dependent anion-selective channel protein 3	VDAC3
24.958	24.9497	24.6655	25.0586	27.1834	26.8747	784280000	37	1378100	1129500	563070	1212900	19404000	15526000	12	1.06267	-1.51449	Q9Y2P8;Q5VYW8;Q5VZU3;Q5VZU2	Q9Y2P8	RNA 3-terminal phosphate cyclase-like protein	RCL1
25.4632	25.002	24.4465	25.4532	27.8482	27.7358	1260000000	72	1738100	831390	400680	1343200	20443000	20245000	26	1.15161	-2.04184	Q9Y2R4;Q59H21;B3KM65;A0A087X1P7;A0A087WTD6;A0A087X069;A0A087X121	Q9Y2R4;Q59H21;B3KM65	Probable ATP-dependent RNA helicase DDX52	DDX52
24.1401	24.3322	24.2546	24.6043	23.0443	23.4094	115520000	27	370060	381720	267560	769360	552630	409230	10	0.51431	0.556323	Q9Y2W1;Q7Z5U1;Q05D20;Q6P0P7;Q6PJV4	Q9Y2W1	Thyroid hormone receptor-associated protein 3	THRAP3
27.8728	27.2767	26.3938	27.684	30.4255	30.3544	7601300000	207	11453000	5607200	2919800	8268100	152870000	135610000	37	1.08531	-2.30688	Q9Y2X3;B3KN82;B4DUY3;H7BZ72;F8WED0	Q9Y2X3;B3KN82	Nucleolar protein 58	NOP58
24.5062	24.1729	24.3903	24.936	24.0191	24.0503	169800000	56	1328700	993790	484510	1866200	2633300	2127000	6	0.0225004	0.0212962	Q9Y383;B3KSL5;A0A0A6YYJ8;B3KRR1;Q75M91;V9GZ75;F8WEU3	Q9Y383;B3KSL5;A0A0A6YYJ8;B3KRR1	Putative RNA-binding protein Luc7-like 2	LUC7L2
25.4089	25.0483	24.6066	25.6148	27.6696	27.8076	1217700000	66	3178100	1837700	1079500	3321500	51849000	49430000	22	1.26392	-2.00941	Q9Y3A2	Q9Y3A2	Probable U3 small nucleolar RNA-associated protein 11	UTP11L
24.5142	24.3903	24.3168	24.5722	26.2041	26.4081	521730000	44	930150	652030	479530	741800	16377000	15601000	12	1.0634	-1.32105	Q9Y3A4;Q9NSQ0;A0A024R4U1	Q9Y3A4	Ribosomal RNA-processing protein 7 homolog A	RRP7A
23.5575	23.3543	23.0654	23.1599	25.5446	25.3569	264300000	28	967510	706270	495940	919810	14276000	12000000	7	0.808672	-1.36134	Q9Y3B2;R4GNH9;R4GMQ7;B1AMU7;B1AMU3;B1AMU4	Q9Y3B2;R4GNH9;R4GMQ7;B1AMU7;B1AMU3;B1AMU4	Exosome complex component CSL4	EXOSC1
25.6244	24.855	24.2179	26.0203	28.2032	28.1938	1592100000	39	2845600	1384000	780470	3708000	47326000	43460000	15	1.43781	-2.57334	Q9Y3B9;A8K201;A0JLN3	Q9Y3B9;A8K201	RRP15-like protein	RRP15
25.1268	24.0583	23.9615	25.3218	27.4954	27.4947	1053100000	48	1826600	1061700	658820	3925200	55374000	42469000	13	1.3687	-2.38842	Q9Y3C1;D6RIC3;A0A0C4DGU5;A0A087X2G6;B4E098;D6RC60;Q9P0T8;A0A087WU10	Q9Y3C1;D6RIC3;A0A0C4DGU5;A0A087X2G6;B4E098	Nucleolar protein 16	NOP16
25.0889	25.0677	25.2224	25.3088	24.7538	24.6145	270660000	38	1199000	1366500	1253400	1549300	3496400	2412900	12	0.465189	0.233995	Q9Y3I0;B4DNA0;B4DXF1;B4DNG5	Q9Y3I0;B4DNA0	tRNA-splicing ligase RtcB homolog	C22orf28
26.5841	26.0007	25.4873	26.7938	28.6987	28.7792	2438800000	97	3395900	1378500	725300	3204900	39255000	39141000	26	1.33883	-2.06652	Q9Y3T9;B3KNC3;Q9H9J5;Q8NAK7;B4DY21;B4DM71	Q9Y3T9;B3KNC3;Q9H9J5;Q8NAK7	Nucleolar complex protein 2 homolog	NOC2L
26.3357	26.5812	26.5951	26.6274	27.4723	27.5021	1237900000	37	27845000	27157000	15936000	33923000	165520000	142250000	7	1.09608	-0.696664	Q9Y3U8;J3QSB5;J3KTD3	Q9Y3U8;J3QSB5	60S ribosomal protein L36	RPL36
24.4317	23.8025	24.0528	24.4985	23.6097	24.6065	164740000	40	374050	261470	212690	485290	754200	1493600	14	0.145122	-0.14257	Q9Y446;E9PKC4;E9PQ15;E9PRW6;E9PK71;E9PJR7	Q9Y446	Plakophilin-3	PKP3
24.7298	23.4416	22.2222	24.8398	27.288	27.3165	841340000	66	535500	184830	69664	444910	9036900	8018200	9	1.2921	-3.01686	Q9Y4C8	Q9Y4C8	Probable RNA-binding protein 19	RBM19
23.0049	22.4545	22.9255	23.2034	24.9554	24.7212	177310000	20	192620	101100	60684	168240	2016100	1894100	12	1.22333	-1.49834	Q9Y4W2;B7Z381;B3KNR6;B3KUJ7;Q6ZNR3	Q9Y4W2	Ribosomal biogenesis protein LAS1L	LAS1L
25.8945	26.4135	26.4697	25.6829	24.3848	24.3756	350180000	39	2041000	3185600	2360700	1776300	1294600	1417200	9	1.42657	1.44475	Q9Y512	Q9Y512	Sorting and assembly machinery component 50 homolog	SAMM50
24.7528	23.7699	23.6493	24.5984	25.1127	25.019	242660000	34	478910	193710	113250	446460	1691400	1570000	15	1.04426	-0.852707	Q9Y5B9;Q0VGA3;G3V5A4;G3V401;G3V2X0	Q9Y5B9	FACT complex subunit SPT16	SUPT16H
26.37	25.9177	24.8013	26.4309	28.621	28.5675	2064100000	105	2630400	2818200	559410	3939900	36126000	30374000	28	1.19149	-2.17677	Q9Y5J1;B2RAX6;J3KSR7;J3QRG0;J3QR85;J3QLD6;F6VJE8	Q9Y5J1;B2RAX6	U3 small nucleolar RNA-associated protein 18 homolog	UTP18
22.9376	23.0296	23.0391	22.897	22.2259	22.0087	50080000	20	303510	143920	194820	263520	432920	276780	7	1.09101	0.62491	Q9Y5Q8;Q5T7U1;Q5T7U0;Q5T7U4;B7Z1V3;H7BY84;Q9NXK9	Q9Y5Q8;Q5T7U1;Q5T7U0;Q5T7U4;B7Z1V3	General transcription factor 3C polypeptide 5	GTF3C5
21.9315	21.4977	21.227	22.3712	21.4608	21.263	23614000	11	99152	60718	45816	112140	102710	116150	3	0.135515	-0.146279	Q9Y5Q9;F8WC64;H0YFI7;H7C0C0	Q9Y5Q9	General transcription factor 3C polypeptide 3	GTF3C3
20.2597	22.3741	22.2668	21.4016	21.6268	21.3325	25023000	7	329000	290190	405210	303510	453320	304020	3	0.0925425	0.179892	Q9Y6A4;B4DN94	Q9Y6A4	UPF0468 protein C16orf80	C16orf80
26.9585	27.2828	27.3824	26.5304	25.0395	24.9799	642940000	70	9608200	10228000	8699600	6318800	6146300	4923400	11	1.4965	1.69131	Q9Y6C9;E9PIE4;Q53G34	Q9Y6C9;E9PIE4;Q53G34	Mitochondrial carrier homolog 2	MTCH2
21.1174	21.2917	21.0595	19.7803	21.7229	21.2292	20887000	8	43067	37455	31694	19729	165370	104360	4	0.156473	0.245352	Q9Y6X9;H7C3M1;H7C1V1	Q9Y6X9	MORC family CW-type zinc finger protein 2	MORC2
30.375	31.0676	31.0783	28.5929	28.5876	28.4132	7776500000	136	110330000	186990000	135680000	29701000	70655000	64841000	16	3.18522	2.30909	TurboID	TurboID
23.909	23.3708	19.9285	23.4605	26.3511	27.3044	607590000	4	3022700	1321500	459700	3402500	60201000	53109000	1	0.906566	-3.30255	S4R341	S4R341
23.9425	23.997	24.3099	22.677	18.6531	20.147	59006000	12	427230	387760	390980	168610	91614	128550	0	1.41699	3.59073	W8QEH3;Q5I6Y5;Q8N519;H0YAB0;W5X314	W8QEH3;Q5I6Y5;Q8N519		LMNA
23.3352	23.4804	23.4347	24.3214	22.8462	22.7271	82447000	17	1115000	689440	552470	1507200	1421800	1584600	4	0.0813935	0.118539	X6RAL5;O00422;H7BZW6	X6RAL5;O00422;H7BZW6	Histone deacetylase complex subunit SAP18	SAP18

## Sheet: Fig1d_BRG1_fixed
BRG1_1	BRG1_2	BRG1_3	IgG_1	IgG_2	IgG_3	Intensity	MS/MS Count	iBAQ BRG1_1	iBAQ BRG1_2	iBAQ BRG1_3	iBAQ IgG_1	iBAQ IgG_2	iBAQ IgG_3	Unique peptides	#NAME?	t-test Difference	Protein IDs	Majority protein IDs	Protein names	Gene names
30.7366	30.6984	30.6493	22.8451	22.2506	22.8036	5021400000	129	61741000	46373000	45863000	404930	53874	673890	23	5.70456	8.06166	Q6STE5;A0A090N8Z9;B3KXL9;B7ZA58;B7Z4U8;C9JYI7;F8VW95	Q6STE5;A0A090N8Z9;B3KXL9;B7ZA58;B7Z4U8	SWI/SNF-related matrix-associated actin-dependent regulator of chromatin subfamily D member 3	SMARCD3
27.8195	28.2941	27.5819	22.3308	22.3728	21.747	779300000	59	4858300	2189100	1660500	4163.5	23152	52494	25	4.41248	5.7483	O14497;A0A0S2Q0B1;H0Y488;A0A1B0GTU5;Q4LE49;Q96TA9;A0A087WUV6;Q8NC65;Q96T01;Q96SM7;H0YCU6;Q96SY8	O14497;A0A0S2Q0B1;H0Y488;A0A1B0GTU5;Q4LE49;Q96TA9	AT-rich interactive domain-containing protein 1A	ARID1A
28.4122	27.2383	27.4387	21.9677	22.3836	23.0136	690150000	63	4165500	2229800	2683000	51686	13278	6513.1	23	3.42292	5.2414	Q68CP9;F8W108;F8WCU9;Q8NBP1;F8VWP4;Q96SQ4;Q4G0S8;Q8WV72;A0A087WY37	Q68CP9;F8W108;F8WCU9	AT-rich interactive domain-containing protein 2	ARID2
27.5239	27.6222	27.0991	21.5578	23.1449	22.4772	551030000	39	8535600	6178000	6338900	0	72423	50326	12	3.30097	5.0218	A0A024R6Q8;Q9NPI1;I3L4V5	A0A024R6Q8;Q9NPI1	Bromodomain-containing protein 7	BRD7
29.5003	28.9999	28.5434	23.2436	25.4153	24.2743	2323800000	83	12741000	8611800	6922200	218740	994170	375450	13	2.62695	4.70348	Q8TAQ2;A0A024RB22;Q59G16;F8VXC8;B4DF22;Q658P9;F8VZW6	Q8TAQ2;A0A024RB22;Q59G16;F8VXC8;B4DF22	SWI/SNF complex subunit SMARCC2	SMARCC2
28.0087	28.1635	26.2608	22.2157	24.903	23.1633	963530000	49	4684400	3096800	3253800	59506	868200	382940	13	1.81675	4.05034	Q92922;Q58EY4;Q05CR1;B4DYQ1;Q05BW5;B4DYF9;F8WE13	Q92922;Q58EY4;Q05CR1;B4DYQ1;Q05BW5;B4DYF9	SWI/SNF complex subunit SMARCC1	SMARCC1
32.8448	34.3536	33.1469	23.1904	30.3175	34.9756	92128000000	24	67597000	143550000	69848000	70068000	70725000	150500000	2	0.499467	3.95392	Q9NSI6;Q5R2U7;H7C409;H7BZR9	Q9NSI6	Bromodomain and WD repeat-containing protein 1	BRWD1
25.6245	26.0767	25.8723	22.5413	21.875	22.0952	249350000	18	2780600	2125500	2597200	0	198350	83993	4	4.01165	3.68732	Q92785;A0A024R582;J3KMZ8;E9PN04	Q92785;A0A024R582;J3KMZ8	Zinc finger protein ubi-d4	DPF2
32.1704	31.64	30.8492	27.8666	28.069	27.721	11275000000	311	81265000	45909000	32036000	1216800	2870300	1524700	39	3.11784	3.66762	B9EGQ8;P51532;A7E2E1;Q9HBD4;A0A0A0MT49;Q59FZ6;B4E0F1;B3KNW7;B4DSI8;A5D6X0;K7EP28;A0A0U1RRF5;A0A0U1RQE1	B9EGQ8;P51532;A7E2E1;Q9HBD4;A0A0A0MT49;Q59FZ6;B4E0F1;B3KNW7;B4DSI8	Transcription activator BRG1	SMARCA4
26.5609	25.724	25.3766	23.7466	20.6132	22.5343	266250000	15	2780000	2207900	1213100	51192	183210	79239	9	1.67029	3.58912	Q9Y2X9;B4DM04;B3KMX4;B3KND7	Q9Y2X9;B4DM04;B3KMX4;B3KND7	Zinc finger protein 281	ZNF281
27.0168	25.4209	25.0572	22.7653	22.1006	22.1338	221630000	28	1522800	687130	505920	0	0	0	15	2.26504	3.49838	Q8NFD5;H0Y7H8;A0A1B0GWJ2;A0A1B0GTJ8;A0A1B0GVK1;A0A1B0GV63;B4DYC0;H0Y2R3;A0A1B0GU09;H0Y3S9;A0A1B0GTI6;Q9NWF5;A0A1B0GUC6;A0A1B0GV92;A0A1B0GVH0;A0A1B0GUG2;A0A1B0GU65;Q8TEE4	Q8NFD5;H0Y7H8;A0A1B0GWJ2;A0A1B0GTJ8;A0A1B0GVK1;A0A1B0GV63	AT-rich interactive domain-containing protein 1B	ARID1B
24.9619	25.7029	25.5954	22.2605	21.7627	22.3498	255080000	5	1931200	2054700	2224900	348990	895250	724600	4	3.43936	3.29571	P05549;Q96SH1;H7C5E5;C1K3N0;Q6VUC0;A8K557;Q92481;C9JXZ2;B2R9E2;Q92754;B2RAN6;H7C4N4;C9J6N8;Q7Z6R9	P05549;Q96SH1;H7C5E5;C1K3N0;Q6VUC0;A8K557;Q92481;C9JXZ2;B2R9E2;Q92754;B2RAN6	Transcription factor AP-2-alpha;Transcription factor AP-2-epsilon;Transcription factor AP-2-beta;Transcription factor AP-2 gamma	TFAP2A;TFAP2E;TFAP2B;TFAP2C
26.6603	26.5054	26.1331	23.0573	23.322	23.1439	328250000	41	3192400	2095800	2096400	133130	270020	94069	10	4.31243	3.25856	Q9UQR1;Q8TDH4;B2RAI2;Q4FD37;Q8IWK7;Q15552;G5E9X2;C9JRX0;C9K0U4;C9J6Y6	Q9UQR1;Q8TDH4;B2RAI2;Q4FD37	Zinc finger protein 148	ZNF148
25.3853	25.2487	24.6777	21.0662	23.4212	21.5673	146440000	20	525780	327170	253970	17192	35691	17378	10	1.83652	3.08571	W5ZR30;Q9UGU0;A9JX13	W5ZR30;Q9UGU0	Transcription factor 20	TCF20
28.5865	27.9857	27.9543	23.842	26.5583	25.7262	1550100000	107	5994900	4335700	5004000	236150	1215700	618260	28	1.55456	2.8	O94906	O94906	Pre-mRNA-processing factor 6	PRPF6
24.8426	24.4852	24.5111	21.9073	21.6178	22.2391	160280000	12	5524800	2583600	3252700	1296000	0	0	1	3.64464	2.69159	E9PJ42;Q5BJD5;B4E0E0	E9PJ42;Q5BJD5;B4E0E0	Transmembrane protein 41B	TMEM41B
24.5623	25.6129	24.9397	23.0428	22.094	21.9853	188280000	17	1632100	2574700	2952200	0	392350	225990	6	2.37144	2.66428	Q9GZU8;A0A024R6T8;H3BQQ6;H3BTI2;H3BTP8;H3BSY6;H3BP64;H3BUL4;H3BMX9;Q6P4H7;H3BSF0;H3BU93;H3BN22;H3BNK9;Q2VIL1;H3BPH9;H3BPF9	Q9GZU8;A0A024R6T8;H3BQQ6;H3BTI2;H3BTP8;H3BSY6;H3BP64;H3BUL4;H3BMX9;Q6P4H7;H3BSF0;H3BU93	Protein FAM192A	FAM192A;NIP30
25.8752	25.6643	25.6324	22.2379	23.8466	23.2926	257140000	31	2449300	1187200	1215700	114980	386350	115990	9	2.25525	2.59827	Q86V97;B4DS93;Q8WVZ9;Q6FI68;B2RDL4;B4DS80	Q86V97;B4DS93;Q8WVZ9;Q6FI68;B2RDL4	Kelch repeat and BTB domain-containing protein 6;Kelch repeat and BTB domain-containing protein 7	KBTBD6;KBTBD7
24.8057	24.5869	23.8884	21.7501	22.5619	21.2677	153980000	20	291720	138450	134120	27131	39801	25086	8	2.26889	2.56707	O75376;A0A024RD47;B4DJ25;Q9NSZ0;E7EVK1;Q7Z516;A0A088AWL3;Q86YY1;B4DZ48;Q6PGR4;Q6NTH1;Q6PDT8;E7EVU5;Q05CG3;E7EW50;J3KS51;Q86W52;A5PKW7;J3KRE4;Q3B773;J3QKP0;Q86YY2	O75376;A0A024RD47;B4DJ25;Q9NSZ0;E7EVK1;Q7Z516;A0A088AWL3	Nuclear receptor corepressor 1	NCOR1;DKFZp434M075
24.3937	24.0044	24.1205	22.0547	21.5873	21.1761	107320000	10	924240	162880	1602000	0	91976	62843	5	3.1116	2.56683	B3KM43;O95671;B4DN81;B4DRF1	B3KM43;O95671;B4DN81;B4DRF1	N-acetylserotonin O-methyltransferase-like protein	ASMTL
24.8167	24.2596	24.1828	21.6736	22.5036	21.6341	92164000	11	2258100	1556700	1683500	125870	192630	0	4	2.69575	2.48266	Q5U079;P17275;Q53HP8	Q5U079;P17275;Q53HP8	Transcription factor jun-B	JUNB
28.5363	28.1181	27.533	25.3079	26.0831	25.6254	1242100000	96	4211000	1941800	1833300	153910	381730	190230	32	2.53877	2.39036	Q9BTC0	Q9BTC0	Death-inducer obliterator 1	DIDO1
24.7252	25.3944	25.9977	22.185	25.2031	21.6006	526120000	14	3387300	4402900	5984200	221730	4435000	913930	4	0.945988	2.37623	Q53F20;Q9BTT0;Q5TB19;E9PPH5;B4E0D5;E9PLC4;H0YCE2;Q5TB25	Q53F20;Q9BTT0;Q5TB19;E9PPH5;B4E0D5;E9PLC4	Acidic leucine-rich nuclear phosphoprotein 32 family member E	ANP32E
25.6356	25.6835	26.17	22.1639	24.373	23.9264	310270000	29	3002100	2580800	3704900	0	840240	318780	7	1.55073	2.34188	J3QKS7;B4DGM3;Q969G3;A0A024R1S7;K7EMQ8;H7C048;J3KT85;J3QR61;C0IMW8	J3QKS7;B4DGM3;Q969G3;A0A024R1S7;K7EMQ8;H7C048	SWI/SNF-related matrix-associated actin-dependent regulator of chromatin subfamily E member 1	SMARCE1
25.0535	25.068	24.6356	22.5754	22.6748	22.4999	89443000	8	909060	579860	448250	0	0	50455	4	3.99666	2.33563	B7ZAA0;B4DIH7;P54277;E9PH88;Q3BDU4;Q3BDU3;Q5FBZ9;I6L9H5;E9PC65;B4E3A1;Q68DF0;Q5FBZ4;B4DMF4	B7ZAA0;B4DIH7;P54277;E9PH88;Q3BDU4;Q3BDU3;Q5FBZ9;I6L9H5;E9PC65;B4E3A1	PMS1 protein homolog 1	PMS1
27.9044	28.143	27.9851	27.6732	28.0076	21.4817	2091000000	11	26866	16260	4994000	9620.8	17713	7878	5	0.466714	2.29003	O95714;A8KAQ8;A0A0J9YVP0	O95714;A8KAQ8;A0A0J9YVP0	E3 ubiquitin-protein ligase HERC2	HERC2
24.6935	26.0544	26.5803	22.5393	25.7483	22.1935	528140000	17	2709000	3661700	6905500	1340300	4067200	2193400	4	0.838066	2.28238	Q15056;Q75MT8;A4D198;Q75MU1;B4DMV6;Q75MU2	Q15056;Q75MT8;A4D198	Eukaryotic translation initiation factor 4H	EIF4H;WBSCR1;LOC392647
25.7052	25.5539	25.7264	21.8347	22.4941	25.8322	387040000	25	581370	422510	594080	0	43823	960200	10	0.853454	2.2748	O60318;B7Z8Z8;B3KWZ4;B3KXE8;B3KT88	O60318;B7Z8Z8	80 kDa MCM3-associated protein	MCM3AP
24.362	24.8741	23.9894	22.629	22.0742	21.7456	151150000	20	2566200	1447800	1191700	0	344470	217130	4	2.46642	2.25891	A0A0S2Z483;A0A0S2Z470;Q96FT4;Q92733;A0A0S2Z456	A0A0S2Z483;A0A0S2Z470;Q96FT4;Q92733;A0A0S2Z456	Proline-rich protein PRCC	PRCC
25.8445	24.2978	26.581	21.2313	26.7029	22.0126	665120000	11	7952400	442490	1200800	368130	5455500	270320	2	0.543543	2.25882	Q8WU40;Q5SWX3;A8K6N9;A0A0A0MS52;Q13555;A0A0A0MT11;B7Z1Z6;H0Y6G2;H7BXS4;B3KTH7;D3DVK8;B3KY86;Q13554;A4D2J9;H7BZC6;Q13280;Q53H78;D6RHX9;E9PBE8;E7EQE4;H0Y9C2;Q9UQM7;Q8IWE0;Q7LDD5;A8K161	Q8WU40;Q5SWX3;A8K6N9;A0A0A0MS52;Q13555;A0A0A0MT11;B7Z1Z6;H0Y6G2;H7BXS4;B3KTH7;D3DVK8;B3KY86;Q13554;A4D2J9;H7BZC6;Q13280;Q53H78	Calcium/calmodulin-dependent protein kinase type II subunit gamma;Calcium/calmodulin-dependent protein kinase type II subunit beta	CAMK2G;CAMK2B
24.853	24.6202	24.556	23.8461	21.4198	22.1482	215730000	5	2752700	1742700	2107900	941540	1598200	1435500	3	1.4172	2.20503	Q96CN7;D6RGE2;Q9Y3B5	Q96CN7	Isochorismatase domain-containing protein 1	ISOC1
24.7371	25.5394	26.0571	22.453	25.7449	21.8806	436870000	21	1766400	1223800	5831300	1475400	2502200	48747	6	0.758614	2.08505	P25786;F5GX11;V9HW55;B4E0X6;B4DEV8	P25786;F5GX11;V9HW55	Proteasome subunit alpha type-1	PSMA1
25.7232	26.1216	25.4734	24.6876	21.4955	24.8849	267800000	13	2364700	2096100	2033200	363130	447690	789600	5	0.869897	2.08343	P19474	P19474	E3 ubiquitin-protein ligase TRIM21	TRIM21
24.9151	24.9183	24.4306	21.7112	24.9076	22.0567	240310000	42	359660	293410	170200	54563	215460	47374	14	0.84314	1.86287	Q92576;E7EVH3;D6R9X2;E9PE34;A0A1B0GX99;B3KP41;A8K376;B0AZS7;E7ER40;B4DQ09	Q92576;E7EVH3;D6R9X2;E9PE34;A0A1B0GX99;B3KP41;A8K376	PHD finger protein 3	PHF3
23.3262	23.4609	23.5559	21.5198	21.6814	21.5827	110540000	9	310070	378190	526860	103340	175180	116390	4	4.6533	1.85304	A0A140VJN8;O60664;K7ERZ3;K7EL96;K7ER39	A0A140VJN8;O60664;K7ERZ3;K7EL96	Perilipin-3	PLIN3
25.8313	25.2438	24.3458	23.0717	24.3252	22.596	154860000	20	832370	627080	254850	72385	186440	41027	11	1.26218	1.80931	Q5TGY3	Q5TGY3	AT-hook DNA-binding motif-containing protein 1	AHDC1
24.934	24.3778	24.2022	24.4654	21.9238	21.746	151690000	11	1581300	860110	834640	638250	346740	241710	3	0.925062	1.7929	Q9Y6M5	Q9Y6M5	Zinc transporter 1	SLC30A1
25.087	25.3185	25.2468	22.8124	25.1911	22.3057	334590000	38	604940	484240	746620	0	559230	44244	13	0.933391	1.78107	Q5VTR2;Q05DC0;A0PJJ6;C9J0A5;C9JXC9;C9JWJ4	Q5VTR2;Q05DC0	E3 ubiquitin-protein ligase BRE1A	RNF20
24.6849	24.3813	24.0489	23.5786	21.7317	22.5738	59243000	10	756810	479580	409240	0	0	0	4	1.43619	1.74363	Q6AI39;B7Z2G7	Q6AI39;B7Z2G7	GLTSCR1-like protein	GLTSCR1L
25.2682	25.0422	25.6396	22.0979	24.3889	24.3026	276650000	28	2655300	1545900	2677400	149430	303790	489360	9	1.05006	1.72022	Q05CP8;Q16204;A0A024QZJ7;Q15302;J7M8C2;J7MDF2	Q05CP8;Q16204;A0A024QZJ7	Coiled-coil domain-containing protein 6	CCDC6
25.7773	24.5803	24.2127	22.1632	23.7015	23.5841	186780000	42	393180	184740	147740	9848.9	84842	50547	14	1.17402	1.70718	Q8NFC6;H0Y9Y2	Q8NFC6	Biorientation of chromosomes in cell division protein 1-like 1	BOD1L1
23.9871	23.5676	23.6763	22.5684	21.6811	21.884	79422000	10	368570	235020	289920	28667	63717	38031	6	2.33864	1.69912	Q9NVM9;H0YH12;H0YIA9;Q9NW22;Q9BZT6;F8VRX9;F5H5W1;F5H457	Q9NVM9;H0YH12	Protein asunder homolog	ASUN
24.3559	23.9564	24.3304	22.7836	23.1806	21.5893	143650000	7	1148800	794920	1386900	439930	866560	482420	4	1.57411	1.69644	Q7L4I2;B3KMH4;Q9P068;H0YGP9;E1B6W4	Q7L4I2;B3KMH4;Q9P068	Arginine/serine-rich coiled-coil protein 2	RSRC2;FLJ11021
24.1989	24.3519	26.0241	24.5473	20.8137	24.2651	361920000	12	698420	480950	3240000	894150	263120	384510	5	0.54638	1.64963	Q15084	Q15084	Protein disulfide-isomerase A6	PDIA6
23.1036	24.0115	23.4037	22.0633	21.6612	21.86	49952000	16	210110	159670	71841	0	0	22452	7	2.31535	1.64476	E7ETA6;B9EIS5;Q15154;D3DSQ0;A2RUU9;A6NNN6;A0A088AWL4;H0YBA1;B4DJ00;B4DWY1;E7EV93	E7ETA6;B9EIS5;Q15154;D3DSQ0;A2RUU9;A6NNN6;A0A088AWL4;H0YBA1;B4DJ00	Pericentriolar material 1 protein	PCM1
24.3209	24.1508	24.2254	23.6257	22.0197	22.1242	120520000	7	273330	199080	178710	32445	79997	44910	5	1.46283	1.64251	O60293;G3V1X1	O60293	Zinc finger C3H1 domain-containing protein	ZFC3H1
25.0618	25.1841	25.0054	25.3082	22.3875	22.6796	359100000	16	1507900	2020000	1926600	1864200	2079700	1311100	6	0.808247	1.62534	F2Z393;P37837;A0A140VK56;B4DID5	F2Z393;P37837;A0A140VK56	Transaldolase	TALDO1
25.581	25.1398	24.0996	23.3603	23.3063	23.2784	159720000	20	455520	300270	227830	43714	52066	34330	11	1.67932	1.62517	Q5VWN6;J3KPH3;Q6IPC8	Q5VWN6	Protein FAM208B	FAM208B
24.1326	23.9811	23.4944	22.7634	21.5872	22.3905	126430000	14	132190	31656	47469	78085	59940	32301	7	1.82384	1.62231	O75592;Q9UG08;H7C3U4;Q9NWD4	O75592	Probable E3 ubiquitin-protein ligase MYCBP2	MYCBP2
23.6892	24.1255	23.7474	22.2656	22.1594	22.3001	89820000	4	1261000	973450	1234500	246220	340890	207010	2	3.45074	1.61235	E7ETY7;B4DPY0;Q8TED1	E7ETY7;B4DPY0;Q8TED1	Glutathione peroxidase;Probable glutathione peroxidase 8	GPX8
24.1758	25.3234	26.0215	21.2151	25.2687	24.2083	556950000	26	981930	3808000	5111200	57786	4022200	701400	10	0.534483	1.60952	V9HWJ8;P61289;K7ESG5;K9J957;Q6FHK7;A0A024R203;B3KQ25;K7ENH2;K7EMD0;K7EPX6;K7EKR3;J7FRP4;A0A087WTV2;B7Z8D3;Q6MZZ1;K7EJF8	V9HWJ8;P61289;K7ESG5;K9J957;Q6FHK7;A0A024R203;B3KQ25;K7ENH2;K7EMD0;K7EPX6;K7EKR3;J7FRP4;A0A087WTV2	Proteasome activator complex subunit 3	PSME3
25.9525	25.9646	25.052	24.7739	22.7856	24.6229	233060000	35	469490	295800	208230	87768	37644	74294	13	1.06065	1.59557	Q5VT06;A0A024R914;Q7LGH1;H0Y7F7;Q5T2X4;H0Y6Q4;H0YD38;Q05D72	Q5VT06;A0A024R914;Q7LGH1;H0Y7F7	Centrosome-associated protein 350	CEP350;KIAA0480
24.2424	23.3489	23.8927	20.8813	23.6711	22.1984	103830000	14	899160	125850	542360	168200	465300	213080	1	0.866961	1.57777	B4DY32	B4DY32	Asparagine synthetase
24.9567	24.4684	24.6458	24.1856	22.1843	22.9724	128630000	15	850910	137360	308640	218270	347210	214240	6	1.23525	1.57618	Q14687;Q59GZ0;H0Y613;H7C3B5;B3KXH7	Q14687;Q59GZ0;H0Y613;H7C3B5	Genetic suppressor element 1	GSE1
25.2354	24.4769	24.6948	22.3716	23.8462	23.5069	168040000	21	468350	375030	490620	26048	93230	23264	10	1.45102	1.5608	P39880;Q3LIA3;Q13948	P39880	Homeobox protein cut-like 1	CUX1
23.1076	23.7153	24.1645	21.9426	23.2387	21.1375	94134000	18	474660	382590	582000	71181	306700	87160	5	1.0687	1.5562	Q6UN15;B4DTW7;A0A0B4J203	Q6UN15;B4DTW7;A0A0B4J203	Pre-mRNA 3-end-processing factor FIP1	FIP1L1
23.8099	24.285	24.2381	21.5559	22.8427	23.2947	136540000	19	281710	242890	226730	50987	33022	61856	8	1.33414	1.54651	E9PHV5;P28290;B4E2E5;E7EUL7;B4DP45;B3KXT1;H7BZ26;B4DQT6	E9PHV5;P28290;B4E2E5;E7EUL7	Sperm-specific antigen 2	SSFA2
28.7503	28.6868	28.3932	27.1003	26.942	27.1703	2128800000	82	7387900	5476300	5779000	1222600	1279900	1071900	18	3.54783	1.53926	Q92797;B7Z6F7;A0A024R0R6;A0A087WUE9;Q4LE61;M0R3C7;M0R1C2;M0R180;M0QXP5;M0R039;O75402	Q92797;B7Z6F7;A0A024R0R6;A0A087WUE9;Q4LE61;M0R3C7	Symplekin	SYMPK;SYMPK variant protein
24.9988	24.171	24.7706	23.044	22.7563	23.5561	445420000	50	79576	28971	53983	12969	20347	13645	28	1.96345	1.528	Q8WXH0;G3V5X4;A0A0A0MRE3;D4YW74;A0A0C4DGK3;Q7Z362;Q6MZP0;G3V4T3;G3V5D3;G3V3D4;A0A1W2PRN9;G3V5N1;Q68DP1;A0A0C4DH87	Q8WXH0;G3V5X4;A0A0A0MRE3;D4YW74	Nesprin-2	SYNE2;TROPH
24.6946	25.2113	26.161	21.6623	24.8143	25.0103	374950000	25	1448700	2073500	4673300	250090	1481000	1550200	8	0.583684	1.52667	V9HW56;P67936;B4DVY2;B4DTB1;K7ENT6;K7ERG3;K7EPV9;K7EMU5;K7EPB9	V9HW56;P67936;B4DVY2;B4DTB1;K7ENT6;K7ERG3	Tropomyosin alpha-4 chain	TPM4
23.8599	24.904	25.0372	23.3122	24.6473	21.3267	342200000	32	244900	506810	762910	129080	462320	102040	14	0.659097	1.505	A8K6K1;O75150;A0A0S2Z537;A0A024QZG0;A0A0S2Z4Z2;H3BP71;B4DMM1;B3KQV1;B4DFU2;H3BS50;B4E313;A0A087WTK2;B4DEN2;Q6ZN99;H3BQ99;H3BUL6;I3L332	A8K6K1;O75150;A0A0S2Z537;A0A024QZG0;A0A0S2Z4Z2;H3BP71;B4DMM1	E3 ubiquitin-protein ligase BRE1B	RNF40
24.1204	23.7209	23.7153	22.1434	22.8674	22.0413	108650000	7	2545300	1121900	1317100	588110	876940	677860	3	2.16564	1.50152	Q9Y3C6;A0A024RCX8	Q9Y3C6;A0A024RCX8	Peptidyl-prolyl cis-trans isomerase-like 1	PPIL1
23.9632	23.3079	23.1949	21.8142	21.1633	22.9887	53320000	13	706580	363950	290360	20700	78496	0	6	1.20425	1.49995	Q13177;A8K5M4;Q9Y6B5;H7C1X3;H9XFB4;B1AKS5;H0YCG5;B7Z302;E9PM17;B7Z3K0;B3KNX7;A0A087X294;B2RCU6;Q13153;A0A024R5P0;A8KAN3;O75914	Q13177;A8K5M4;Q9Y6B5	Serine/threonine-protein kinase PAK 2;PAK-2p27;PAK-2p34	PAK2
23.7794	23.7205	23.8524	22.5145	21.4893	22.8775	72745000	13	656050	483090	632460	153560	266410	221410	2	1.6314	1.49031	B4DLF8;Q15291;A0A024R9B5;B4DMM7	B4DLF8;Q15291;A0A024R9B5;B4DMM7	Retinoblastoma-binding protein 5	RBBP5
23.3344	23.5512	23.8327	21.4024	21.3342	23.545	93524000	8	917500	716280	1461300	192030	0	687020	4	0.934349	1.47893	Q96C19;A0A024QZ77;H0Y4Y4	Q96C19;A0A024QZ77;H0Y4Y4	EF-hand domain-containing protein D2	EFHD2
24.8852	24.3099	24.4676	22.4158	24.0329	22.7906	144060000	12	1009700	422730	653840	130040	509320	101530	4	1.33209	1.47445	Q9BRD0;A8K4Z6;H7C462	Q9BRD0;A8K4Z6	BUD13 homolog	BUD13
23.5448	23.5391	23.6379	21.8175	22.3859	22.1172	75064000	9	883640	351680	966650	104870	242760	0	4	3.03086	1.46703	S5FMB0;Q8WUB8;S5FQ49;S5FZ81;B4DK20	S5FMB0;Q8WUB8;S5FQ49;S5FZ81	PHD finger protein 10	PHF10
25.8359	25.6223	25.6165	24.492	23.7566	24.447	244790000	20	4106300	4080500	4946300	843750	1481700	878570	6	2.37598	1.45965	X6RJS7;P46736;D3DWY6;A0A087WZR3;H9KVA9;A0A0D9SF50;A0A0A0MS96	X6RJS7;P46736;D3DWY6;A0A087WZR3;H9KVA9;A0A0D9SF50	Lys-63-specific deubiquitinase BRCC36	BRCC3
25.6603	25.1943	24.612	24.5318	24.6376	21.9231	350710000	37	1284200	557830	364820	152140	310110	74400	10	0.70976	1.45805	P51531;F6VDE0;A0A0U1RQZ9;B4DK35;B4DSC8;A0A0U1RRG6;A0A0U1RQU0;F6XE55;A0A0U1RQW7;A0A0U1RRN2;A0A0U1RR83;A0A0U1RQX3;A0A0U1RR26;B4DNT1;B1ALF6;A0A0U1RRD6;A0A0U1RRF8;A0A0A0MSS5;F6UH26;A0A0U1RR09;B1ALG1;F6T8Q0;B1ALG2;Q8N9Q1;A0A0U1RRJ4;A0A0U1RRJ8;F6RS74;A0A0A0MT03;A0A1B0GWA8;A0A1B0GU54;Q56A76	P51531;F6VDE0;A0A0U1RQZ9;B4DK35;B4DSC8	Probable global transcription activator SNF2L2	SMARCA2
24.8812	25.7145	25.8545	21.1481	25.738	25.2396	527070000	30	2845300	4780300	9557500	661340	4508400	4633200	7	0.412538	1.44153	Q5U071;P26583;D6R9A6	Q5U071;P26583;D6R9A6	High mobility group protein B2	HMGB2
23.4785	23.8091	23.949	22.3566	22.0649	22.5116	108340000	9	286430	155330	233530	0	66433	48786	5	2.77141	1.43451	Q13111;D6W625;K7EPA1;K7EJF1	Q13111;D6W625	Chromatin assembly factor 1 subunit A	CHAF1A
26.6644	27.2099	27.3452	22.659	27.1918	27.0775	1405300000	21	7433800	6973400	10226000	4663200	8991600	7272600	4	0.402089	1.43039	P31947	P31947	14-3-3 protein sigma	SFN
23.9927	23.865	24.1655	21.1594	24.3204	22.2645	131140000	6	2542900	1894900	3072000	336190	3697100	1279900	2	0.699006	1.42631	A2A2D0;Q59G27;Q96CE4;P16949;B5BU83;A0A140VJW2	A2A2D0;Q59G27;Q96CE4;P16949;B5BU83;A0A140VJW2	Stathmin	STMN1
23.6361	24.1752	24.9311	21.4864	24.5349	22.5749	182700000	13	983690	940830	1245000	163820	1155500	288840	3	0.645	1.38206	Q14320;B0S8I6;Q9Y247;A0A024QZY3	Q14320;B0S8I6	Protein FAM50A	FAM50A
24.3036	24.3932	24.3645	22.8655	24.3873	21.6711	191460000	21	760150	763690	1235400	178080	1342000	380290	5	0.81151	1.37917	P55081	P55081	Microfibrillar-associated protein 1	MFAP1
23.7529	24.1845	24.5446	23.8875	22.2491	22.2282	159410000	12	755160	654030	1259600	383020	637730	455930	3	1.08361	1.37236	A8K6V7;A0A024RDB2;Q9UN86;A0A024RDE5;D6RAC7;D6RB17	A8K6V7;A0A024RDB2;Q9UN86;A0A024RDE5	Ras GTPase-activating protein-binding protein 2	G3BP2
23.406	23.708	24.7029	21.9577	22.3611	23.4024	163730000	16	348320	280490	769960	192210	299660	156370	7	1.10303	1.36524	P43490;A0A024R718;A0A0C4DFS8;B7Z8W6;Q658Z1;C9JF35;C9JG65	P43490;A0A024R718;A0A0C4DFS8	Nicotinamide phosphoribosyltransferase	NAMPT
26.0519	25.9384	25.879	24.2364	24.8581	24.685	397070000	39	1755100	1627300	1886700	315310	948070	274170	12	2.68165	1.36328	M0QY97;Q9UPT8	M0QY97;Q9UPT8	Zinc finger CCCH domain-containing protein 4	ZC3H4
25.0504	24.8174	24.4308	23.3005	23.3855	23.5515	157170000	20	555610	320650	499460	78322	87887	50869	7	2.64434	1.35371	Q14004;A0A024RA85;A0A024RA66;A0A087X209;B3KX76;Q8IWB3;H0YAZ9;Q9BWF9;Q9BVE2;Q00534;E7EUK8;B4DK59;B4DHU6;B4DER5;E5RGN0;Q96GA5;Q96Q40;Q59G02;Q9BRL4;A0A087WZU2;O94921;F5H6Z0;B4DGP5;Q07002;A0A024R996;Q00536;A0A140VK97;A0A024R183;B4DK03;A0A024R980;Q00537;A0A024RBH0;B7Z8T0	Q14004;A0A024RA85;A0A024RA66	Cyclin-dependent kinase 13	CDK13
24.5449	25.0123	23.8688	24.034	21.7612	23.5934	152260000	11	717530	907500	249750	306520	356100	0	5	0.807353	1.34578	Q8NC60;B3KY51	Q8NC60;B3KY51	Nitric oxide-associated protein 1	NOA1
26.4334	26.4502	26.4649	26.4925	26.296	22.5521	1050400000	9	221920	158940	306110	172420	189510	156150	2	0.448304	1.33598	E7ENN3;Q7RTM4;A0A0C4DG40;Q8NF91;Q7Z3R1;A0A0C4DH48	E7ENN3;Q7RTM4;A0A0C4DG40;Q8NF91;Q7Z3R1;A0A0C4DH48	Nesprin-1	SYNE1;DKFZp686M104
24.2919	23.6599	23.4836	22.372	22.5291	22.5463	74860000	12	408930	341830	368000	101230	113310	50799	5	2.21099	1.32934	Q9BRR8;B2RDX4;A8K8Y8	Q9BRR8;B2RDX4;A8K8Y8	G patch domain-containing protein 1	GPATCH1
27.3528	26.998	26.6323	25.6051	25.5703	25.8275	681660000	64	1948600	853880	972320	299800	242600	375640	16	2.39701	1.32673	P48634;A0A1U9X9A9;A0A1U9X999;A0A1U9X998;A0A1U9X996;A0A1U9X993;A0A1U9X988;A0A1U9X985;A0A1U9X982;A0A1U9X977;A0A1U9X975;A0A1U9X974;A0A1U9X972;A0A1U9X9A5;A0A1U9X987;B4DLY2;B4DZ56;B4DQ12	P48634;A0A1U9X9A9;A0A1U9X999;A0A1U9X998;A0A1U9X996;A0A1U9X993;A0A1U9X988;A0A1U9X985;A0A1U9X982;A0A1U9X977;A0A1U9X975;A0A1U9X974;A0A1U9X972;A0A1U9X9A5;A0A1U9X987;B4DLY2	Protein PRRC2A	PRRC2A
22.7277	22.6655	22.5509	21.3441	22.4208	20.212	54894000	3	544650	379660	386180	140060	325270	159330	3	0.968165	1.32241	C9JXP4;O96006;A0A024RBU4	C9JXP4;O96006;A0A024RBU4	Zinc finger BED domain-containing protein 1	ZBED1
25.3651	25.139	24.8062	23.412	23.4976	24.4598	179570000	25	577040	379760	335030	20439	19781	40128	9	1.61223	1.31361	Q9ULH0;B4DGY1;H0Y8E4;E9PH70;A0A1W2PPB7;B4DK94;Q7Z322;B4DI12;B4DG84;A0A076N408;A0A076NBC8;A0A076N8A7;H7C584;A0A1W2PPY4	Q9ULH0;B4DGY1;H0Y8E4;E9PH70;A0A1W2PPB7;B4DK94	Kinase D-interacting substrate of 220 kDa	KIDINS220
28.6791	28.4611	28.2792	27.1174	27.0381	27.3271	1905100000	123	9176900	5603700	6872200	1772000	2375100	2177000	23	3.09219	1.31226	Q71SV8;Q9HCS7;Q68CN2	Q71SV8;Q9HCS7;Q68CN2	Pre-mRNA-splicing factor SYF1	XAB2;DKFZp762C1015
24.3239	24.4714	24.2108	23.6949	21.2759	24.0992	152330000	19	971650	918980	806630	263600	377900	610710	3	0.67325	1.31206	A0A0D9SF63;Q9BZK7;B7Z475;A0A1B0GVH3;C9JCW4;C9JTW8;C9JY82;C9JEC9;C9J3H2;C9J903;A0A0D9SEW5;A0A0D9SFS8;C9J7E1;A0A1B0GUU2;F8W9D8;C9IYU9;B4DP68;Q9BQ87;A0A024R189;A0A068L529	A0A0D9SF63;Q9BZK7;B7Z475;A0A1B0GVH3	F-box-like/WD repeat-containing protein TBL1XR1	TBL1XR1
24.0516	23.5529	23.1362	21.4402	23.5516	21.8367	78757000	8	314690	240180	210060	101960	193720	47174	3	0.86688	1.30407	H0YBR0;Q96Q05	H0YBR0;Q96Q05	Trafficking protein particle complex subunit 9	TRAPPC9
23.939	24.2593	24.4899	20.2989	24.3667	24.1133	177130000	20	559430	583140	908930	0	513360	161510	4	0.41887	1.30309	P10155;A0A024R983;H0Y9N5;B3KN94	P10155;A0A024R983	60 kDa SS-A/Ro ribonucleoprotein	TROVE2
28.4902	28.3865	28.1271	27.0206	26.9013	27.1774	1754500000	83	9845900	6837500	7252000	1602100	2373500	2227300	17	3.19676	1.30152	Q6I7N8;Q9NRZ9;A0A0B4J1V9;A0A087WSW7;F6XU50;Q9NW36;B1ALG6	Q6I7N8;Q9NRZ9;A0A0B4J1V9;A0A087WSW7;F6XU50	Lymphoid-specific helicase	HELLS
24.7233	25.1035	25.3586	21.6558	24.8239	24.8155	290440000	25	2131200	3806800	4263500	597080	1976600	1302900	5	0.53387	1.29675	P30085;B2R6S5;Q5T0D2;B4DDL4;B4DFW6	P30085;B2R6S5;Q5T0D2;B4DDL4;B4DFW6	UMP-CMP kinase	CMPK1;CMPK
24.7074	24.3355	24.1382	24.266	20.7917	24.2742	142820000	13	3097700	1208000	1268900	1923500	745940	1834300	2	0.475072	1.28304	O75884	O75884	Putative hydrolase RBBP9	RBBP9
28.5072	28.1575	28.0406	27.0054	26.9128	26.9928	1834500000	134	12035000	7188300	7078000	1216800	2615900	1929500	30	3.04301	1.26473	O43290;B4DDH9;E9PQI8;B4DP43;B4DMR4	O43290;B4DDH9	U4/U6.U5 tri-snRNP-associated protein 1	SART1
26.9651	26.6941	26.4168	25.2923	25.5937	25.4047	666980000	80	2200100	1275300	1123700	319580	721810	335620	20	2.65182	1.26172	Q5VT52	Q5VT52	Regulation of nuclear pre-mRNA domain-containing protein 2	RPRD2
23.7442	23.8644	23.8958	21.6292	23.5076	22.5909	156570000	17	165600	220220	369560	48258	199080	68438	5	1.08743	1.2589	Q9BPX3;Q6NUR1;D6RA93;H0Y9Z8	Q9BPX3;Q6NUR1	Condensin complex subunit 3	NCAPG
25.0369	25.3293	25.2946	22.2537	24.8126	24.8238	323440000	13	1331300	1104900	1746100	441160	774970	401170	5	0.662363	1.25691	B4DV28;Q96KP4;J3QKT2;A0A024R382;B4DPF1;J3KRD5;J3QQN6;J3QR27;J3QLU1;A0A087WVS2;J3QKQ0;J3QRD0;J3QL02;J3KSV5;A0A087WYZ1;Q9NUV1;Q9NW02;J3QRA8;J3QRH4;Q9H7K8	B4DV28;Q96KP4;J3QKT2;A0A024R382;B4DPF1	Cytosolic non-specific dipeptidase	CNDP2
25.5975	25.533	25.1656	23.9683	24.8567	23.7222	353920000	31	1173200	863570	879840	208110	502200	106030	7	1.55561	1.24961	O60885;A0A024R7H8;Q6PIS5;Q6NXE4;Q05BM2;Q5BJ26;M0QZD9;W8JJB1;Q96HN0	O60885;A0A024R7H8	Bromodomain-containing protein 4	BRD4
25.6989	25.5274	25.2592	24.1592	24.4509	24.1398	269870000	40	491820	303920	302140	74793	133210	89454	9	2.80456	1.2452	C9JE98;A0A024RBU9;C9J0Q5;C9JFD3;A0A024RBS3;Q9Y618;C9J7T7;C9JQE8;Q9BT61;H7C184;H7C0P3;H7C1J7;H7C1Y3;H0YGK8;C9J330	C9JE98;A0A024RBU9;C9J0Q5;C9JFD3;A0A024RBS3;Q9Y618;C9J7T7	Nuclear receptor corepressor 2	NCOR2
25.7227	25.4385	25.1645	23.9649	24.0675	24.562	257520000	19	2149100	1344000	1586900	323130	632930	737980	4	2.14992	1.24375	A0A0A6YYC7;A0A024R4Z4;Q96JP5;A0A024R4Z1;H3BTR0;A0A024R557	A0A0A6YYC7;A0A024R4Z4;Q96JP5;A0A024R4Z1;H3BTR0;A0A024R557	E3 ubiquitin-protein ligase ZFP91	ZFP91;ZFP91-CNTF
23.8245	23.5425	23.0942	21.9541	21.9942	22.7973	54778000	8	276870	73716	132730	14205	33140	0	4	1.62961	1.23852	Q7Z589;B4E1Z2;E9PMC9;B3KWI5;E9PPE6;B4DTW9;H0YET8;B3KWW8;B4E247	Q7Z589;B4E1Z2;E9PMC9;B3KWI5	Protein EMSY	EMSY;C11orf30
23.2202	23.4914	23.382	21.174	23.4972	21.7288	94094000	8	192290	193470	214230	67771	208250	71848	3	0.807933	1.23122	H7BYN4;Q02241;H0YKQ5	H7BYN4;Q02241	Kinesin-like protein KIF23	KIF23
24.1045	23.8577	23.6886	24.028	23.0857	20.855	82552000	8	1828500	1377200	1349000	1010400	357960	722490	3	0.576214	1.22735	Q53GJ8;Q53FX9;P82912;H0YL99	Q53GJ8;Q53FX9;P82912	28S ribosomal protein S11, mitochondrial	MRPS11
27.3031	26.1912	26.5003	25.3662	25.7088	25.2674	740350000	19	7562100	3194500	4093000	243980	1426500	763300	4	1.56694	1.21741	B4DUD5;P33240;E7EWR4;B3V096;E9PID8;A0A0A0MT56	B4DUD5;P33240;E7EWR4;B3V096;E9PID8;A0A0A0MT56	Cleavage stimulation factor subunit 2	CSTF2
23.834	23.6583	23.6674	21.247	23.8822	22.4526	133740000	17	1783700	1484200	1504500	413940	1836200	531190	3	0.713471	1.19264	X6R700;Q9Y3Y2;A0A087X1B7;Q5T7Y7	X6R700;Q9Y3Y2;A0A087X1B7	Chromatin target of PRMT1 protein	CHTOP
23.8924	24.6	25.2231	24.5503	24.5525	21.0595	297320000	18	335250	519050	769610	379850	565700	130600	5	0.410442	1.1844	Q09161;A0A024R179;F2Z2T1	Q09161;A0A024R179	Nuclear cap-binding protein subunit 1	NCBP1
24.4058	24.2722	25.0592	24.1727	23.9031	22.1156	174870000	16	1718700	1459000	2738400	1061000	1525600	727770	2	0.791114	1.18194	Q32Q75;P06730;X5D7E3;D6RBW1	Q32Q75;P06730;X5D7E3;D6RBW1	Eukaryotic translation initiation factor 4E	EIF4E
27.3647	27.3063	27.2338	26.3255	25.9344	26.1034	844090000	67	7552400	5038800	7880200	1673300	1792100	1292800	12	3.23108	1.18051	Q08380;A0A0S2Z3Y1;B4DVE1;B3KP88;B4DDG4;B4DWA8;B4DI70;K7EP36;K7ESM3;K7EKQ5;K7ERZ6;K7EJD3;K7EQT9;K7ES75;K7EN99;K7EJY8	Q08380;A0A0S2Z3Y1;B4DVE1;B3KP88;B4DDG4;B4DWA8;B4DI70	Galectin-3-binding protein	LGALS3BP
24.2988	24.4524	26.12	22.2833	24.7092	24.3387	303000000	23	2000400	2165100	9267100	780080	4665700	1507000	5	0.54732	1.18005	P17096;B4DWA0;A0A024RCT9;Q5T6U8;Q6IPL9;A0A1W2PRV2;Q6ZP45	P17096;B4DWA0;A0A024RCT9;Q5T6U8	High mobility group protein HMG-I/HMG-Y	HMGA1
23.8917	23.4677	24.2005	21.8204	23.1527	23.0533	127110000	21	1315000	597340	1271100	0	842560	279160	5	1.15817	1.17786	B3KSP0;B3KTK5;Q9H3P2;Q53GS8;H0Y3X6;B3KM78;A0A0C4DFX9;C9JEM7;H7C2C7;C9JHL4;H7C0W2	B3KSP0;B3KTK5;Q9H3P2;Q53GS8;H0Y3X6;B3KM78;A0A0C4DFX9;C9JEM7;H7C2C7;C9JHL4	Negative elongation factor A	WHSC2;NELFA
24.4497	23.4916	24.6847	23.9233	23.4212	21.7633	240540000	25	426760	193590	746730	145140	213560	53261	11	0.716979	1.17266	Q14126	Q14126	Desmoglein-2	DSG2
23.7571	24.4305	24.7107	22.1835	24.7101	22.5479	366760000	18	349980	527830	1232900	155870	662940	49412	14	0.617965	1.15225	Q15397;B2RDG4;S4R3K8	Q15397;B2RDG4	Pumilio domain-containing protein KIAA0020	KIAA0020
25.8291	25.6256	25.5046	25.0415	25.8785	22.5986	317220000	12	3204400	1966100	2068500	810960	3285500	428480	1	0.507974	1.14688	A8MYZ0;A0A1W2PQ44	A8MYZ0;A0A1W2PQ44	Protein FAM188B2	FAM188B2
25.3223	25.3617	25.3444	23.7741	24.7734	24.0548	298100000	30	1206000	1334900	1836300	333720	641210	327510	7	1.73191	1.14198	A0A0U1RRM1;Q8WXI9;B3KSZ4;A0A0U1RR30;A0A1B0GW07	A0A0U1RRM1;Q8WXI9;B3KSZ4;A0A0U1RR30	Transcriptional repressor p66-beta	GATAD2B
24.1787	23.5613	24.1149	22.3495	22.6242	23.4737	193070000	21	194380	102070	279320	34662	79727	67901	12	1.35732	1.13584	Q15075;A8K7J3;Q05D76	Q15075;A8K7J3	Early endosome antigen 1	EEA1
24.7565	24.4675	24.9255	24.1508	24.5368	22.0658	331760000	25	527350	313440	739490	176910	409580	66239	10	0.657871	1.13201	Q6PD62;A8K6X9;H0YCE8	Q6PD62;A8K6X9	RNA polymerase-associated protein CTR9 homolog	CTR9
34.4854	34.3964	34.073	33.0725	33.0995	33.421	160240000000	446	2255200000	1386300000	1620100000	577450000	775520000	590350000	19	2.58044	1.12057	TurboID	TurboID
22.1187	23.5221	24.5378	22.6113	21.9856	22.275	85330000	13	268220	0	2788900	507010	0	239690	1	0.693156	1.10222	P15531	P15531	Nucleoside diphosphate kinase A	NME1
23.6441	23.7598	23.4565	22.9378	21.4875	23.13	48881000	9	521330	246710	215030	37646	0	0	4	0.981885	1.10172	Q96BD5	Q96BD5	PHD finger protein 21A	PHF21A
22.5691	22.8753	22.9794	22.0912	21.106	21.9345	62066000	14	160120	109050	205880	111880	0	81138	5	1.53602	1.09733	Q9UJ83;C9JJM7;C9J306;B4DRJ1;B4DXR1;B3KPX4	Q9UJ83;C9JJM7;C9J306;B4DRJ1;B4DXR1	2-hydroxyacyl-CoA lyase 1	HACL1
24.4983	25.2717	25.3022	21.8499	25.1413	24.7893	327350000	34	539340	775860	1098500	111790	898020	531070	12	0.437047	1.09719	B4DRG7;E9PHA2;Q15003;A8K4T8;C9J470;C9JZP1;H7C415	B4DRG7;E9PHA2;Q15003;A8K4T8;C9J470	Condensin complex subunit 2	NCAPH
24.8395	24.304	23.4502	22.8516	25.013	21.4453	182670000	9	3099900	2468200	2622300	427280	4207800	0	4	0.418743	1.09462	O95777;A4D0W0;F2Z2Y6;C9JIZ0;C9JNV3	O95777;A4D0W0;F2Z2Y6;C9JIZ0;C9JNV3	N-alpha-acetyltransferase 38, NatC auxiliary subunit	NAA38;LSM8
24.6731	24.0332	23.9581	21.1997	23.9465	24.2664	137050000	11	2692000	1406100	808210	462230	901370	665910	2	0.469661	1.08395	B4DSV8;Q9H3K2;Q6FIA7;B4DPG9;Q658I8;B4DNL0;Q9P099	B4DSV8;Q9H3K2;Q6FIA7;B4DPG9;Q658I8;B4DNL0	Growth hormone-inducible transmembrane protein	GHITM;DKFZp566C0746
23.3819	22.2504	22.9759	22.0815	20.2321	23.0804	78073000	10	519140	267290	645630	0	99356	268140	3	0.524956	1.07142	B4DEE5;A0A087WXS7;O43681;K7ERW9	B4DEE5;A0A087WXS7;O43681	ATPase ASNA1	ASNA1
25.5349	25.7605	25.9103	26.002	25.2633	22.751	418410000	13	2013100	2360700	1670000	1639300	1387200	142410	4	0.464279	1.06313	Q96KA5;G5E9Z2;B3KY18	Q96KA5;G5E9Z2	Cleft lip and palate transmembrane protein 1-like protein	CLPTM1L
24.1893	24.9099	24.8962	24.2663	24.1992	22.3707	186500000	20	1169600	1477100	1701600	494220	790670	420440	4	0.724733	1.05308	Q12824;Q9H836;G5E975;Q86WI8;A0A0U1RQQ2;Q86WI7;A0A0U1RRB8;C9JTA6;A0A0G2JSE9;B4E117;B4DRT1;B5MCL5;Q86WI6	Q12824;Q9H836;G5E975;Q86WI8;A0A0U1RQQ2;Q86WI7;A0A0U1RRB8;C9JTA6;A0A0G2JSE9;B4E117;B4DRT1;B5MCL5	SWI/SNF-related matrix-associated actin-dependent regulator of chromatin subfamily B member 1	SMARCB1
26.0368	25.5704	24.8176	24.4968	24.6794	24.1015	275590000	19	1395800	798970	731860	180830	240090	49793	6	1.24993	1.04903	Q8N1G0;F8WCX2;H0Y5I5	Q8N1G0;F8WCX2;H0Y5I5	Zinc finger protein 687	ZNF687
23.1152	23.1843	22.7383	21.7067	21.1853	22.9994	62155000	13	709250	719310	455150	101580	0	400200	2	0.877064	1.04878	H0YNE9;Q92930;B4DMS1	H0YNE9;Q92930;B4DMS1	Ras-related protein Rab-8B	RAB8B
25.5055	25.3725	24.7245	25.3366	25.0438	22.08	313600000	16	2645900	1821200	2317300	2318700	1936800	834440	4	0.417733	1.0474	Q8TBT6;P08574	Q8TBT6;P08574	Cytochrome c1, heme protein, mitochondrial	CYC1
23.5847	23.8132	24.142	23.4909	21.0915	23.8252	174240000	13	388190	971630	1869900	269560	706420	737530	3	0.524064	1.04412	B4DM33;Q15691;A2VCR0	B4DM33;Q15691	Microtubule-associated protein RP/EB family member 1	MAPRE1
23.6802	24.5605	24.1919	23.052	22.2531	24.0039	76534000	11	1743000	2371900	2348800	218830	0	1771700	1	0.853633	1.04122	P02656;A3KPE2;B0YIW2	P02656;A3KPE2;B0YIW2	Apolipoprotein C-III	APOC3
23.52	23.8536	23.8196	22.4532	22.9816	22.6412	69729000	5	565320	423350	563430	104100	172620	0	2	2.28559	1.03904	B7Z592;Q8WU90;F8WB26	B7Z592;Q8WU90;F8WB26	Zinc finger CCCH domain-containing protein 15	ZC3H15
26.1788	26.255	26.5057	26.8508	26.6348	22.3471	667350000	16	34034000	29456000	51183000	37366000	42647000	922840	2	0.284043	1.03561	P62861;E9PR30	P62861;E9PR30	40S ribosomal protein S30	FAU
24.4994	24.6816	25.6169	25.0982	24.9841	21.6136	327290000	25	480160	389620	1170100	416740	599380	192600	10	0.361086	1.03404	Q68E10;E9PB90;P52789;A8K2U2;Q53QX9;Q53SG7;Q09LL6	Q68E10;E9PB90;P52789;A8K2U2;Q53QX9	Hexokinase-2	DKFZp686M1669;HK2
28.823	28.8119	28.5179	27.6517	27.7275	27.6723	2758000000	127	17943000	11347000	12826000	2252000	4186900	3197100	20	3.2655	1.03379	O43395;B4DLS8;Q53GV6;B2R791;B4DM28	O43395;B4DLS8;Q53GV6;B2R791;B4DM28	U4/U6 small nuclear ribonucleoprotein Prp3	PRPF3
23.1138	23.1814	23.5218	21.7393	21.8384	23.1468	88473000	8	287130	230740	455080	76042	211850	196430	4	1.02816	1.03087	Q4G0J3;D6RFF0;D6RF49;D6RAF3;D6R9Z6;A0A024RDH5;H0YA82	Q4G0J3;D6RFF0	La-related protein 7	LARP7
23.5339	23.6004	24.253	22.3657	23.545	22.3921	96327000	7	543390	439890	727880	372730	514390	301260	2	1.07051	1.02813	Q2TAM5;E9PKH5;B4E082;A0A087X0W8;Q04206	Q2TAM5;E9PKH5;B4E082;A0A087X0W8;Q04206	Transcription factor p65	RELA
23.4283	23.5927	23.7897	22.637	24.5199	20.5975	113530000	13	1462500	1522000	2535600	503230	2799500	602820	3	0.375675	1.01878	P47813;X6RAC9;O14602;A6NJH9	P47813;X6RAC9;O14602	Eukaryotic translation initiation factor 1A, X-chromosomal;Eukaryotic translation initiation factor 1A, Y-chromosomal	EIF1AX;EIF1AY
23.4507	23.217	22.968	22.1341	22.2963	22.1614	69456000	6	599020	331230	281860	162230	255950	127450	2	2.62396	1.01466	B4DQW4;Q53GV4;P38435;A7YA96	B4DQW4;Q53GV4;P38435;A7YA96	Vitamin K-dependent gamma-carboxylase	GGCX
23.4555	21.5656	23.1492	21.2129	22.3358	21.5826	74027000	17	420280	28864	151720	57393	97952	73711	5	0.685273	1.01298	B4DQX8;Q9UKG1;C9K0C4;C9JAB0	B4DQX8;Q9UKG1	DCC-interacting protein 13-alpha	APPL1
23.9329	24.5092	25.6891	22.7703	24.5676	23.7551	333140000	12	946180	1203900	2300200	207060	1042300	208880	5	0.621273	1.01275	Q9P287;B4E318;B4DUS0	Q9P287;B4E318;B4DUS0	BRCA2 and CDKN1A-interacting protein	BCCIP
24.3194	24.6381	24.9243	22.0243	24.2249	24.6194	189740000	21	3780800	3059000	4616200	533150	2303000	2175900	3	0.536323	1.00441	H3BMT0;H3BTV5;H3BU16;A6NGP5;Q9H910;H3BMV3;B4DL85	H3BMT0;H3BTV5;H3BU16;A6NGP5;Q9H910;H3BMV3;B4DL85	Hematological and neurological expressed 1-like protein	HN1L
23.8635	23.8005	23.9167	23.8834	21.1449	23.5425	99493000	13	327970	235630	291580	114030	73479	87369	3	0.509605	1.00329	Q59EA4;Q13393;F8WBV7;C9IY79	Q59EA4;Q13393	Phospholipase D1	PLD1
23.4955	24.1014	23.9198	22.5945	23.9076	22.0292	135090000	10	422120	371910	461600	0	362790	164540	5	0.785319	0.995124	Q7Z4Q2	Q7Z4Q2	HEAT repeat-containing protein 3	HEATR3
23.9405	23.4322	22.4928	21.7299	24.0735	21.0812	162600000	11	1213300	478710	414490	1022000	1345000	442380	4	0.422664	0.99365	Q9UES0;O15498;B5BU81;A4D2J0	Q9UES0;O15498;B5BU81;A4D2J0	Synaptobrevin homolog YKT6	YKT6
23.3435	23.7227	23.2237	22.5551	22.4011	22.3654	55271000	6	371770	264810	274550	64462	32359	0	2	2.44656	0.989405	A0A024R6M2;Q6IN85;H0YIY8;G3V5Z3;G3V4R3;G3V231;G3V5A2;Q8N6W1	A0A024R6M2;Q6IN85;H0YIY8;G3V5Z3;G3V4R3;G3V231;G3V5A2	Serine/threonine-protein phosphatase 4 regulatory subunit 3A	SMEK1
23.8975	23.8028	23.6866	24.0984	22.0407	22.2998	146460000	12	576270	425670	481040	600250	446720	192810	4	0.688108	0.982693	B3KRC6;Q16850;A0A0C4DFL7;Q05D40;H7C0D0	B3KRC6;Q16850;A0A0C4DFL7;Q05D40	Lanosterol 14-alpha demethylase	CYP51A1
23.3823	22.9196	23.3676	21.8315	23.127	21.7788	76945000	13	182990	104790	147630	0	68055	43066	5	0.982463	0.977424	B2RTX8;Q7Z5K2;A8K273;Q8WVX6	B2RTX8;Q7Z5K2;A8K273	Wings apart-like protein homolog	WAPAL
23.8215	24.5957	24.0585	21.256	23.7361	24.5552	147390000	12	968560	1066500	1261500	489290	691820	897080	3	0.406831	0.976116	Q9H9B4;D6RDG7;S4R2X2;D6RFI0;D6RAE9	Q9H9B4;D6RDG7;S4R2X2;D6RFI0	Sideroflexin-1	SFXN1
23.4303	23.5663	23.7497	22.8888	23.384	21.5557	98541000	5	240540	381350	616740	10364	283490	12540	4	0.81288	0.972581	Q99543;Q6P5S9;Q08AR5;F2Z3H0;F2Z3N9;C9IZ83;H7C3L7	Q99543;Q6P5S9;Q08AR5	DnaJ homolog subfamily C member 2	DNAJC2
25.4376	25.6071	25.5479	24.2251	24.6168	24.854	370200000	27	1102000	1376200	1627200	170910	571390	481290	10	2.15067	0.965571	B3KM90;Q9ULW0;Q643R0;Q96FC3	B3KM90;Q9ULW0;Q643R0;Q96FC3	Targeting protein for Xklp2	TPX2;HCTP4
25.0923	25.2586	24.6848	23.7126	24.6833	23.7508	235830000	25	3300100	3398900	2895200	756780	3072600	749430	4	1.25473	0.96301	Q8WW12	Q8WW12	PEST proteolytic signal-containing nuclear protein	PCNP
22.9239	23.8142	24.3507	23.1562	22.5917	22.4623	100170000	9	501070	767560	1476000	433650	100050	0	4	0.961176	0.959549	B4DDF4;Q99439;Q6FHE4;Q53GK7;B4DUT8;A0A087X271;A0A087X1X5;B4DHU5;B4DN57;K7ES69;H3BQH0;H3BVI6;Q6FHC3;A0A087WV51;U3KPS3;Q15417	B4DDF4;Q99439;Q6FHE4;Q53GK7;B4DUT8;A0A087X271;A0A087X1X5;B4DHU5;B4DN57;K7ES69;H3BQH0;H3BVI6;Q6FHC3	Calponin-2	CNN2
23.7227	23.6128	23.0861	22.0968	23.152	22.3088	83047000	8	243130	159450	157070	11393	91136	51040	3	1.18907	0.954653	Q9NYV4;J3QSD7	Q9NYV4;J3QSD7	Cyclin-dependent kinase 12	CDK12
23.2536	23.2356	23.7777	22.524	23.4743	21.4133	83454000	12	633930	310120	653610	305530	806550	227160	5	0.698005	0.951768	V9HWH6;P00491;Q8N7G1;Q9P1G4;G3V5M2;G3V393;G3V2H3	V9HWH6;P00491;Q8N7G1;Q9P1G4	Purine nucleoside phosphorylase	PNP
24.2508	23.7605	24.3153	23.7456	22.2363	23.543	120400000	5	248740	123750	346520	120870	55426	84016	6	0.860986	0.933921	O96028;Q05CW4;D6R9V2;H0Y9L4;H0Y9U6	O96028;Q05CW4	Histone-lysine N-methyltransferase NSD2	WHSC1
24.7616	23.6833	23.5553	23.8214	22.4847	22.8953	118750000	23	526150	204980	377200	45045	0	16797	7	0.782083	0.932898	Q7Z3K3;B4DSK8;M0R2X2	Q7Z3K3;B4DSK8	Pogo transposable element with ZNF domain	POGZ
24.2941	24.7442	25.0033	22.1779	24.7523	24.316	266940000	22	1908600	1238000	1349800	677090	1147000	750200	5	0.494433	0.931775	Q04917;A0A024R1K7;B2R6N6;A2IDB2;Q9H4N8;F8WEB6;A2IDB1	Q04917;A0A024R1K7;B2R6N6	14-3-3 protein eta	YWHAH
24.8706	24.3677	25.004	24.5861	22.1962	24.6693	287120000	34	795730	334890	1179800	540450	936510	474560	11	0.485447	0.930227	V9HWG1;Q13228;A6PVX1;F2Z2W8;F8WCR4;Q9H8A8;H0Y532;B4DPI7;C9JVL0	V9HWG1;Q13228;A6PVX1;F2Z2W8;F8WCR4	Selenium-binding protein 1	SELENBP1
23.6646	24.0483	23.7248	23.7203	22.5964	22.3469	59784000	10	1039500	1001600	983620	0	565670	0	2	0.987894	0.924731	P17535;U3KPR5	P17535;U3KPR5	Transcription factor jun-D	JUND
22.4043	22.6935	24.3277	23.2921	22.2403	21.1219	120880000	9	625950	629350	1487800	635280	986120	0	3	0.460218	0.923749	E5RFX4;V9HWH0;Q96KB5	E5RFX4;V9HWH0;Q96KB5	Lymphokine-activated killer T-cell-originated protein kinase	PBK
27.0215	26.8655	26.5925	25.8167	26.027	25.8761	713380000	66	2528000	1810500	1669200	416140	805580	795540	16	2.55502	0.919884	Q96JM3;S4R3K0	Q96JM3	Chromosome alignment-maintaining phosphoprotein 1	CHAMP1
23.5171	23.4545	23.7838	22.1834	22.2093	23.6232	113610000	14	657200	370450	670380	158540	89893	401270	5	0.874166	0.913174	B4DDS7;P61011;G3V4F7;G3V480	B4DDS7;P61011;G3V4F7	Signal recognition particle 54 kDa protein	SRP54
23.0855	22.8711	22.8483	21.492	22.7699	21.8139	61033000	13	83640	109010	151320	52635	64481	70762	3	1.09359	0.909652	Q9Y3P9;B7Z2B4;A0A0U1RQV7	Q9Y3P9;B7Z2B4	Rab GTPase-activating protein 1	RABGAP1
25.5574	26.2812	26.5456	26.74	26.5398	22.3879	759270000	18	1175100	1890300	1097300	1691300	8544300	231400	6	0.247265	0.905483	Q59EI4;F2Z2V0;Q99829;B0QZ18;H0Y524;Q5JX45;A6PVH9;Q5JX61;Q5JX52;E7ENH5;Q5JX57;Q5JX56;Q5JX58;Q5JX59;Q5JX60;Q5JX44	Q59EI4;F2Z2V0;Q99829;B0QZ18;H0Y524;Q5JX45;A6PVH9	Copine-1	CPNE1
23.9027	22.8418	23.2624	22.9376	22.4716	21.8876	79871000	5	1074500	533600	840250	357400	660010	402970	2	0.977949	0.903369	E5RG13;E5RIP7;H0YBL1;P29218;A0A024R830;A0A140VJL8	E5RG13;E5RIP7;H0YBL1;P29218;A0A024R830;A0A140VJL8	Inositol monophosphatase 1	IMPA1
24.804	24.561	24.9342	23.5201	24.4137	23.6613	232870000	21	1441100	596140	1362700	264150	752100	327260	5	1.40862	0.901363	Q96I25;Q5W009;Q5W011;Q5W010;Q5W012;H0Y6J6	Q96I25;Q5W009	Splicing factor 45	RBM17
24.4052	24.7956	24.0684	23.1989	23.7297	23.6396	168180000	26	540860	409540	194620	32559	52108	33857	11	1.55536	0.900302	Q7LBC6;A4FUT8;B4E2P8	Q7LBC6;A4FUT8	Lysine-specific demethylase 3B	KDM3B;JMJD1B
24.7595	24.5826	23.6938	22.7811	25.0591	22.4958	263320000	10	3341800	1791600	1746100	1145200	2671300	1329700	3	0.441182	0.899974	C9J384;D3DN44;Q9BQ75;H7C515;B3KW72	C9J384;D3DN44;Q9BQ75	Protein CMSS1	CMSS1;hCG_2023567
24.4072	24.3638	25.069	22.9011	24.8225	23.4376	268730000	18	1433800	1192800	2440300	520440	1931200	839010	2	0.655774	0.892925	P27348;B4DY04;Q53S41;E9PG15;B4DMT8;Q53RR5	P27348;B4DY04;Q53S41;E9PG15;B4DMT8	14-3-3 protein theta	YWHAQ
24.9016	24.5155	24.7048	21.7434	24.8844	24.822	251950000	18	1278600	496310	816130	374230	488640	499320	7	0.355439	0.890724	Q53GS2;O14975;G3V1R7;B3KW19	Q53GS2;O14975;G3V1R7;B3KW19	Very long-chain acyl-CoA synthetase	SLC27A2
24.4131	24.1821	24.7687	22.1098	24.3864	24.1977	166490000	24	1053500	859050	1790900	236780	1097000	639980	5	0.522095	0.889983	D6R9D6;A0A024R9W3;B7ZLP7;A0AV96;D6RBS9;D6R9M7;D6REZ6;B7Z8Z7;D6RCT1;D6RBP6;D6RA49;D6RFL5;Q5T0W7;Q8TBY0;A0A024QZJ5;B4E1E3;Q9NQ94;A0A024QZM7;A0A024QZI9;F8W9F8	D6R9D6;A0A024R9W3;B7ZLP7;A0AV96;D6RBS9;D6R9M7;D6REZ6;B7Z8Z7	RNA-binding protein 47	RBM47
23.2593	23.1939	23.0005	21.8005	23.0097	21.9856	79327000	6	1362300	978970	735470	893110	1182300	456170	3	1.08471	0.885923	Q59F54;B7Z5A7;B7Z966;P11169;Q8TDB8;B7Z5J8	Q59F54;B7Z5A7;B7Z966;P11169;Q8TDB8;B7Z5J8	Solute carrier family 2, facilitated glucose transporter member 3;Solute carrier family 2, facilitated glucose transporter member 14	SLC2A3;SLC2A14
27.5038	27.6463	27.6988	26.3579	27.0171	26.8387	1628600000	68	8023700	6709500	8635000	2204100	5261000	3069700	15	1.8907	0.878407	B4DKX4;Q53EL6;B2R6E2;Q5VZS7	B4DKX4;Q53EL6;B2R6E2	Programmed cell death protein 4	PDCD4
24.2613	24.3151	24.8683	21.6864	24.8686	24.2702	236920000	17	1261700	926570	4550000	579430	4270800	837990	5	0.366577	0.873148	A3KFL1;A3KFL2;Q13868;B4E001;A3KFL5;B3KQW2	A3KFL1;A3KFL2;Q13868;B4E001;A3KFL5	Exosome complex component RRP4	EXOSC2
23.5282	23.4988	23.391	23.5812	22.1087	22.1101	81906000	5	875960	619860	658350	539170	581200	603260	2	0.820948	0.872636	B1AKM8;B1AKM6;B4DPS3;H0Y7P7;A0A024R1K5;Q9UG56	B1AKM8;B1AKM6;B4DPS3;H0Y7P7;A0A024R1K5;Q9UG56	Phosphatidylserine decarboxylase proenzyme;Phosphatidylserine decarboxylase alpha chain;Phosphatidylserine decarboxylase beta chain	PISD
23.6409	23.8289	23.2999	22.4153	21.7811	23.9574	98978000	9	744450	729590	778070	434050	0	760290	1	0.585565	0.871969	F8W8I6;P31483;Q59G98;E5RGV5	F8W8I6;P31483;Q59G98;E5RGV5	Nucleolysin TIA-1 isoform p40	TIA1
24.6604	25.0051	25.1382	22.5758	24.8975	24.7254	324270000	16	1078100	1401600	1840000	378160	819830	734110	6	0.498725	0.868308	P35250;Q75MT5;B5BUD2;H7C5P1;H7C5Q7;F8WC37;H7C5A0;H7C5G4;H7C5P4;A0A087WVY3;H7C5S7	P35250;Q75MT5;B5BUD2	Replication factor C subunit 2	RFC2
28.0219	28.1692	28.1651	27.0156	27.2848	27.4819	2451400000	81	39679000	38540000	34950000	11012000	22042000	18796000	9	2.40483	0.857984	P62316;K7ERG4;K7EJB5	P62316;K7ERG4	Small nuclear ribonucleoprotein Sm D2	SNRPD2
24.2049	24.1265	24.0816	22.5979	24.7788	22.4751	204750000	10	1074000	1293500	1300700	446980	1978900	361500	3	0.497495	0.853734	Q8NAV1;B2RDP2	Q8NAV1	Pre-mRNA-splicing factor 38A	PRPF38A
22.7841	23.3724	23.8133	22.84	22.4569	22.1133	94197000	21	295180	521350	792450	140640	0	245540	5	1.10039	0.853221	Q53HN4;O00273;A0A024R4H5;K7ERT1	Q53HN4;O00273;A0A024R4H5	DNA fragmentation factor subunit alpha	DFFA
26.4001	26.3337	26.3966	25.1656	25.7443	25.664	653720000	77	1677400	1508500	2230500	221400	852900	453810	18	2.02319	0.852163	Q15020;B4DYA2;F8VV04;B4DRG9;B4E3R6;H0YHU8;F8W667	Q15020;B4DYA2;F8VV04;B4DRG9	Squamous cell carcinoma antigen recognized by T-cells 3	SART3
28.6662	28.5724	28.4291	27.5948	28.0296	27.4892	3110400000	127	9376800	8072600	8098700	2087600	5468800	2489300	29	2.04778	0.851333	Q13435;E9PPJ0;Q7Z3K9;E9PJ04;H0YCG1;E9PJT3;H0YEX5;E9PIL8	Q13435;E9PPJ0;Q7Z3K9	Splicing factor 3B subunit 2	SF3B2;DKFZp781L0540
23.849	24.0139	24.2128	21.7498	24.0517	23.7281	168140000	17	897830	1086300	2244700	197130	2181400	566710	6	0.511501	0.848675	Q6PK04;I3L0U5;H6QX63;I3L4F6	Q6PK04;I3L0U5;H6QX63	Coiled-coil domain-containing protein 137	CCDC137
22.3648	22.9337	23.4325	21.4804	22.4449	22.2827	72294000	11	299010	706340	694170	0	262310	205230	4	0.915435	0.841008	Q5QTQ6;B4DJS7;Q9UNH7;A8K885;A0A0A0MRI2;G3V5X9	Q5QTQ6;B4DJS7;Q9UNH7;A8K885;A0A0A0MRI2	Sorting nexin-6;Sorting nexin-6, N-terminally processed	SNX6
25.1094	24.8904	23.803	24.929	22.4587	23.8978	235920000	7	1977500	1169900	1096600	1132800	981900	1334800	3	0.437376	0.839055	Q96JZ5;Q9HD45;A0A024QYS2;Q5TB53;B4DN13;Q96K55;Q8NCC4;Q8WUB5	Q96JZ5;Q9HD45;A0A024QYS2;Q5TB53	Transmembrane 9 superfamily member 3	SMBP;TM9SF3
25.701	25.5943	25.7144	24.4193	25.0756	25.0584	483890000	65	727320	394520	675190	82662	386660	177470	22	1.69412	0.818782	Q12888;A6NNK5;B7Z3E7;B3KVT9;A8KA50;H7BZY0;C9JXV0;M0R142;H7C3N7;H7C495	Q12888;A6NNK5;B7Z3E7	Tumor suppressor p53-binding protein 1	TP53BP1
28.9937	28.9823	28.7785	27.8778	28.3813	28.0404	4191000000	233	9591400	6598300	7390900	1915000	5257100	2399100	37	2.12227	0.818344	O75533;Q7Z497;A0JLT9;Q32Q20;A0PJH5;B4DGZ4;H7C341;A8K355;F8WC19;Q9NTB4	O75533;Q7Z497;A0JLT9;Q32Q20;A0PJH5	Splicing factor 3B subunit 1	SF3B1
24.678	24.5853	24.5949	24.6258	22.0789	24.7039	201520000	17	9121200	6816500	8122300	4194700	2244900	6349600	3	0.400598	0.816499	Q96IX5	Q96IX5	Up-regulated during skeletal muscle growth protein 5	USMG5
22.3161	22.6738	24.2769	21.3689	24.1002	21.3493	157190000	13	1121000	1020300	2925400	308440	1679200	0	3	0.303309	0.816128	Q9Y3B4	Q9Y3B4	Pre-mRNA branch site protein p14	SF3B14
22.0835	23.5386	24.1395	21.5639	22.2614	23.5145	84952000	9	148810	675970	577080	100110	169800	138770	3	0.410403	0.807261	B3KRS4;B3KMT3;D3DVL7;Q969Z0;B4DU42;C9J7P5;C9IZN7;B3KM73	B3KRS4;B3KMT3;D3DVL7;Q969Z0;B4DU42	Protein TBRG4	TBRG4
25.232	25.2789	25.3959	24.0008	24.5824	24.9057	310230000	53	648080	668490	704830	124190	296680	232310	14	1.39602	0.806005	O75717;A8KAE0;B3KMC2;B3KMD2;B3KMD9;Q05DR3;C9JYB3	O75717;A8KAE0;B3KMC2;B3KMD2	WD repeat and HMG-box DNA-binding protein 1	WDHD1
23.7643	24.4255	24.3387	24.1674	23.8529	22.1019	145590000	19	1282100	1816300	1991200	1371300	1295000	1204400	4	0.522055	0.802076	Q6IBC4;O75380;D6RBT3	Q6IBC4;O75380;D6RBT3	NADH dehydrogenase [ubiquinone] iron-sulfur protein 6, mitochondrial	NDUFS6
24.2517	24.639	24.6581	24.5057	24.1937	22.4583	190990000	16	2972600	1712800	1999900	2217700	1287700	371820	4	0.541091	0.797033	P41223;C9JCD9;C9JNV2;F8WCN7	P41223;C9JCD9;C9JNV2	Protein BUD31 homolog	BUD31
25.3321	25.7201	25.6724	23.2394	25.6702	25.4405	387810000	17	662780	741720	704530	446580	708660	431810	3	0.43176	0.79152	H0YNU5;P54132;B2RAN0;B7ZKN7;B7Z2X2;H0YLV8;Q3B7X0	H0YNU5;P54132;B2RAN0;B7ZKN7;B7Z2X2	Bloom syndrome protein	BLM
23.0668	23.3489	23.3372	21.5777	22.8191	22.9892	81989000	11	387190	319170	387570	72615	282760	237470	2	0.802824	0.788968	B3KUH7;B3KSY4;B4DKU9;P57737;A0A0A6YYL4	B3KUH7;B3KSY4;B4DKU9;P57737;A0A0A6YYL4	Coronin;Coronin-7	CORO7
25.6278	25.7621	26.006	24.4762	25.5558	25.0393	610670000	95	612770	765670	1021500	98228	620210	188510	24	1.10136	0.774845	Q29RF7;G1UI16;B3KMN2;Q96DB6;H0Y9L6;H0Y9X6	Q29RF7;G1UI16	Sister chromatid cohesion protein PDS5 homolog A	PDS5A
23.0759	23.1782	23.0294	23.0269	21.07	22.8729	68010000	18	210250	111070	116710	71842	38232	66085	5	0.540761	0.77123	A0A024R0V9;A0A1B0GV47;Q7Z4S6;H0YIM7;H0YIM6;H0YHT2;O75037	A0A024R0V9;A0A1B0GV47;Q7Z4S6	Kinesin-like protein KIF21A	KIF21A
24.1805	24.8849	24.4475	23.5227	24.5985	23.0836	248200000	18	793750	693630	924030	0	910740	119920	2	0.710344	0.769363	B4E312;A0A075B7D9;Q92804;A0A075B7F4	B4E312;A0A075B7D9;Q92804	TATA-binding protein-associated factor 2N	TAF15
27.8913	27.9892	27.9941	26.9107	27.6087	27.0583	2496300000	158	4936300	4554800	5799200	754290	3906300	1356000	36	1.6278	0.765652	X5D2J9;Q499G6;X5D939;X5DNP5;X5DR09;P78347;A8K9W7;B4DH52;B4DRA9;X5D7Q9;A0A0A0VEB4;B4DM07;C9J6M0;A0A087WW90;A0A0D9SF80;Q6EKJ0;A0A0A0MSY2	X5D2J9;Q499G6;X5D939;X5DNP5;X5DR09;P78347;A8K9W7;B4DH52;B4DRA9	General transcription factor II-I	GTF2I
22.7969	22.9602	22.8665	22.1344	22.7131	21.4836	50857000	10	207750	205430	223780	31729	172640	37557	2	1.0005	0.764142	Q6ZSA6;B4DYZ9;A0A024R784;O15164	Q6ZSA6;B4DYZ9;A0A024R784;O15164	Transcription intermediary factor 1-alpha	TRIM24
27.3048	27.044	27.0178	26.3741	26.3314	26.3719	1031300000	63	4235600	2865300	2892000	1085100	685610	955000	20	2.92592	0.763056	Q8IX01;A8K5G0;A0A024R7K0;M0R2Z9;M0R3F6;B4DSQ4;M0R065;M0R216;M0R2Y3	Q8IX01;A8K5G0;A0A024R7K0;M0R2Z9;M0R3F6	SURP and G-patch domain-containing protein 2	SUGP2
26.4403	26.5591	26.2588	25.3434	25.7965	25.8296	622770000	62	2820900	2511000	2489700	762990	1809900	1215800	14	1.88082	0.762916	Q9NXV6;B3KTW3;J3KNE1;D6RGD2	Q9NXV6;B3KTW3	CDKN2A-interacting protein	CDKN2AIP
21.8097	24.3744	23.9579	21.4247	22.2872	24.1452	128650000	10	223470	696120	480960	119750	173100	555300	3	0.269981	0.761665	Q8NBF2;Q7Z658	Q8NBF2	NHL repeat-containing protein 2	NHLRC2
25.6655	26.5913	26.4366	24.6815	26.0412	25.6954	788220000	48	1609100	2002400	2322300	239440	1595300	806640	12	0.693096	0.758471	P42166	P42166	Lamina-associated polypeptide 2, isoform alpha;Thymopoietin;Thymopentin	TMPO
26.4994	26.2836	26.2615	25.4795	25.6381	25.6783	693520000	47	3569600	2835200	2710100	697020	1300900	1249300	13	2.818	0.749477	Q9NTZ6;Q69YJ7;B3KQH4;B4DRP9;A6PVI1;A6PVI0;Q5JX62	Q9NTZ6;Q69YJ7;B3KQH4;B4DRP9	RNA-binding protein 12	RBM12;DKFZp667H197
23.655	23.0913	23.6155	23.5304	22.2965	22.2906	87459000	15	278900	127870	172050	66910	116830	74642	5	0.764095	0.748109	O60566;H0YMK5	O60566	Mitotic checkpoint serine/threonine-protein kinase BUB1 beta	BUB1B
24.7857	24.4748	25.1132	22.2288	25.2588	24.6693	334450000	34	860650	667780	1414100	558770	1205800	626400	7	0.320381	0.738944	Q9UNS2;B4DN01;H7C3P9;J3QKR0;C9JLV5;J3QL22;J3QS85;J3KTQ1;K7ES36	Q9UNS2;B4DN01;H7C3P9	COP9 signalosome complex subunit 3	COPS3
28.6318	28.747	29.1128	27.7452	28.1614	28.3683	3350700000	146	16821000	21167000	30269000	6246900	12118000	9265200	16	1.46706	0.738879	P12268;H0Y4R1;B7Z1G4;Q6QE17;E7ETK5;Q6RUP8;Q6RUP9	P12268;H0Y4R1;B7Z1G4	Inosine-5-monophosphate dehydrogenase 2	IMPDH2
27.8355	27.6242	27.737	27.0302	26.8141	27.1421	1245600000	22	6546300	4076000	5138200	2217700	2932700	3221600	1	2.52986	0.736767	Q16666;A0A0A0MRB1;H3BM18;X6RHM1;H3BVE6;H3BR88;X6RHR0;Q6K0P9;H3BR65	Q16666	Gamma-interferon-inducible protein 16	IFI16
29.4108	29.0394	28.7225	28.4695	28.3316	28.163	3940800000	229	9217100	5175400	4516800	2404700	3389900	1999300	2	1.55666	0.736239	F5GWX5;Q14839;A0A0C4DGG9;Q659F1;K7EMY3;Q659D0;B3KRD4;Q6ZSZ4;F2Z2R5	F5GWX5;Q14839;A0A0C4DGG9	Chromodomain-helicase-DNA-binding protein 4	CHD4
22.2205	23.268	23.6113	22.2467	23.0231	21.6297	87904000	20	20276	149260	206980	29160	149470	27825	6	0.560121	0.733444	Q68E01;A0A096LNW8	Q68E01	Integrator complex subunit 3	INTS3
24.3054	24.1867	24.0286	23.0543	23.806	23.4685	139860000	23	635630	494750	477950	80220	319000	48438	7	1.46346	0.730649	A0A0S2Z4X1;P98175;A0A0S2Z4W4;Q7Z3D7;A0A0A0MR66;Q6PKH5;B4DNY1;B3KSK6;E9PGM9;P78332;A8K6Q4	A0A0S2Z4X1;P98175;A0A0S2Z4W4;Q7Z3D7;A0A0A0MR66;Q6PKH5	RNA-binding protein 10	RBM10;DKFZp686E2459
23.6374	23.3703	23.5265	23.4699	23.2084	21.667	79738000	9	338440	184600	265170	158800	266890	0	4	0.571643	0.729618	Q8NFI3;J3QLG5;F8W925	Q8NFI3;J3QLG5;F8W925	Cytosolic endo-beta-N-acetylglucosaminidase	ENGASE
22.9423	23.2666	23.1224	21.9507	22.4098	22.7869	68321000	9	1136300	1250600	605800	238430	1597700	312280	3	1.31468	0.727967	H7BYH4;V9HWC9;P00441;X5CN18;X5CHU1	H7BYH4;V9HWC9;P00441	Superoxide dismutase [Cu-Zn]	SOD1
23.8294	23.6257	23.391	22.6386	23.8512	22.1795	147190000	9	423780	200660	264800	0	274800	83563	5	0.635887	0.725565	Q96P70	Q96P70	Importin-9	IPO9
24.3318	22.6779	22.2927	21.8801	22.9973	22.2561	111360000	33	462790	279950	0	294650	79621	68864	13	0.439003	0.722975	Q5T1M5;A0A0A0MT60;B4DVS2;B4DZS8;X6RKW4	Q5T1M5;A0A0A0MT60;B4DVS2;B4DZS8	FK506-binding protein 15;Peptidyl-prolyl cis-trans isomerase	FKBP15
24.8119	25.5155	26.0216	23.271	25.5322	25.3803	530200000	39	1109500	1574600	3345800	153840	1951600	1695800	11	0.373628	0.721834	V9HW24;P62333;A0A087X2I1;H0YJC0;B4DR91;H0YJS8;H0YJX2;H0YJE9;H0YJT1	V9HW24;P62333;A0A087X2I1	26S protease regulatory subunit 10B	PSMC6
28.1998	27.9228	27.4549	26.8957	27.1029	27.419	1490900000	99	17637000	10957000	10560000	4417400	7424900	6161400	13	1.27286	0.719938	Q96RN5;G3V1P5;B7Z2H7;Q6PKB8;B4DGD6;Q69YK5;Q69YR4;B3KWF1;B3KW62;B4DN68;F8WDM6;F2Z2B7;C9JM58;C9JLN7;C9JZV5;C9JGN2;C9J1I1;B4DM43;H7C308;Q9NXY2	Q96RN5;G3V1P5;B7Z2H7;Q6PKB8;B4DGD6;Q69YK5;Q69YR4;B3KWF1;B3KW62	Mediator of RNA polymerase II transcription subunit 15	MED15;DKFZp762B1216;DKFZp686A2214
24.2733	25.8936	25.4777	24.7057	25.5161	23.2847	718390000	23	864650	1819400	1280400	598750	1956500	224740	4	0.366242	0.712698	G3V1C3;Q9BZZ5;E9PQK6;H0YER7	G3V1C3;Q9BZZ5	Apoptosis inhibitor 5	API5
24.7717	25.3071	25.8923	24.2691	25.1335	24.4411	449050000	25	1377300	1182700	3327100	656800	2865500	438850	10	0.78299	0.709119	P35249;C9JZI1;C9J8M3;C9JTT7;C9JXZ7;C9JGY5;F8WE44;H7C1P0;C9JW34	P35249;C9JZI1;C9J8M3;C9JTT7	Replication factor C subunit 4	RFC4
22.863	23.224	22.9812	21.1973	22.3457	23.4017	69712000	14	288910	262680	229140	307330	194000	469550	6	0.475834	0.707819	Q96I51;B2RXG5;A0A087WT38	Q96I51	Williams-Beuren syndrome chromosomal region 16 protein	WBSCR16
25.3785	25.6253	25.4876	24.1289	24.9418	25.304	438300000	53	1077500	982010	1123100	148880	437100	295340	14	0.929693	0.705559	O15294;Q548W1;B4DTL6;C9JZL3;Q9H5T3	O15294;Q548W1	UDP-N-acetylglucosamine--peptide N-acetylglucosaminyltransferase 110 kDa subunit	OGT
23.8395	23.6444	23.7846	21.8185	23.6494	23.6989	126800000	12	303240	178890	240270	131340	382310	306950	5	0.491245	0.700543	Q58F05;A0A0B4J1W3;Q9BXJ9;B2RBE5;B4E2T6;Q6N069;A4FU51	Q58F05;A0A0B4J1W3;Q9BXJ9;B2RBE5;B4E2T6	N-alpha-acetyltransferase 15, NatA auxiliary subunit	NARG1;NAA15
25.5401	25.2699	25.3155	24.1378	24.9137	24.9778	404210000	83	751470	393070	528780	75064	189730	119310	22	1.16279	0.698723	A0A1U9XBE1;A0A1U9XBC3;Q14676;A0A1U9XBF2;A0A1U9XBE3;A0A1U9XBE0;A0A1U9XBD9;A0A1U9XBC1;A0A1U9XBB2;A0A1U9XBC2;A0A1U9XBD4;A0A1U9XBC0;B4DYH4;A2AB05;A1Z5I7;A1Z5I6;A2AB06;A2AB07;A0A087X0R2;A1Z5I8;B4DQD0	A0A1U9XBE1;A0A1U9XBC3;Q14676;A0A1U9XBF2;A0A1U9XBE3;A0A1U9XBE0;A0A1U9XBD9;A0A1U9XBC1;A0A1U9XBB2;A0A1U9XBC2;A0A1U9XBD4;A0A1U9XBC0;B4DYH4	Mediator of DNA damage checkpoint protein 1	MDC1
22.8905	22.9153	23.0809	21.7073	22.5057	22.5817	49796000	17	61435	41858	60515	13092	56312	42269	8	1.14675	0.697345	Q12802;A0A087WTD7;A8MYJ1;B7ZW05;A0A087WY36;H0YMW2;A0A087X047;B0AZU4	Q12802;A0A087WTD7;A8MYJ1;B7ZW05;A0A087WY36	A-kinase anchor protein 13	AKAP13
23.3553	23.4161	23.5484	22.0867	23.5379	22.6085	94798000	6	249040	92842	163520	96472	225820	126350	4	0.745646	0.695551	Q9C0J8;B9A053;C9J8B4	Q9C0J8	pre-mRNA 3 end processing protein WDR33	WDR33
24.9862	24.6417	25.9742	24.8695	24.9175	23.7337	502450000	30	721180	723410	2694000	287760	1177100	378730	14	0.552642	0.693821	O00231;B4DTS5;J3QRY4	O00231;B4DTS5;J3QRY4	26S proteasome non-ATPase regulatory subunit 11	PSMD11
22.8454	22.8152	22.8572	22.1063	21.8887	22.4798	64833000	8	135770	91565	151270	74358	120900	74789	4	1.76894	0.68099	Q9P253;A0A024R9R3	Q9P253;A0A024R9R3	Vacuolar protein sorting-associated protein 18 homolog	VPS18
23.2498	22.9801	23.0118	22.8857	21.6343	22.7032	53186000	5	98169	85494	94594	7160.7	21979	31994	3	0.776249	0.672852	Q6W2J9;E3UVQ2;H9A532;H7C2V9;A6NE70;B3KTC2;H7C231;H7BZ37;H7BYY2;A1A564	Q6W2J9;E3UVQ2;H9A532;H7C2V9;A6NE70;B3KTC2;H7C231;H7BZ37;H7BYY2	BCL-6 corepressor	BCOR;BCOR-RARA
24.407	24.7447	24.604	22.5936	24.7159	24.4289	250420000	20	1996200	1515900	1598700	564940	1823600	749700	4	0.42757	0.672398	Q9NQZ2	Q9NQZ2	Something about silencing protein 10	UTP3
21.9022	22.2167	24.2393	22.6663	21.9352	21.7427	105670000	6	0	227120	809630	245870	655160	55590	4	0.356218	0.671351	Q53GG3;O60749;B3KN57;B3KML1;D6RC15	Q53GG3;O60749;B3KN57;B3KML1;D6RC15	Sorting nexin-2	SNX2
24.7561	25.0074	24.9328	22.2287	25.2376	25.2224	260730000	20	2226000	1416600	2170200	610350	1791500	1860200	4	0.266591	0.669181	O00487;A0A140VKF2;Q4ZG77;Q53TH1;C9JW37;Q96DE8;Q59G89	O00487;A0A140VKF2;Q4ZG77;Q53TH1	26S proteasome non-ATPase regulatory subunit 14	PSMD14
31.4545	31.3645	31.1803	30.4362	30.5724	30.9847	16074000000	411	79863000	60115000	71387000	29123000	39101000	39784000	2	1.65931	0.668724	D3DUZ3	D3DUZ3		IFI16
25.6927	25.8744	25.8964	24.3514	25.6798	25.4289	584760000	66	439480	480630	590690	59677	446440	187510	21	0.742698	0.667753	Q5UIP0;H7C2B5;H7BZN3;B4DRJ4;B4DS49	Q5UIP0	Telomere-associated protein RIF1	RIF1
26.2831	26.9849	26.9945	25.6903	26.5989	25.9716	1100900000	63	1483700	1207900	2265200	389710	1111400	515130	21	0.86911	0.667228	Q9HAV4;A8K5Y7;B3KPQ5;B3KNC6;Q9H8N6;E2QRM3;H0Y9I3;H0Y3Q8;H0Y3W3	Q9HAV4;A8K5Y7;B3KPQ5	Exportin-5	XPO5
22.7848	24.4217	24.837	22.7448	24.4658	22.8756	229530000	16	377680	629090	2058100	0	562830	99919	8	0.32005	0.652468	O76003;A0A140VJK1	O76003;A0A140VJK1	Glutaredoxin-3	GLRX3
24.9104	24.8977	24.822	23.2899	24.9433	24.4653	266010000	27	1858000	1063800	2289200	243670	2210000	1404500	7	0.583685	0.643852	K7EP06;O43148;A8K946;Q05D80;B7Z3U8;B7Z8S9;Q05DQ2;Q9UEB8;K7ERH6	K7EP06;O43148;A8K946;Q05D80;B7Z3U8	mRNA cap guanine-N7 methyltransferase	RNMT
23.416	23.2678	23.4617	22.7776	23.782	21.6575	93089000	17	280860	149160	127180	0	221710	24406	3	0.448704	0.642815	Q9UIA9;A8K607;H0YBE1;E7ESC6	Q9UIA9;A8K607;H0YBE1;E7ESC6	Exportin-7	XPO7
25.1263	25.3771	27.1655	25.3201	25.2137	25.2135	576670000	25	2280200	3196100	15367000	2473500	3345200	2129500	6	0.425322	0.640531	P39019;B0ZBD0;Q8WVX7;A0A075B6E2;M0R2L9;M0QXK4;M0QYF7;M0R140	P39019;B0ZBD0;Q8WVX7;A0A075B6E2	40S ribosomal protein S19	RPS19
24.3277	24.8102	25.0216	24.444	24.2653	23.545	229380000	15	1330700	1524300	3055800	1182700	1068700	903830	5	0.860906	0.635099	Q6NZ44;P02794;B3KXC3;A0A024R525;G3V192;Q6NS36;E9PRK8;G3V1D1;E9PKY7;Q8TD27;A9JQE1;E9PPQ4;D3DPG2;E9PQR3;E9PKM5;E9PK45	Q6NZ44;P02794;B3KXC3;A0A024R525;G3V192;Q6NS36;E9PRK8;G3V1D1;E9PKY7;Q8TD27	Ferritin;Ferritin heavy chain	FTH1
23.648	23.1757	23.2623	22.9046	22.7815	22.5095	102490000	12	141070	74844	115460	71325	78792	48776	3	1.55724	0.630121	B7Z6H4;O14802;Q7Z755;Q8TCW2;Q8TCW4	B7Z6H4;O14802	DNA-directed RNA polymerase;DNA-directed RNA polymerase III subunit RPC1	POLR3A
28.5113	28.7271	28.9834	27.6062	28.6581	28.0681	4410200000	231	12888000	11922000	14995000	3207800	14276000	4895600	28	0.879227	0.629747	Q13263;B2R8R5;M0R0K9;M0R2I3;M0R3C0	Q13263;B2R8R5	Transcription intermediary factor 1-beta	TRIM28
23.3503	25.201	24.7075	23.0987	24.6734	23.6001	213940000	12	413180	1358500	1050500	205080	1964800	581220	4	0.363373	0.628864	Q9H6F5;H0YG79	Q9H6F5	Coiled-coil domain-containing protein 86	CCDC86
23.4239	22.791	23.0404	22.4707	22.0235	22.8766	69866000	13	670890	518650	425060	124300	264830	164970	4	0.956145	0.628177	A0A024R2V4;Q96ER9;C9JSW8	A0A024R2V4;Q96ER9	Coiled-coil domain-containing protein 51	CCDC51
24.1968	24.1456	24.5472	23.0953	24.0405	23.8766	176900000	23	804410	960070	1366000	194830	1065000	497720	6	0.919811	0.625733	Q6I9R8;Q14192;Q2XQU9;J3KNW4;A0A0A0MSG2;Q53T40;I0CE67;Q2TSB7;C9J3S8;F8WDA8;U3KQT4;Q53QP3	Q6I9R8;Q14192;Q2XQU9;J3KNW4;A0A0A0MSG2;Q53T40;I0CE67;Q2TSB7	Four and a half LIM domains protein 2	FHL2;AAG11
23.5976	23.5091	23.3636	23.3979	23.2357	21.9604	148350000	18	544400	189200	382460	203930	260840	101960	7	0.610399	0.625439	Q9P0U3;F8VRZ8	Q9P0U3	Sentrin-specific protease 1	SENP1
22.7139	23.1533	23.2995	22.1161	23.1055	22.0752	72878000	17	230820	240670	338440	0	207190	0	6	0.753757	0.623333	Q8N0X7;A8K6Q9;A0A024RDV9;B4DXT5;B3KML8;B3KMI3;A0A0S2Z510	Q8N0X7;A8K6Q9;A0A024RDV9;B4DXT5;B3KML8;B3KMI3	Spartin	SPG20
22.9806	22.5663	22.7243	21.6406	22.1227	22.6411	62645000	5	243430	0	160800	0	184120	0	2	0.928892	0.622283	Q8IVL5;C9JSL4;C9J313	Q8IVL5;C9JSL4;C9J313	Prolyl 3-hydroxylase 2	LEPREL1
24.8663	24.9042	25.0217	25.3666	22.8011	24.766	235840000	14	2114900	962750	1439800	820700	1339500	3716900	5	0.328386	0.619486	A6NP24;Q08257;C9JH92	A6NP24;Q08257;C9JH92	Quinone oxidoreductase	CRYZ
26.1196	26.0364	25.7688	25.3191	25.6068	25.1513	544230000	67	705870	405340	487920	141910	373850	125180	20	1.65183	0.615864	Q6KC79;Q6IEH8;A8K2T2;A6QL62	Q6KC79;Q6IEH8	Nipped-B-like protein	NIPBL
24.8758	25.4356	25.5609	24.4808	24.8978	24.6552	326380000	47	937640	787470	1303000	258760	655950	488170	9	1.18631	0.612852	Q86YP4;A0A024R7K7;A0A024R7M6;B4DKZ7;B4E0Q6;V9GYX5;C9JVY3;V9GY85;H7C3H1;C9JMI3;C9JGN4;C9JHD7;C9JJK9	Q86YP4;A0A024R7K7;A0A024R7M6;B4DKZ7;B4E0Q6	Transcriptional repressor p66-alpha	GATAD2A
23.4571	23.9737	23.7056	22.9598	23.3903	22.9562	92201000	21	355810	370230	384560	36433	203450	141360	3	1.37326	0.610011	Q9UBD5;Q6IBJ0;B4DZ51;B7Z8A5;B7ZAI3;B4E014	Q9UBD5;Q6IBJ0;B4DZ51;B7Z8A5;B7ZAI3;B4E014	Origin recognition complex subunit 3	ORC3;ORC3L
23.2974	23.846	23.6717	23.1356	23.2908	22.5604	97840000	18	357560	351290	403090	96356	260190	78261	3	1.04149	0.60944	Q9Y5K6	Q9Y5K6	CD2-associated protein	CD2AP
23.3911	22.6438	22.1225	22.0666	21.6381	22.6259	55335000	10	342140	198490	170470	111950	161430	171460	3	0.582478	0.608944	Q9H330;F8WBJ7	Q9H330	Transmembrane protein 245	TMEM245
23.6219	24.523	24.3575	22.3026	24.5784	23.8062	224850000	33	217440	360120	485310	52635	503730	137800	10	0.346863	0.605064	Q9Y4C8;A0A024RBL4	Q9Y4C8;A0A024RBL4	Probable RNA-binding protein 19	RBM19
25.8295	26.0637	26.3781	24.9046	25.7087	25.8467	635690000	39	4093500	3707600	4939100	1503800	3958600	2934400	4	0.838883	0.603753	V9HWD6;P31946;B5BU24;Q4VY20;Q4VY19;A0A0J9YWE8;Q59EQ2;A0A0J9YWZ2	V9HWD6;P31946;B5BU24	14-3-3 protein beta/alpha;14-3-3 protein beta/alpha, N-terminally processed	YWHAB
24.5058	23.8072	23.4799	22.2653	23.6237	24.0931	113770000	14	2076000	342580	454370	82848	163100	403960	4	0.409468	0.603615	B2R894;Q96DV4	B2R894;Q96DV4	39S ribosomal protein L38, mitochondrial	MRPL38
23.6784	23.7043	23.71	22.5597	23.0781	23.6498	115350000	11	570650	550210	554680	0	619060	361720	3	0.89052	0.60169	B3KRR4;Q32Q83;Q6P392;Q8WUA2	B3KRR4;Q32Q83;Q6P392;Q8WUA2	Peptidyl-prolyl cis-trans isomerase-like 4	PPIL4
24.0896	23.9308	23.8741	23.5882	23.9784	22.5309	154830000	23	119020	45134	78135	30752	54625	29995	10	0.615283	0.599009	Q9NR09;Q9H8B7;H7C094;H7C3P0	Q9NR09	Baculoviral IAP repeat-containing protein 6	BIRC6
29.8504	29.7225	29.4719	29.1602	29.125	28.9656	5976700000	220	20211000	13571000	11846000	7219400	8898100	7171800	1	2.04298	0.598048	A8K6X3;A0A0C4DG89;D3DQA6;D6RJA6;H0Y9U3	A8K6X3;A0A0C4DG89;D3DQA6		DDX46
27.9231	28.2156	28.5213	27.3333	27.6249	27.9255	3398000000	81	17248000	14960000	25253000	7957200	15362000	12090000	3	1.14591	0.592097	Q3ZCM7;A0A075B736;Q5SQY0;A0A183YE00;A0A075B724	Q3ZCM7;A0A075B736;Q5SQY0;A0A183YE00	Tubulin beta-8 chain	TUBB8
22.8914	22.8498	23.4731	22.0243	22.0947	23.3307	95098000	13	292570	213060	479500	143720	170970	398570	4	0.555113	0.588189	Q9Y617;A0A024R222;B4DHQ3;A0A024R280;B4DHX7;A9LS35	Q9Y617;A0A024R222;B4DHQ3;A0A024R280;B4DHX7	Phosphoserine aminotransferase	PSAT1
26.5508	26.5099	26.3399	25.4396	25.9204	26.2775	731640000	51	3219300	2553100	2647100	932560	2012700	1641700	10	1.10001	0.587695	B7Z2Z1;B7ZLP5;Q15424;A8K329;B7Z1C7;B7Z2F6;B7Z5X3;B7Z959;K7ES42;K7EII0;B7Z2H3	B7Z2Z1;B7ZLP5;Q15424;A8K329;B7Z1C7;B7Z2F6;B7Z5X3;B7Z959	Scaffold attachment factor B1	SAFB
24.7427	24.8692	24.186	24.8944	24.1241	23.023	202080000	15	526420	376740	443740	262630	282510	182740	5	0.430088	0.585481	Q9P2R3;Q5H9P4;B3KPZ0;I3L3P8;B4DZ21	Q9P2R3;Q5H9P4;B3KPZ0	Ankyrin repeat and FYVE domain-containing protein 1	ANKFY1;DKFZp686M19106
24.4572	24.9325	24.9466	23.7608	24.4423	24.383	266600000	33	1039800	972980	1572100	258340	760120	280380	7	1.01066	0.583378	Q92917	Q92917	G patch domain and KOW motifs-containing protein	GPKOW
22.5621	22.7572	22.5506	22.3747	22.1119	21.6347	34000000	11	51635	50000	48199	15312	7528.5	0	5	1.20819	0.582896	Q7Z5J4;A0A1W2PQJ7;J3QLL5;A8MXE8	Q7Z5J4;A0A1W2PQJ7	Retinoic acid-induced protein 1	RAI1
24.2081	23.7035	23.5222	21.9928	23.8671	23.8278	103250000	9	1399500	983750	857720	359850	995570	383380	3	0.374496	0.581971	O00767;Q59GX7	O00767;Q59GX7	Acyl-CoA desaturase	SCD
25.266	24.3839	24.1835	24.213	23.7517	24.1252	812490000	61	693230	659880	763830	405560	354330	525140	17	0.737537	0.581203	V5J3L2;Q13586;G0XQ39;E9PNJ4;H0YDB2;E9PRZ7;E9PR09;E9PN27;E9PIQ8;E9PRE4;E9PR07;E9PJ19;E9PMB4	V5J3L2;Q13586;G0XQ39;E9PNJ4;H0YDB2	Stromal interaction molecule 1	STIM1
24.4211	24.925	24.8985	24.1999	24.4641	23.8373	253870000	26	362780	359940	494030	120740	246990	91693	11	1.11719	0.581067	Q9NVI1;B7ZMF2;F8W7R3;H3BP78;B3KNW8;H3BS60;H3BQE2;H3BT54;H3BMG4	Q9NVI1;B7ZMF2;F8W7R3;H3BP78;B3KNW8	Fanconi anemia group I protein	FANCI
23.701	23.6071	23.61	23.6148	22.2248	23.3362	182440000	30	71266	45923	71114	11901	25573	33205	19	0.612205	0.580757	P49454;Q9UHT7;A0A087WTY4	P49454	Centromere protein F	CENPF
28.3234	28.3427	28.2504	27.8508	27.8761	27.4525	2333500000	106	9368500	6324200	10814000	5818300	8741400	5862000	18	1.84076	0.579	Q6IAP9;Q5T1M7;O43172;Q59EL4;B2R7V4	Q6IAP9;Q5T1M7;O43172;Q59EL4;B2R7V4	U4/U6 small nuclear ribonucleoprotein Prp4	PRPF4
28.241	28.3188	28.5921	27.4654	27.8913	28.0589	2540200000	96	10873000	8529100	11658000	6425400	7189000	6543200	14	1.31419	0.578761	B4DEP6;P23588;E7EX17;B4DRM3;Q7Z5Y0;B4DS01;F8VX11;F8W0K0;F8VYE9;F8VSC7;F8VP89;F8VRU1	B4DEP6;P23588;E7EX17;B4DRM3;Q7Z5Y0;B4DS01;F8VX11	Eukaryotic translation initiation factor 4B	EIF4B
26.6649	26.4765	26.5063	25.8845	25.9918	26.0382	1022600000	59	1996200	2267700	2367300	657420	1913600	929390	16	2.83524	0.577733	P45974;A0A140VJZ1;F5H571;H7C5J3	P45974;A0A140VJZ1	Ubiquitin carboxyl-terminal hydrolase 5	USP5
27.7693	28.4933	28.6027	27.281	28.1579	27.6963	3094600000	117	11213000	14186000	20190000	4102400	11510000	8618400	14	0.72509	0.576676	Q6FHX6;P39748;B4DWZ4;I3L3E9;F5H1Y3	Q6FHX6;P39748;B4DWZ4	Flap endonuclease 1	FEN1
25.5103	25.536	25.8066	24.8038	25.2915	25.0339	426950000	41	1978300	1782600	2608400	544470	1750700	1216600	6	1.55792	0.574585	Q9UK43;Q95HA6;Q13123;B2R5Y4;Q9Y3Z5;D6REL4;Q9H4P6;E7EQZ7;D6RCQ4;D6RAY9;B4DEH2	Q9UK43;Q95HA6;Q13123;B2R5Y4;Q9Y3Z5;D6REL4;Q9H4P6;E7EQZ7	Protein Red	CSA2;IK;DKFZp564B112
27.8983	28.2663	28.1816	27.3364	27.9016	27.3904	2216400000	37	86920000	155300000	196750000	59707000	80107000	70793000	4	1.26901	0.572578	P61956;A0A024R8S3;Q6EEV6;P55854;A8MUA9;A8MU27	P61956;A0A024R8S3	Small ubiquitin-related modifier 2	SUMO2
24.0396	24.4466	24.4581	22.6448	24.1524	24.4343	196100000	22	287620	498500	329700	145370	355470	127600	8	0.426074	0.57095	O43719;B4DRS4;Q5H919;Q5H918	O43719;B4DRS4	HIV Tat-specific factor 1	HTATSF1
23.247	23.3167	24.7319	22.9948	24.3561	22.2443	279190000	28	418510	507660	1588100	109810	610170	132910	11	0.292282	0.566776	Q8N7H5;A0A024R0H6;B4DGJ5	Q8N7H5;A0A024R0H6;B4DGJ5	RNA polymerase II-associated factor 1 homolog	PAF1
23.6767	23.3784	24.1004	23.3977	22.9657	23.0941	79135000	9	785390	497660	1180000	429380	715650	333770	3	1.08367	0.565996	P82673;H0YG82	P82673;H0YG82	28S ribosomal protein S35, mitochondrial	MRPS35
22.0974	23.5359	24.2675	22.6254	21.3719	24.2072	109830000	22	0	723300	1541300	421020	760620	1122200	4	0.211011	0.565439	Q96IZ0;A0A0B4J260;F8W1M8;H0YI16	Q96IZ0	PRKC apoptosis WT1 regulator protein	PAWR
23.6109	24.0687	24.985	22.3097	24.359	24.3063	283810000	36	470290	376010	1068400	158610	555870	381880	7	0.289571	0.563208	P43686;A8K2M0	P43686;A8K2M0	26S protease regulatory subunit 6B	PSMC4
24.74	24.7621	25.0057	22.6539	25.3472	24.8245	368960000	27	1360700	732050	1647600	160940	1711900	749910	8	0.270943	0.560724	Q5T626;P49321;Q53H03;Q9P1N1;Q5T624;B4DS57;H0YDS9;E9PRH9;H0YF33;O95138;E9PI86;E9PPQ8;E9PPR5;Q6PJY7	Q5T626;P49321;Q53H03;Q9P1N1;Q5T624;B4DS57;H0YDS9;E9PRH9;H0YF33;O95138	Nuclear autoantigenic sperm protein	NASP
24.6946	24.2405	24.5818	23.7849	23.9305	24.1256	223600000	20	599820	397580	557760	112660	312400	244410	9	1.53058	0.558655	B2RA91;F8VXG7;Q99590;Q05BS8;A0A0A0MTP7;B4DZM2;A0A087WTB7	B2RA91;F8VXG7;Q99590;Q05BS8;A0A0A0MTP7;B4DZM2	Protein SCAF11	SCAF11;SFRS2IP
26.1622	26.2318	26.3209	25.1026	26.2873	25.6711	698440000	49	2112800	1784500	2196100	337870	1919000	536900	14	0.731734	0.551277	A0A0A0MSJ0;Q86XP3;B3KX23;B3KTL4;T2DQ69;B3KMI4;B3KV84;J3KRE3	A0A0A0MSJ0;Q86XP3;B3KX23;B3KTL4;T2DQ69	ATP-dependent RNA helicase DDX42	DDX42
22.9053	22.7668	22.855	20.9355	23.2192	22.7193	54736000	12	352770	216090	301320	104210	129510	117880	2	0.326227	0.551038	O15379	O15379	Histone deacetylase 3	HDAC3
23.2849	22.5076	22.4348	22.0888	21.7497	22.7444	37723000	8	579250	310060	316290	124760	158260	388970	2	0.616977	0.548093	Q53HC9;A8MUM1;F8WDX0;F8WB12;F8WDS8;C9J0U9;C9JVR6;D3YTH5	Q53HC9;A8MUM1;F8WDX0;F8WB12;F8WDS8;C9J0U9;C9JVR6;D3YTH5	Protein TSSC1	TSSC1
25.4381	25.6637	25.4629	24.6078	25.3245	24.9891	433930000	32	1500500	1816100	2690800	467000	1893300	470000	8	1.17609	0.547773	Q13573;G3V3A4;G3V4X8;B7Z9X2;B4DY36;A0A024R6E3;Q6I9S2;B4DEG7;Q9ULA6;Q6P151;Q0D2M5;G3V5R3	Q13573;G3V3A4;G3V4X8;B7Z9X2;B4DY36;A0A024R6E3;Q6I9S2;B4DEG7;Q9ULA6;Q6P151	SNW domain-containing protein 1	SNW1
25.4286	25.2017	25.0221	24.8375	24.6607	24.5156	311260000	36	1324300	482700	916800	337390	660190	146130	7	1.65894	0.546204	Q9NQS7;B3KPD3;E9PM67	Q9NQS7;B3KPD3	Inner centromere protein	INCENP
23.7604	23.8267	24.7142	22.7417	24.2831	23.6424	179690000	14	1151100	647970	2444800	170450	2523100	0	3	0.429153	0.544696	O60828;A0A0S2Z4V5;A0A0S2Z556;H7C053;Q4VY28;C9JQA1	O60828;A0A0S2Z4V5;A0A0S2Z556;H7C053	Polyglutamine-binding protein 1	PQBP1
28.0648	27.6371	27.3962	27.2974	27.0712	27.096	1861500000	163	3889400	1873800	2177600	1004900	940240	709880	0	1.22861	0.544524	J3KNL6;O15027;A0A0C4DH09;Q9BV84;A0PJ75	J3KNL6;O15027	Protein transport protein Sec16A	SEC16A
25.8746	27.0169	27.0367	25.3257	27.0067	25.9691	1188700000	27	7452600	26375000	26016000	2302800	33523000	10377000	6	0.363763	0.542283	Q6IBA2;P53999;Q59G24;B7Z1Z0;Q6E433;D6RC37;D6R970	Q6IBA2;P53999;Q59G24;B7Z1Z0	Activated RNA polymerase II transcriptional coactivator p15	PC4;SUB1
24.8801	24.8813	25.0816	24.3156	24.402	24.5003	252550000	27	1828900	934700	2214800	374220	728100	630390	8	2.49551	0.541675	P20839;B4DNJ7;Q6ZNB1;Q5H9Q6;C9J381;B3KRZ3;A0A024R725;C9K0R9;C9J029;H7C5T1;H7C511	P20839;B4DNJ7;Q6ZNB1;Q5H9Q6;C9J381;B3KRZ3;A0A024R725;C9K0R9	Inosine-5-monophosphate dehydrogenase 1;Inosine-5-monophosphate dehydrogenase	IMPDH1;IMPDH;DKFZp781N0678
23.1142	22.9743	23.1126	22.9669	22.3874	22.2244	100780000	10	844280	213630	271430	168110	151130	88877	5	1.10559	0.540838	Q96A33;J3QR89;A0A087WYW6	Q96A33;J3QR89;A0A087WYW6	Coiled-coil domain-containing protein 47	CCDC47
24.1058	24.2738	24.3341	22.32	24.4761	24.2999	210950000	11	650580	619090	1364000	155790	1249900	481100	6	0.317955	0.539216	Q5T0G8;P50995;B7Z6L0;B4DPJ2;Q6ICS0;Q59EP1;H0Y6E1	Q5T0G8;P50995;B7Z6L0;B4DPJ2;Q6ICS0;Q59EP1	Annexin;Annexin A11	ANXA11
23.8193	23.7995	24.0779	22.541	24.5369	23.0129	148520000	11	512180	567700	1240000	153440	1100300	118570	5	0.367521	0.535242	Q96J01;D6RGZ2;D6REC9;H7C0C5	Q96J01;D6RGZ2	THO complex subunit 3	THOC3
24.3958	24.5311	24.944	22.9637	24.5625	24.7456	267600000	32	354130	332190	701990	55745	274730	175480	9	0.379923	0.533065	H9KV28;A0RZB8;A0A140T8Z0;Q6URC4;O60610;A0A0G2JH68;A0A1E1ERW3;B4DVR3;Q96IL1;Q7KZJ7;A0RZB7;Q6UUU0	H9KV28;A0RZB8;A0A140T8Z0;Q6URC4;O60610;A0A0G2JH68;A0A1E1ERW3;B4DVR3	Protein diaphanous homolog 1	DIAPH1
22.936	22.7986	22.7032	20.8592	22.745	23.2348	55638000	19	83315	111930	127600	44477	131490	133750	3	0.297295	0.532952	E9PK47;P06737;B2R825;Q6P1L4	E9PK47;P06737;B2R825	Phosphorylase;Glycogen phosphorylase, liver form	PYGL
24.6428	24.8317	25.6409	24.242	24.805	24.4742	343450000	22	3077700	2349600	5039000	1181800	3110600	679990	6	0.698129	0.531384	Q5U0A0;P28066;A0A109NGN6	Q5U0A0;P28066;A0A109NGN6	Proteasome subunit alpha type;Proteasome subunit alpha type-5	PSMA5
24.2583	23.7736	23.944	21.7034	24.5976	24.0951	240180000	24	197170	159180	180250	28397	311740	80244	12	0.228034	0.526566	Q9NTI5;B7Z5S1;A9IYQ1	Q9NTI5;B7Z5S1	Sister chromatid cohesion protein PDS5 homolog B	PDS5B
27.1223	27.6696	28.1324	26.2417	27.8253	27.2782	2385900000	117	4036100	5649800	9757500	1206500	6947600	2764300	22	0.40718	0.526361	B4E0X8;Q96AE4;E9PEB5;B4DWL1;B4DT31;Q59FU3;Q6PJY1;C9JSZ1	B4E0X8;Q96AE4;E9PEB5;B4DWL1;B4DT31;Q59FU3;Q6PJY1	Far upstream element-binding protein 1	FUBP1
22.682	22.8146	23.0435	21.2533	22.848	22.8627	66118000	6	360820	0	543980	115820	411030	312300	2	0.409906	0.525375	Q9BWD1;A8K4W5;Q59GW6	Q9BWD1;A8K4W5;Q59GW6	Acetyl-CoA acetyltransferase, cytosolic	ACAT2
23.5512	24.2726	24.2936	21.6213	25.2732	23.6576	199940000	10	744540	2405900	2121400	0	4398100	516320	5	0.183411	0.521778	Q9P031;F8VNY5	Q9P031;F8VNY5	Thyroid transcription factor 1-associated protein 26	CCDC59
25.1089	25.8271	26.0632	24.9597	25.2003	25.2834	591450000	43	331020	511200	832600	205360	339950	267270	21	0.790212	0.518552	B3KMS0;B3KY03;Q15021;B4E0B7;E7EN77;Q6ZV00;A0PJ76;F5H431;F5GZK7	B3KMS0;B3KY03;Q15021;B4E0B7;E7EN77;Q6ZV00	Condensin complex subunit 1	NCAPD2
24.5308	24.3372	24.3157	23.7526	23.9585	23.9213	192100000	13	1018500	789700	1176600	138770	635480	754480	6	2.28622	0.517052	Q9H0C8;H7C2I8;F8SNU7;E9PC05;F8SNU6	Q9H0C8;H7C2I8;F8SNU7	Integrin-linked kinase-associated serine/threonine phosphatase 2C	ILKAP;ILKAP3
24.5207	24.9522	25.1358	23.7129	25.078	24.2714	327690000	33	883290	764050	1401600	203590	955470	239010	7	0.518891	0.51543	Q5T0F3;Q13823;B4DPI9;H0YG10	Q5T0F3;Q13823	Nucleolar GTP-binding protein 2	GNL2
26.5882	26.4885	26.5638	25.8252	26.1664	26.1106	866440000	40	1947000	1496000	1869900	769850	1340700	770970	8	2.02079	0.512796	P78344;D3DQV9;Q59G42;B4DZF2;H0Y3P2;Q2TU89;H0YCH5;H0YEC5;H0YD77;Q3LIE0;H0YE22	P78344;D3DQV9;Q59G42;B4DZF2;H0Y3P2;Q2TU89;H0YCH5	Eukaryotic translation initiation factor 4 gamma 2	EIF4G2;AAG1
23.366	23.8251	24.5077	22.0783	23.9575	24.1253	178230000	18	237050	630060	1352900	355490	841420	914600	5	0.280588	0.512563	Q9NQT4;B2RC50;M0R050;M0R102	Q9NQT4;B2RC50;M0R050	Exosome complex component RRP46	EXOSC5
24.5529	24.9341	25.902	24.5739	24.7684	24.5192	346070000	31	1782400	1037100	5048900	796020	1486300	782020	7	0.551703	0.509132	P51665;B2RD27;H3BNT7;H3BTM8;B4DXI8;H3BQV2	P51665;B2RD27;H3BNT7;H3BTM8;B4DXI8	26S proteasome non-ATPase regulatory subunit 7	PSMD7
26.371	26.3535	26.5382	25.6546	26.2697	25.8126	842090000	61	2690500	1785900	2931400	711630	1878400	822330	18	1.23397	0.508614	P49959;A0A024R395;F8W7U8;Q05D78;Q9BS79;F5GXT0;F5H742;A0A0S2Z438;F5H256	P49959;A0A024R395;F8W7U8;Q05D78	Double-strand break repair protein MRE11A	MRE11A
24.6151	24.5548	24.6139	24.7307	24.8091	22.7308	226870000	13	1278800	991450	555960	923080	1675600	301560	4	0.301353	0.504403	O00442;A8K8K1;A6NIC1;B4DSL0	O00442;A8K8K1;A6NIC1;B4DSL0	RNA 3-terminal phosphate cyclase	RTCA
23.7844	24.4283	24.8645	23.1473	24.7176	23.6999	308730000	32	369980	476990	866020	91545	599970	173130	11	0.38051	0.504126	Q96FV9;A0A087WWS1;R4GMN4;J3KT14;J3KRD7;J3QQZ3;A0A087WY84	Q96FV9;A0A087WWS1	THO complex subunit 1	THOC1
27.7576	27.4503	27.4556	26.9706	27.1596	27.0218	1403000000	13	11027000	6460900	6899700	2010400	166640	98657	4	1.91032	0.503822	Q8N3X1;D3DQS4;B3KNP0	Q8N3X1;D3DQS4;B3KNP0	Formin-binding protein 4	FNBP4
23.2259	22.897	23.2799	21.9439	22.7509	23.2074	95187000	10	266360	252790	523020	58624	249800	160270	3	0.573353	0.500231	O95747;A0A024R2M7;C9JIG9	O95747;A0A024R2M7;C9JIG9	Serine/threonine-protein kinase OSR1	OXSR1
23.9922	23.7293	23.4972	24.256	24.0541	21.4115	129230000	6	2671600	1550900	1315600	2165200	2925700	181190	4	0.208258	0.499041	Q8N9Q2	Q8N9Q2	Protein SREK1IP1	SREK1IP1
22.9783	23.0542	23.0804	23.0316	22.196	22.392	50662000	14	289310	216290	302380	0	87438	71694	2	0.914542	0.497765	O95396	O95396	Adenylyltransferase and sulfurtransferase MOCS3;Molybdopterin-synthase adenylyltransferase;Molybdopterin-synthase sulfurtransferase	MOCS3
24.929	25.5623	25.4197	24.3378	25.5991	24.4822	357870000	27	1356300	1855700	2058700	660720	2850100	861890	6	0.489723	0.497286	O95218	O95218	Zinc finger Ran-binding domain-containing protein 2	ZRANB2
27.7052	28.3134	28.7529	27.2799	27.898	28.1124	3477200000	109	11310000	15505000	29579000	5345500	14833000	10131000	7	0.556746	0.493736	V9HWH2;V9HW77;P12277;A0A0S2Z471;B4DP56;G3V4N7;G3V461;H0YJK0	V9HWH2;V9HW77;P12277;A0A0S2Z471;B4DP56	Creatine kinase B-type	CKB
26.1283	26.955	25.6196	25.8417	25.4667	25.9162	584060000	19	592340	1093500	398110	848010	320850	979880	11	0.524317	0.492763	O14646;H0Y8V4;Q7Z4M7;A0A087WVF4	O14646	Chromodomain-helicase-DNA-binding protein 1	CHD1
25.1872	25.3526	25.6987	24.2661	25.6022	24.8946	428350000	26	735620	518760	741340	204480	576610	254080	10	0.521683	0.491892	P35251;Q14756;A0A1W2PP02;Q14297;H0Y9P8;H0Y8U4	P35251;Q14756	Replication factor C subunit 1	RFC1;LLDBP
26.1817	26.0226	25.99	25.3818	25.822	25.5218	600420000	71	2128300	1499100	1708400	360660	1384600	845280	13	1.57634	0.489561	O15042;E7ET15;E7EW00;H0Y8D9;H7C4V2;C9JDJ7;C9J5L1;B4DK81;U3KPT1	O15042;E7ET15	U2 snRNP-associated SURP motif-containing protein	U2SURP
24.3754	24.3632	24.0851	23.6052	23.9132	23.8379	174300000	28	312960	477290	486520	63748	170540	131840	10	1.67713	0.489113	Q96QC0;Q2L6I0;A0A1U9X8C5;Q58F28	Q96QC0;Q2L6I0;A0A1U9X8C5;Q58F28	Serine/threonine-protein phosphatase 1 regulatory subunit 10	PPP1R10
22.0825	22.3734	22.8511	22.0737	21.8113	21.9549	43493000	10	394300	316110	318870	148380	337740	174370	2	0.968446	0.489049	Q08170;A8K644;Q59EF5;A0A0D9SEM4;Q53F45;B4DEM8;A0A0D9SGD2;B4DJK0;B4DUA4	Q08170;A8K644;Q59EF5;A0A0D9SEM4;Q53F45	Serine/arginine-rich splicing factor 4	SRSF4;SFRS4
25.0427	24.7143	24.9348	24.6165	24.4698	24.1392	299810000	28	693390	761180	1224700	115760	601830	327770	10	1.33679	0.488757	I7GPQ7;Q92541;H0YKX1	I7GPQ7;Q92541	RNA polymerase-associated protein RTF1 homolog	RTF1
22.8868	22.8578	23.9228	22.196	23.3059	22.705	97056000	10	496030	639060	1173600	254080	879950	236530	5	0.439746	0.48683	X6RAL5;O00422;H7BZW6	X6RAL5;O00422;H7BZW6	Histone deacetylase complex subunit SAP18	SAP18
28.0775	28.0229	27.84	27.276	27.6355	27.5694	2246900000	168	4880500	3971300	3345800	1397200	2591300	1872000	28	1.67816	0.48647	S4R3H4;E7EQT4;Q9UKV3;B4DQZ7;Q69YJ6;G3V3B0;G3V3T3;A0A087WYN3	S4R3H4;E7EQT4;Q9UKV3;B4DQZ7;Q69YJ6	Apoptotic chromatin condensation inducer in the nucleus	ACIN1;DKFZp667N107
25.6904	25.8578	26.2138	25.3008	25.4411	25.5648	583480000	29	1223000	1060700	1729900	508310	1240700	701710	10	1.31955	0.48515	Q96QK1;Q53FR4;Q5HYM2;I3L4S0;A0A1W2PP10;I3L4P4	Q96QK1;Q53FR4;Q5HYM2	Vacuolar protein sorting-associated protein 35	VPS35;DKFZp686O2462
23.6786	24.0669	24.2959	22.1251	23.9582	24.5111	138000000	12	895500	772120	1221100	429370	1030600	606600	3	0.258273	0.482356	Q9BUN6;Q9NP92;Q53H77;Q53GN7	Q9BUN6;Q9NP92;Q53H77;Q53GN7	28S ribosomal protein S30, mitochondrial	MRPS30
23.1568	23.2109	23.4422	22.1632	23.2223	22.98	83828000	14	220350	227050	241120	110410	293870	120950	5	0.65613	0.481452	Q9H8Y5;A0A024R464;C9K022;C9JQZ3;C9JS61;B8ZZS4	Q9H8Y5;A0A024R464;C9K022	Ankyrin repeat and zinc finger domain-containing protein 1	ANKZF1
26.8305	26.6852	26.4301	26.0802	26.263	26.1607	783160000	59	1328000	917710	1014600	382900	539950	362600	19	1.69722	0.480651	E7EPN9;Q9Y520;H7C5N8;B4DQN8;A0A0A0MS30;B4DM27;B4E3S2	E7EPN9;Q9Y520	Protein PRRC2C	PRRC2C
23.4307	23.7799	24.6933	23.9089	23.6631	22.9024	116160000	9	1928000	2162200	3368600	1849800	2272900	1078300	2	0.42033	0.476497	P60468;S4R3B5;Q53FA5	P60468;S4R3B5;Q53FA5	Protein transport protein Sec61 subunit beta	SEC61B
21.7426	22.8662	22.4028	21.8171	22.3601	21.4055	102100000	14	342170	659950	161280	533980	408260	167300	4	0.484647	0.476273	A0A0C4DGQ8;Q6IAN0;J3KRS1	A0A0C4DGQ8;Q6IAN0;J3KRS1	Dehydrogenase/reductase SDR family member 7B	DHRS7B
27.8155	27.5301	27.2657	27.1872	26.8901	27.108	1426000000	80	13556000	8427800	8206000	3964700	6755700	5293000	11	1.22754	0.475375	V9HWF9;O95861;A6NF51;B7Z9J7;F8W1J0;F8VZG4;F8VVW8;F8VRY7	V9HWF9;O95861;A6NF51;B7Z9J7	3(2),5-bisphosphate nucleotidase 1	BPNT1
23.6729	23.5436	23.7981	22.8712	23.3361	23.3853	97637000	10	425750	176580	532460	0	157270	124670	3	1.23989	0.473993	A0A087X0M4;Q9BWU0;H7C256;A0A087WWF4;B4DV74	A0A087X0M4;Q9BWU0	Kanadaptin	SLC4A1AP
24.438	24.4266	24.5876	23.8614	24.0515	24.123	201910000	36	308230	359860	537510	141250	362370	156570	7	2.13663	0.472099	Q9UPN9;A0A024R0F6;H0Y612;B3KN30	Q9UPN9;A0A024R0F6;H0Y612	E3 ubiquitin-protein ligase TRIM33	TRIM33
24.8838	24.8011	24.7997	23.8181	25.2301	24.0233	293630000	24	1914000	1454400	1776000	753330	2010000	493050	6	0.460914	0.471025	Q9NR45;V9HW39;Q5TBR0;Q5TBR1	Q9NR45;V9HW39	Sialic acid synthase	NANS
24.0335	24.6288	25.1435	22.6574	25.037	24.6988	269200000	26	1247200	1320500	2746100	521800	2457200	891120	4	0.227701	0.470892	V9HW04;P62140;B4DJ75;B7ZB67;C9J9S3;C9JP48	V9HW04;P62140;B4DJ75;B7ZB67	Serine/threonine-protein phosphatase PP1-beta catalytic subunit;Serine/threonine-protein phosphatase	PPP1CB
23.2897	22.2514	22.1413	22.2182	21.8818	22.1707	51326000	6	299430	0	0	0	0	0	3	0.546716	0.470573	Q9UBK8;H0Y8S9;D6RF21;D6RGC7;H0Y963;D6RAZ2	Q9UBK8;H0Y8S9	Methionine synthase reductase	MTRR
26.6546	26.5266	26.4093	25.6866	26.436	26.0602	924010000	46	3048800	2449900	2556700	899860	2190600	1221200	10	0.965326	0.469227	O75400;B4DPY2;Q05C41;F5H578;H7C2N3;Q4ZG51;H0YG38	O75400;B4DPY2	Pre-mRNA-processing factor 40 homolog A	PRPF40A
26.6502	25.4081	24.9686	25.7055	24.8672	25.0496	503730000	80	406600	95580	34938	115100	57654	82590	29	0.343605	0.468182	Q8IVF2	Q8IVF2	Protein AHNAK2	AHNAK2
[truncated: 1,872 more rows]

## Sheet: Fig1d_H3K9me3_HeLa_fixed
H3K9me3_1	H3K9me3_2	H3K9me3_3	IgG_1	IgG_2	IgG_3	Intensity	MS/MS Count	iBAQ H3K9me3_1	iBAQ H3K9me3_2	iBAQ H3K9me3_3	iBAQ IgG_1	iBAQ IgG_2	iBAQ IgG_3	Unique peptides	-Log t-test p value	t-test Difference	Protein IDs	Majority protein IDs	Protein names	Gene names
[truncated: 2,252 more rows]

[truncated: 12 more sheets: Fig2d_Emerin_Hela_unfixed, Fig2d_BRG1_unfixed, Fig2d_H3K9me3_HeLa_unfixed, Fig3f_Flywch1mTurboID, FigS1h_EmerinTurboID, FigS2b_H3K9me3_MCF7_fixed, FigS2c_H3K9me3_U937_unfixed, FigS2f_Emerin_fibro_unfixed, FigS2i_Suv39dko ESCs, Reference_to_crapomeIDs, uncropped_WBs_main, uncropped_WBs_supplement]
